# Supplementary material for: Applying thermal demagnetization to archaeological materials: A tool for detecting burnt clay and estimating its firing temperature
Source: PLoS One. 2023 Oct 9;18(10):e0289424. doi: 10.1371/journal.pone.0289424 (PMC10561874; doi:10.1371/journal.pone.0289424)
Supplement: S1 File — For instructions regarding MagIC files see: https://pmagpy.github.io/PmagPy-docs/intro.html. (TXT) [file pone.0289424.s021.txt]

tab	locations
age	age_high	age_low	age_unit	analysts	citations	geologic_classes	lat_n	lat_s	lithologies	location	location_type	lon_e	lon_w
2022	2033	2022	Years Cal AD (+/-)		This study	synthetic	32	32	synthetic	synthetic mudbricks	Laboratory	35.0	35.0
>>>>>>>>>>
tab	samples
analysts	azimuth	azimuth_dec_correction	bed_dip	bed_dip_direction	citations	dip	geologic_classes	geologic_types	height	lithologies	method_codes	sample	site
	180.0	0.0	0.0	90.0	This study	-180.0			1.0		SO-CMD-NORTH	SF12E01	SF12E
	180.0	0.0	0.0	90.0	This study	-180.0			1.0		SO-CMD-NORTH	SF12E02	SF12E
	180.0	0.0	0.0	90.0	This study	-180.0			1.0		SO-CMD-NORTH	SF12E03	SF12E
	180.0	0.0	0.0	90.0	This study	-180.0			1.0		SO-CMD-NORTH	SF12E04	SF12E
	180.0	0.0	0.0	90.0	This study	-180.0			1.0		SO-CMD-NORTH	SF12E05	SF12E
	180.0	0.0	0.0	90.0	This study	-180.0			1.0		SO-CMD-NORTH	SF12E06	SF12E
	180.0	0.0	0.0	90.0	This study	-180.0			1.0		SO-CMD-NORTH	SF12E07	SF12E
	180.0	0.0	0.0	90.0	This study	-180.0			1.0		SO-CMD-NORTH	SF12E08	SF12E
	180.0	0.0	0.0	90.0	This study	-180.0			1.0		SO-CMD-NORTH	SF12E09	SF12E
	180.0	0.0	0.0	90.0	This study	-180.0			1.0		SO-CMD-NORTH	SF12E10	SF12E
	180.0	0.0	0.0	90.0	This study	-180.0			1.0		SO-CMD-NORTH	SF12E11	SF12E
	180.0	0.0	0.0	90.0	This study	-180.0			1.0		SO-CMD-NORTH	SF12E12	SF12E
	180.0	0.0	0.0	90.0	This study	-180.0			1.0		SO-CMD-NORTH	SF12E13	SF12E
	180.0	0.0	0.0	90.0	This study	-180.0			1.0		SO-CMD-NORTH	SF12E14	SF12E
	180.0	0.0	0.0	90.0	This study	-180.0			1.0		SO-CMD-NORTH	SF12E15	SF12E
	180.0	0.0	0.0	90.0	This study	-180.0			1.0		SO-CMD-NORTH	SF12E16	SF12E
	180.0	0.0	0.0	90.0	This study	-180.0			1.0		SO-CMD-NORTH	SF12E17	SF12E
	180.0	0.0	0.0	90.0	This study	-180.0			1.0		SO-CMD-NORTH	SF12E18	SF12E
	180.0	0.0	0.0	90.0	This study	-180.0			1.0		SO-CMD-NORTH	SF12E19	SF12E
	180.0	0.0	0.0	90.0	This study	-180.0			1.0		SO-CMD-NORTH	SF12E20	SF12E
	180.0	0.0	0.0	90.0	This study	-180.0			1.0		SO-CMD-NORTH	SF12E21	SF12E
	180.0	0.0	0.0	90.0	This study	-180.0			1.0		SO-CMD-NORTH	SF12E22	SF12E
	180.0	0.0	0.0	90.0	This study	-180.0			1.0		SO-CMD-NORTH	SF12E23	SF12E
	180.0	0.0	0.0	90.0	This study	-180.0			1.0		SO-CMD-NORTH	SF12E24	SF12E
	180.0	0.0	0.0	90.0	This study	-180.0			1.0		SO-CMD-NORTH	SF12E25	SF12E
	180.0	0.0	0.0	90.0	This study	-180.0			1.0		SO-CMD-NORTH	SF12E26	SF12E
	180.0	0.0	0.0	90.0	This study	-180.0			1.0		SO-CMD-NORTH	SF12E27	SF12E
	180.0	0.0	0.0	90.0	This study	-180.0			1.0		SO-CMD-NORTH	SF12E28	SF12E
	180.0	0.0	0.0	90.0	This study	-180.0			1.0		SO-CMD-NORTH	SF12E29	SF12E
	180.0	0.0	0.0	90.0	This study	-180.0			1.0		SO-CMD-NORTH	SF12E30	SF12E
	180.0	0.0	0.0	90.0	This study	-180.0			1.0		SO-CMD-NORTH	SF12E31	SF12E
	180.0	0.0	0.0	90.0	This study	-180.0			1.0		SO-CMD-NORTH	SF12E32	SF12E
	180.0	0.0	0.0	90.0	This study	-180.0			1.0		SO-CMD-NORTH	SF12E33	SF12E
	180.0	0.0	0.0	90.0	This study	-180.0			1.0		SO-CMD-NORTH	SF12E34	SF12E
	180.0	0.0	0.0	90.0	This study	-180.0			1.0		SO-CMD-NORTH	SF12E35	SF12E
	180.0	0.0	0.0	90.0	This study	-180.0			1.0		SO-CMD-NORTH	SF12E36	SF12E
	180.0	0.0	0.0	90.0	This study	-180.0			1.0		SO-CMD-NORTH	SF12E37	SF12E
	180.0	0.0	0.0	90.0	This study	-180.0			1.0		SO-CMD-NORTH	SF12E38	SF12E
	180.0	0.0	0.0	90.0	This study	-180.0			1.0		SO-CMD-NORTH	SF12E39	SF12E
	180.0	0.0	0.0	90.0	This study	-180.0			1.0		SO-CMD-NORTH	SF12E40	SF12E
	180.0	0.0	0.0	90.0	This study	-180.0			1.0		SO-CMD-NORTH	SF12E41	SF12E
	180.0	0.0	0.0	90.0	This study	-180.0			1.0		SO-CMD-NORTH	SF12E42	SF12E
	180.0	0.0	0.0	90.0	This study	-180.0			1.0		SO-CMD-NORTH	SF12E43	SF12E
	180.0	0.0	0.0	90.0	This study	-180.0			1.0		SO-CMD-NORTH	SF12E44	SF12E
	180.0	0.0	0.0	90.0	This study	-180.0			1.0		SO-CMD-NORTH	SF12E45	SF12E
	180.0	0.0	0.0	90.0	This study	-180.0			1.0		SO-CMD-NORTH	SF12E46	SF12E
	180.0	0.0	0.0	90.0	This study	-180.0			1.0		SO-CMD-NORTH	SF12E47	SF12E
	180.0	0.0	0.0	90.0	This study	-180.0			1.0		SO-CMD-NORTH	SF12E48	SF12E
	180.0	0.0	0.0	90.0	This study	-180.0			1.0		SO-CMD-NORTH	SF12E49	SF12E
>>>>>>>>>>
tab	specimens
Unnamed: 24	Unnamed: 25	analysts	citations	dir_alpha95	dir_comp	dir_dang	dir_dec	dir_inc	dir_mad_free	dir_n_comps	dir_n_measurements	dir_tilt_correction	experiments	instrument_codes	int_corr	meas_step_max	meas_step_min	meas_step_unit	method_codes	result_quality	sample	software_packages	specimen	volume	weight
			This study																LP-NOMAG		SF12E01		SF12E01a
			This study		Fit 1	29.4	271.3	-3.4	2.6	1	4	0.0	SF12E01a_LP-DIR-T	huji mag 2022-07-14 16:20:48	u	433.0	273.0	K	LP-DIR-T:DE-BFL:DA-DIR-GEO	g	SF12E01	pmagpy-4.2.83: demag_gui	SF12E01a
			This study																LP-NOMAG		SF12E02		SF12E02a
			This study		Fit 1	23.9	269.6	-2.7	2.5	1	4	0.0	SF12E02a_LP-DIR-T	huji mag 2022-07-14 16:22:49	u	433.0	273.0	K	LP-DIR-T:DE-BFL:DA-DIR-GEO	g	SF12E02	pmagpy-4.2.83: demag_gui	SF12E02a
			This study																LP-NOMAG		SF12E03		SF12E03a
			This study		Fit 1	17.8	269.4	-2.3	2.3	1	4	0.0	SF12E03a_LP-DIR-T	huji mag 2022-07-14 16:24:42	u	433.0	273.0	K	LP-DIR-T:DE-BFL:DA-DIR-GEO	g	SF12E03	pmagpy-4.2.83: demag_gui	SF12E03a
			This study																LP-NOMAG		SF12E04		SF12E04a
			This study		Fit 1	2.5	268.5	-0.4	1.1	1	6	0.0	SF12E04a_LP-DIR-T	huji mag 2022-07-14 16:26:28	u	493.0	273.0	K	LP-DIR-T:DE-BFL:DA-DIR-GEO	g	SF12E04	pmagpy-4.2.83: demag_gui	SF12E04a
			This study																LP-NOMAG		SF12E05		SF12E05a
			This study		Fit 1	4.5	269.0	1.2	1.0	1	6	0.0	SF12E05a_LP-DIR-T	huji mag 2022-07-14 16:28:12	u	493.0	273.0	K	LP-DIR-T:DE-BFL:DA-DIR-GEO	g	SF12E05	pmagpy-4.2.83: demag_gui	SF12E05a
			This study		Fit 1	19.0	270.7	1.8	2.5	1	9	0.0	SF12E06a_LP-DIR-T	huji mag 2022-07-14 16:30:02	u	613.0	373.0	K	LP-DIR-T:DE-BFL:DA-DIR-GEO	g	SF12E06	pmagpy-4.2.83: demag_gui	SF12E06a
			This study																LP-NOMAG		SF12E06		SF12E06a
			This study																LP-NOMAG		SF12E07		SF12E07a
			This study		Fit 1	3.3	267.7	0.5	0.9	1	5	0.0	SF12E07a_LP-DIR-T	huji mag 2022-07-14 16:31:59	u	463.0	273.0	K	LP-DIR-T:DE-BFL:DA-DIR-GEO	g	SF12E07	pmagpy-4.2.83: demag_gui	SF12E07a
			This study		Fit 1	7.0	267.8	1.2	1.2	1	5	0.0	SF12E08a_LP-DIR-T	huji mag 2022-07-14 16:34:03	u	463.0	273.0	K	LP-DIR-T:DE-BFL:DA-DIR-GEO	g	SF12E08	pmagpy-4.2.83: demag_gui	SF12E08a
			This study																LP-NOMAG		SF12E08		SF12E08a
			This study		Fit 1	2.0	267.9	0.8	0.7	1	5	0.0	SF12E09a_LP-DIR-T	huji mag 2022-07-14 16:36:15	u	463.0	273.0	K	LP-DIR-T:DE-BFL:DA-DIR-GEO	g	SF12E09	pmagpy-4.2.83: demag_gui	SF12E09a
			This study																LP-NOMAG		SF12E09		SF12E09a
			This study		Fit 1	2.0	267.4	0.6	0.4	1	7	0.0	SF12E10a_LP-DIR-T	huji mag 2022-07-14 16:39:02	u	523.0	273.0	K	LP-DIR-T:DE-BFL:DA-DIR-GEO	g	SF12E10	pmagpy-4.2.83: demag_gui	SF12E10a
			This study																LP-NOMAG		SF12E10		SF12E10a
			This study		Fit 1	3.0	267.3	-0.3	0.3	1	7	0.0	SF12E11a_LP-DIR-T	huji mag 2022-07-14 16:41:11	u	523.0	273.0	K	LP-DIR-T:DE-BFL:DA-DIR-GEO	g	SF12E11	pmagpy-4.2.83: demag_gui	SF12E11a
			This study																LP-NOMAG		SF12E11		SF12E11a
			This study		Fit 1	3.7	267.9	1.3	0.6	1	9	0.0	SF12E12a_LP-DIR-T	huji mag 2022-07-14 16:43:16	u	583.0	273.0	K	LP-DIR-T:DE-BFL:DA-DIR-GEO	g	SF12E12	pmagpy-4.2.83: demag_gui	SF12E12a
			This study																LP-NOMAG		SF12E12		SF12E12a
			This study		Fit 1	2.5	267.6	1.0	0.5	1	8	0.0	SF12E13a_LP-DIR-T	huji mag 2022-07-14 16:45:13	u	553.0	273.0	K	LP-DIR-T:DE-BFL:DA-DIR-GEO	g	SF12E13	pmagpy-4.2.83: demag_gui	SF12E13a
			This study																LP-NOMAG		SF12E13		SF12E13a
			This study																LP-NOMAG		SF12E14		SF12E14a
			This study		Fit 1	1.4	267.7	1.6	0.3	1	9	0.0	SF12E14a_LP-DIR-T	huji mag 2022-07-14 16:47:05	u	583.0	273.0	K	LP-DIR-T:DE-BFL:DA-DIR-GEO	g	SF12E14	pmagpy-4.2.83: demag_gui	SF12E14a
			This study																LP-NOMAG		SF12E15		SF12E15a
			This study		Fit 1	0.9	267.2	6.1	1.2	1	1	0.0	SF12E15a_LP-DIR-T	huji mag 2022-07-14 16:48:57	u	613.0	273.0	K	LP-DIR-T:DE-BFL:DA-DIR-GEO	g	SF12E15	pmagpy-4.2.83: demag_gui	SF12E15a
			This study																LP-NOMAG		SF12E16		SF12E16a
			This study		Fit 1	0.8	267.2	0.2	0.5	1	11	0.0	SF12E16a_LP-DIR-T	huji mag 2022-07-14 16:50:50	u	643.0	273.0	K	LP-DIR-T:DE-BFL:DA-DIR-GEO	g	SF12E16	pmagpy-4.2.83: demag_gui	SF12E16a
			This study		Fit 1	0.7	267.4	0.2	0.5	1	12	0.0	SF12E17a_LP-DIR-T	huji mag 2022-07-14 16:52:45	u	658.0	273.0	K	LP-DIR-T:DE-BFL:DA-DIR-GEO	g	SF12E17	pmagpy-4.2.83: demag_gui	SF12E17a
			This study																LP-NOMAG		SF12E17		SF12E17a
			This study		Fit 1	0.4	267.9	0.5	0.8	1	12	0.0	SF12E18a_LP-DIR-T	huji mag 2022-07-14 16:54:45	u	658.0	273.0	K	LP-DIR-T:DE-BFL:DA-DIR-GEO	g	SF12E18	pmagpy-4.2.83: demag_gui	SF12E18a
			This study																LP-NOMAG		SF12E18		SF12E18a
			This study		Fit 1	0.6	269.0	1.0	0.9	1	14	0.0	SF12E19a_LP-DIR-T	huji mag 2022-07-14 16:56:53	u	688.0	273.0	K	LP-DIR-T:DE-BFL:DA-DIR-GEO	g	SF12E19	pmagpy-4.2.83: demag_gui	SF12E19a
			This study																LP-NOMAG		SF12E19		SF12E19a
			This study																LP-NOMAG		SF12E20		SF12E20a
			This study		Fit 1	0.4	267.2	2.0	0.4	1	13	0.0	SF12E20a_LP-DIR-T	huji mag 2022-07-14 16:59:34	u	673.0	273.0	K	LP-DIR-T:DE-BFL:DA-DIR-GEO	g	SF12E20	pmagpy-4.2.83: demag_gui	SF12E20a
			This study																LP-NOMAG		SF12E21		SF12E21a
			This study		Fit 1	0.5	267.1	1.3	1.1	1	14	0.0	SF12E21a_LP-DIR-T	huji mag 2022-07-14 17:01:43	u	688.0	273.0	K	LP-DIR-T:DE-BFL:DA-DIR-GEO	g	SF12E21	pmagpy-4.2.83: demag_gui	SF12E21a
			This study																LP-NOMAG		SF12E22		SF12E22a
			This study		Fit 1	0.0	268.1	-0.2	0.5	1	14	0.0	SF12E22a_LP-DIR-T	huji mag 2022-07-14 17:03:44	u	688.0	273.0	K	LP-DIR-T:DE-BFL:DA-DIR-GEO	g	SF12E22	pmagpy-4.2.83: demag_gui	SF12E22a
			This study		Fit 1	0.4	266.5	0.5	0.5	1	15	0.0	SF12E23a_LP-DIR-T	huji mag 2022-07-14 17:05:45	u	703.0	273.0	K	LP-DIR-T:DE-BFL:DA-DIR-GEO	g	SF12E23	pmagpy-4.2.83: demag_gui	SF12E23a
			This study																LP-NOMAG		SF12E23		SF12E23a
			This study																LP-NOMAG		SF12E24		SF12E24a
			This study		Fit 1	0.2	267.1	0.3	0.5	1	13	0.0	SF12E24a_LP-DIR-T	huji mag 2022-07-14 17:07:45	u	673.0	273.0	K	LP-DIR-T:DE-BFL:DA-DIR-GEO	g	SF12E24	pmagpy-4.2.83: demag_gui	SF12E24a
			This study		Fit 1	0.1	267.7	-0.1	1.0	1	15	0.0	SF12E25a_LP-DIR-T	huji mag 2022-07-14 17:09:45	u	703.0	273.0	K	LP-DIR-T:DE-BFL:DA-DIR-GEO	g	SF12E25	pmagpy-4.2.83: demag_gui	SF12E25a
			This study																LP-NOMAG		SF12E25		SF12E25a
			This study		Fit 1	0.2	267.3	0.1	0.5	1	14	0.0	SF12E26a_LP-DIR-T	huji mag 2022-07-14 17:11:45	u	688.0	273.0	K	LP-DIR-T:DE-BFL:DA-DIR-GEO	g	SF12E26	pmagpy-4.2.83: demag_gui	SF12E26a
			This study																LP-NOMAG		SF12E26		SF12E26a
			This study		Fit 1	0.2	267.6	1.4	1.0	1	19	0.0	SF12E27a_LP-DIR-T	huji mag 2022-07-14 17:13:45	u	763.0	273.0	K	LP-DIR-T:DE-BFL:DA-DIR-GEO	g	SF12E27	pmagpy-4.2.83: demag_gui	SF12E27a
			This study																LP-NOMAG		SF12E27		SF12E27a
			This study		Fit 1	0.3	268.1	0.8	0.9	1	19	0.0	SF12E28a_LP-DIR-T	huji mag 2022-07-14 17:15:49	u	763.0	273.0	K	LP-DIR-T:DE-BFL:DA-DIR-GEO	g	SF12E28	pmagpy-4.2.83: demag_gui	SF12E28a
			This study																LP-NOMAG		SF12E28		SF12E28a
			This study		Fit 1	0.1	267.2	0.6	1.5	1	23	0.0	SF12E29a_LP-DIR-T	huji mag 2022-07-14 17:18:01	u	823.0	273.0	K	LP-DIR-T:DE-BFL:DA-DIR-GEO	g	SF12E29	pmagpy-4.2.83: demag_gui	SF12E29a
			This study																LP-NOMAG		SF12E29		SF12E29a
			This study																LP-NOMAG		SF12E30		SF12E30a
			This study		Fit 1	0.1	267.4	0.9	0.3	1	23	0.0	SF12E30a_LP-DIR-T	huji mag 2022-07-14 17:20:47	u	823.0	273.0	K	LP-DIR-T:DE-BFL:DA-DIR-GEO	g	SF12E30	pmagpy-4.2.83: demag_gui	SF12E30a
			This study		Fit 1	0.0	267.9	2.8	0.3	1	25	0.0	SF12E31a_LP-DIR-T	huji mag 2022-07-14 21:48:33	u	853.0	273.0	K	LP-DIR-T:DE-BFL:DA-DIR-GEO	g	SF12E31	pmagpy-4.2.83: demag_gui	SF12E31a
			This study																LP-NOMAG		SF12E31		SF12E31a
			This study																LP-NOMAG		SF12E32		SF12E32a
			This study		Fit 1	0.5	268.5	0.6	1.2	1	26	0.0	SF12E32a_LP-DIR-T	huji mag 2022-07-14 21:50:37	u	868.0	273.0	K	LP-DIR-T:DE-BFL:DA-DIR-GEO	g	SF12E32	pmagpy-4.2.83: demag_gui	SF12E32a
			This study		Fit 1	0.2	267.8	0.2	0.6	1	25	0.0	SF12E33a_LP-DIR-T	huji mag 2022-07-17 16:18:44	u	853.0	273.0	K	LP-DIR-T:DE-BFL:DA-DIR-GEO	g	SF12E33	pmagpy-4.2.83: demag_gui	SF12E33a
			This study																LP-NOMAG		SF12E33		SF12E33a
			This study		Fit 1	0.2	267.9	0.9	1.1	1	25	0.0	SF12E34a_LP-DIR-T	huji mag 2022-07-17 16:20:39	u	853.0	273.0	K	LP-DIR-T:DE-BFL:DA-DIR-GEO	g	SF12E34	pmagpy-4.2.83: demag_gui	SF12E34a
			This study																LP-NOMAG		SF12E34		SF12E34a
			This study		Fit 1	0.1	267.7	0.8	0.8	1	27	0.0	SF12E35a_LP-DIR-T	huji mag 2022-07-17 16:22:27	u	883.0	273.0	K	LP-DIR-T:DE-BFL:DA-DIR-GEO	g	SF12E35	pmagpy-4.2.83: demag_gui	SF12E35a
			This study																LP-NOMAG		SF12E35		SF12E35a
			This study																LP-NOMAG		SF12E36		SF12E36a
			This study		Fit 1	0.2	267.1	-0.3	0.7	1	28	0.0	SF12E36a_LP-DIR-T	huji mag 2022-07-17 16:24:12	u	898.0	273.0	K	LP-DIR-T:DE-BFL:DA-DIR-GEO	g	SF12E36	pmagpy-4.2.83: demag_gui	SF12E36a
			This study		Fit 1	0.0	267.2	0.4	0.7	1	29	0.0	SF12E37a_LP-DIR-T	huji mag 2022-07-17 16:25:56	u	913.0	273.0	K	LP-DIR-T:DE-BFL:DA-DIR-GEO	g	SF12E37	pmagpy-4.2.83: demag_gui	SF12E37a
			This study																LP-NOMAG		SF12E37		SF12E37a
			This study		Fit 1	0.0	267.7	0.5	1.0	1	29	0.0	SF12E38a_LP-DIR-T	huji mag 2022-07-17 16:27:42	u	913.0	273.0	K	LP-DIR-T:DE-BFL:DA-DIR-GEO	g	SF12E38	pmagpy-4.2.83: demag_gui	SF12E38a
			This study																LP-NOMAG		SF12E38		SF12E38a
			This study		Fit 1	0.1	267.2	0.5	1.6	1	29	0.0	SF12E39a_LP-DIR-T	huji mag 2022-07-17 16:29:37	u	913.0	273.0	K	LP-DIR-T:DE-BFL:DA-DIR-GEO	g	SF12E39	pmagpy-4.2.83: demag_gui	SF12E39a
			This study																LP-NOMAG		SF12E39		SF12E39a
			This study		Fit 1	0.1	267.3	1.7	0.6	1	3	0.0	SF12E40a_LP-DIR-T	huji mag 2022-07-17 16:31:38	u	943.0	273.0	K	LP-DIR-T:DE-BFL:DA-DIR-GEO	g	SF12E40	pmagpy-4.2.83: demag_gui	SF12E40a
			This study																LP-NOMAG		SF12E40		SF12E40a
			This study		Fit 1	0.1	267.4	-0.4	0.5	1	32	0.0	SF12E41a_LP-DIR-T	huji mag 2022-07-19 13:21:28	u	958.0	273.0	K	LP-DIR-T:DE-BFL:DA-DIR-GEO	g	SF12E41	pmagpy-4.2.83: demag_gui	SF12E41a
			This study																LP-NOMAG		SF12E41		SF12E41a
			This study		Fit 1	0.1	267.5	0.5	0.3	1	32	0.0	SF12E42a_LP-DIR-T	huji mag 2022-07-19 13:23:31	u	958.0	273.0	K	LP-DIR-T:DE-BFL:DA-DIR-GEO	g	SF12E42	pmagpy-4.2.83: demag_gui	SF12E42a
			This study																LP-NOMAG		SF12E42		SF12E42a
			This study		Fit 1	0.1	267.3	0.2	0.3	1	33	0.0	SF12E43a_LP-DIR-T	huji mag 2022-07-19 13:25:38	u	973.0	273.0	K	LP-DIR-T:DE-BFL:DA-DIR-GEO	g	SF12E43	pmagpy-4.2.83: demag_gui	SF12E43a
			This study																LP-NOMAG		SF12E43		SF12E43a
			This study																LP-NOMAG		SF12E44		SF12E44a
			This study		Fit 1	0.4	266.5	0.1	0.8	1	33	0.0	SF12E44a_LP-DIR-T	huji mag 2022-07-19 13:27:50	u	973.0	273.0	K	LP-DIR-T:DE-BFL:DA-DIR-GEO	g	SF12E44	pmagpy-4.2.83: demag_gui	SF12E44a
			This study		Fit 1	0.2	267.0	0.6	0.3	1	33	0.0	SF12E45a_LP-DIR-T	huji mag 2022-07-19 13:29:56	u	973.0	273.0	K	LP-DIR-T:DE-BFL:DA-DIR-GEO	g	SF12E45	pmagpy-4.2.83: demag_gui	SF12E45a
			This study																LP-NOMAG		SF12E45		SF12E45a
			This study		Fit 1	0.0	267.4	1.5	0.3	1	33	0.0	SF12E46a_LP-DIR-T	huji mag 2022-07-19 13:32:02	u	973.0	273.0	K	LP-DIR-T:DE-BFL:DA-DIR-GEO	g	SF12E46	pmagpy-4.2.83: demag_gui	SF12E46a
			This study																LP-NOMAG		SF12E46		SF12E46a
			This study		Fit 1	23.9	0.3	48.7	1.2	1	4	0.0	SF12E47a_LP-DIR-T	huji mag 2022-07-14 17:58:14	u	433.0	273.0	K	LP-DIR-T:DE-BFL:DA-DIR-GEO	g	SF12E47	pmagpy-4.2.83: demag_gui	SF12E47a
			This study																LP-NOMAG		SF12E47		SF12E47a
			This study		Fit 1	47.6	10.4	51.5	2.4	1	4	0.0	SF12E48a_LP-DIR-T	huji mag 2022-07-14 18:00:29	u	433.0	273.0	K	LP-DIR-T:DE-BFL:DA-DIR-GEO	g	SF12E48	pmagpy-4.2.83: demag_gui	SF12E48a
			This study																LP-NOMAG		SF12E48		SF12E48a
			This study																LP-NOMAG		SF12E49		SF12E49a
			This study		Fit 1	13.1	354.6	30.2	3.3	1	4	0.0	SF12E49a_LP-DIR-T	huji mag 2022-07-14 18:02:43	u	433.0	273.0	K	LP-DIR-T:DE-BFL:DA-DIR-GEO	g	SF12E49	pmagpy-4.2.83: demag_gui	SF12E49a
>>>>>>>>>>
tab	sites
Unnamed: 19	age	age_high	age_low	age_unit	analysts	citations	dir_alpha95	dir_comp_name	dir_dec	dir_inc	dir_k	dir_n_samples	dir_n_specimens	dir_n_specimens_lines	dir_n_specimens_planes	dir_polarity	dir_r	dir_tilt_correction	geologic_classes	geologic_types	lat	lithologies	location	lon	method_codes	result_quality	samples	site	software_packages	specimens	vgp_dm	vgp_dp	vgp_lat	vgp_lon
	2022.0	2033.0	2022.0	Years Cal AD (+/-)		This study	5.3	Fit 1	270.5	3.1	16.0	49	49	49		t	45.9803	0.0	synthetic	Not Specified	32.0	synthetic	synthetic mudbricks	35.0	LP-DIR-T:DE-BFL:DA-DIR-GEO:LP-DC4:DE-FM	g	SF12E01:SF12E02:SF12E03:SF12E04:SF12E05:SF12E06:SF12E07:SF12E08:SF12E09:SF12E10:SF12E11:SF12E12:SF12E13:SF12E14:SF12E15:SF12E16:SF12E17:SF12E18:SF12E19:SF12E20:SF12E21:SF12E22:SF12E23:SF12E24:SF12E25:SF12E26:SF12E27:SF12E28:SF12E29:SF12E30:SF12E31:SF12E32:SF12E33:SF12E34:SF12E35:SF12E36:SF12E37:SF12E38:SF12E39:SF12E40:SF12E41:SF12E42:SF12E43:SF12E44:SF12E45:SF12E46:SF12E47:SF12E48:SF12E49	SF12E	pmagpy-4.2.83: demag_gui.v.3.0	SF12E01a:SF12E02a:SF12E03a:SF12E04a:SF12E05a:SF12E06a:SF12E07a:SF12E08a:SF12E09a:SF12E10a:SF12E11a:SF12E12a:SF12E13a:SF12E14a:SF12E15a:SF12E16a:SF12E17a:SF12E18a:SF12E19a:SF12E20a:SF12E21a:SF12E22a:SF12E23a:SF12E24a:SF12E25a:SF12E26a:SF12E27a:SF12E28a:SF12E29a:SF12E30a:SF12E31a:SF12E32a:SF12E33a:SF12E34a:SF12E35a:SF12E36a:SF12E37a:SF12E38a:SF12E39a:SF12E40a:SF12E41a:SF12E42a:SF12E43a:SF12E44a:SF1…	5.3	2.7	1.3	306.0
>>>>>>>>>>
tab	measurements
analysts	citations	description	dir_csd	dir_dec	dir_inc	experiment	instrument_codes	magn_moment	magn_x_sigma	magn_y_sigma	magn_z_sigma	meas_n_orient	meas_temp	measurement	method_codes	quality	sequence	software_packages	specimen	standard	treat_ac_field	treat_dc_field	treat_dc_field_phi	treat_dc_field_theta	treat_step_num	treat_temp
	This study		1.8	75.2	-1.8	SF12E01a_LP-DIR-T	huji mag 2022-06-30 13:24:53	4.14e-08	7.2e-10	2.24e-09	3.73e-10	8	273	SF12E01a_LP-DIR-T-1	LT-NO:LP-DIR-T	g	1	pmagpy-4.2.83	SF12E01a	u	0	0	0.0	0.0		273.0
	This study		3.5	63.6	-7.1	SF12E01a_LP-DIR-T	huji mag 2022-06-30 18:43:21	2.48e-08	9.96e-10	1.43e-09	2.3e-10	8	273	SF12E01a_LP-DIR-T-2	LT-T-Z:LP-DIR-T	g	2	pmagpy-4.2.83	SF12E01a	u	0	0	0.0	0.0	1	373.0
	This study		3.5	40.8	-13.8	SF12E01a_LP-DIR-T	huji mag 2022-07-01 08:25:29	1.46e-08	7.53e-10	5.16e-10	1.32e-10	8	273	SF12E01a_LP-DIR-T-3	LT-T-Z:LP-DIR-T	g	3	pmagpy-4.2.83	SF12E01a	u	0	0	0.0	0.0	2	403.0
	This study		2.8	26.7	-17.5	SF12E01a_LP-DIR-T	huji mag 2022-07-01 11:11:06	1.1e-08	6.04e-10	2.7e-10	1.05e-10	8	273	SF12E01a_LP-DIR-T-4	LT-T-Z:LP-DIR-T	g	4	pmagpy-4.2.83	SF12E01a	u	0	0	0.0	0.0	3	433.0
	This study		2.3	18.7	-23.6	SF12E01a_LP-DIR-T	huji mag 2022-07-01 14:11:28	8.59e-09	4.59e-10	1.67e-10	8e-11	8	273	SF12E01a_LP-DIR-T-5	LT-T-Z:LP-DIR-T	g	5	pmagpy-4.2.83	SF12E01a	u	0	0	0.0	0.0	4	463.0
	This study		1.8	11.0	-19.8	SF12E01a_LP-DIR-T	huji mag 2022-07-02 23:46:29	8e-09	4.42e-10	1.18e-10	8.4e-11	8	273	SF12E01a_LP-DIR-T-6	LT-T-Z:LP-DIR-T	g	6	pmagpy-4.2.83	SF12E01a	u	0	0	0.0	0.0	5	493.0
	This study		1.7	4.3	-30.2	SF12E01a_LP-DIR-T	huji mag 2022-07-03 10:34:08	7.26e-09	3.69e-10	8.89e-11	6.28e-11	8	273	SF12E01a_LP-DIR-T-7	LT-T-Z:LP-DIR-T	g	7	pmagpy-4.2.83	SF12E01a	u	0	0	0.0	0.0	6	523.0
	This study		1.6	357.3	-30.7	SF12E01a_LP-DIR-T	huji mag 2022-07-03 14:46:08	6.39e-09	3.04e-10	7.04e-11	5.03e-11	8	273	SF12E01a_LP-DIR-T-8	LT-T-Z:LP-DIR-T	g	8	pmagpy-4.2.83	SF12E01a	u	0	0	0.0	0.0	7	553.0
	This study		1.7	349.1	-32.2	SF12E01a_LP-DIR-T	huji mag 2022-07-03 18:48:52	5.04e-09	2.22e-10	6.2e-11	4.19e-11	8	273	SF12E01a_LP-DIR-T-9	LT-T-Z:LP-DIR-T	g	9	pmagpy-4.2.83	SF12E01a	u	0	0	0.0	0.0	8	583.0
	This study		1.7	6.1	-44.9	SF12E01a_LP-DIR-T	huji mag 2022-07-04 08:04:06	5.14e-09	1.97e-10	5.1e-11	3.55e-11	8	273	SF12E01a_LP-DIR-T-10	LT-T-Z:LP-DIR-T	g	1	pmagpy-4.2.83	SF12E01a	u	0	0	0.0	0.0	9	613.0
	This study		1.8	339.0	-36.2	SF12E01a_LP-DIR-T	huji mag 2022-07-04 14:06:15	3.18e-09	1.14e-10	5.12e-11	2.71e-11	8	273	SF12E01a_LP-DIR-T-11	LT-T-Z:LP-DIR-T	g	11	pmagpy-4.2.83	SF12E01a	u	0	0	0.0	0.0	1	643.0
	This study		1.6	349.3	-27.2	SF12E01a_LP-DIR-T	huji mag 2022-07-05 20:17:59	2.84e-09	1.2e-10	4.17e-11	3.07e-11	8	273	SF12E01a_LP-DIR-T-12	LT-T-Z:LP-DIR-T	g	12	pmagpy-4.2.83	SF12E01a	u	0	0	0.0	0.0	11	658.0
	This study		1.9	339.5	-33.7	SF12E01a_LP-DIR-T	huji mag 2022-07-06 11:01:39	3.39e-09	1.28e-10	5.6e-11	3.52e-11	8	273	SF12E01a_LP-DIR-T-13	LT-T-Z:LP-DIR-T	g	13	pmagpy-4.2.83	SF12E01a	u	0	0	0.0	0.0	12	673.0
	This study		1.4	348.1	-48.3	SF12E01a_LP-DIR-T	huji mag 2022-07-06 15:25:21	3.08e-09	9.45e-11	2.85e-11	1.83e-11	8	273	SF12E01a_LP-DIR-T-14	LT-T-Z:LP-DIR-T	g	14	pmagpy-4.2.83	SF12E01a	u	0	0	0.0	0.0	13	688.0
	This study		0.7	18.9	-78.2	SF12E01a_LP-DIR-T	huji mag 2022-07-06 21:53:42	3.99e-09	4.37e-11	2.26e-11	5.72e-12	8	273	SF12E01a_LP-DIR-T-15	LT-T-Z:LP-DIR-T	g	15	pmagpy-4.2.83	SF12E01a	u	0	0	0.0	0.0	14	703.0
	This study		1.1	339.3	-63.7	SF12E01a_LP-DIR-T	huji mag 2022-07-07 14:45:53	3.32e-09	6.06e-11	3.41e-11	1.34e-11	8	273	SF12E01a_LP-DIR-T-16	LT-T-Z:LP-DIR-T	g	16	pmagpy-4.2.83	SF12E01a	u	0	0	0.0	0.0	15	718.0
	This study		0.9	26.9	-73.1	SF12E01a_LP-DIR-T	huji mag 2022-07-07 19:12:52	1.86e-09	2.29e-11	2.26e-11	1.17e-11	8	273	SF12E01a_LP-DIR-T-17	LT-T-Z:LP-DIR-T	g	17	pmagpy-4.2.83	SF12E01a	u	0	0	0.0	0.0	16	733.0
	This study		2.3	344.4	-4.1	SF12E01a_LP-DIR-T	huji mag 2022-07-08 12:15:23	2.26e-09	1.25e-10	6.22e-11	2.72e-11	8	273	SF12E01a_LP-DIR-T-18	LT-T-Z:LP-DIR-T	g	18	pmagpy-4.2.83	SF12E01a	u	0	0	0.0	0.0	17	748.0
	This study		0.9	4.9	-1.0	SF12E01a_LP-DIR-T	huji mag 2022-07-10 01:08:02	2.3e-09	1.15e-10	2.93e-11	2.3e-11	8	273	SF12E01a_LP-DIR-T-19	LT-T-Z:LP-DIR-T	g	19	pmagpy-4.2.83	SF12E01a	u	0	0	0.0	0.0	18	763.0
	This study		2.7	323.9	-26.6	SF12E01a_LP-DIR-T	huji mag 2022-07-10 10:55:51	2.94e-09	9.62e-11	9.42e-11	3.42e-11	8	273	SF12E01a_LP-DIR-T-20	LT-T-Z:LP-DIR-T	g	2	pmagpy-4.2.83	SF12E01a	u	0	0	0.0	0.0	19	778.0
	This study		2.9	331.0	-2.6	SF12E01a_LP-DIR-T	huji mag 2022-07-10 14:36:20	2.95e-09	1.32e-10	9.43e-11	3.18e-11	8	273	SF12E01a_LP-DIR-T-21	LT-T-Z:LP-DIR-T	g	21	pmagpy-4.2.83	SF12E01a	u	0	0	0.0	0.0	2	793.0
	This study		1.7	335.4	-59.0	SF12E01a_LP-DIR-T	huji mag 2022-07-11 13:36:13	2.27e-09	4.78e-11	4.52e-11	1.5e-11	8	273	SF12E01a_LP-DIR-T-22	LT-T-Z:LP-DIR-T	g	22	pmagpy-4.2.83	SF12E01a	u	0	0	0.0	0.0	21	808.0
	This study		2.0	338.6	-34.7	SF12E01a_LP-DIR-T	huji mag 2022-07-12 11:52:31	2.07e-09	8.15e-11	3.58e-11	2.63e-11	8	273	SF12E01a_LP-DIR-T-23	LT-T-Z:LP-DIR-T	g	23	pmagpy-4.2.83	SF12E01a	u	0	0	0.0	0.0	22	823.0
	This study		2.3	346.2	-34.6	SF12E01a_LP-DIR-T	huji mag 2022-07-12 19:22:48	1.21e-09	5.82e-11	3.2e-11	5.49e-12	8	273	SF12E01a_LP-DIR-T-24	LT-T-Z:LP-DIR-T	g	24	pmagpy-4.2.83	SF12E01a	u	0	0	0.0	0.0	23	838.0
	This study		2.9	125.4	-6.2	SF12E01a_LP-DIR-T	huji mag 2022-07-13 13:10:14	4.58e-10	1.71e-11	3.9e-11	8.41e-12	8	273	SF12E01a_LP-DIR-T-25	LT-T-Z:LP-DIR-T	g	25	pmagpy-4.2.83	SF12E01a	u	0	0	0.0	0.0	24	853.0
	This study		3.3	243.8	16.0	SF12E01a_LP-DIR-T	huji mag 2022-07-14 10:59:42	3.54e-09	1.4e-10	1.87e-10	3.02e-11	8	273	SF12E01a_LP-DIR-T-26	LT-T-Z:LP-DIR-T	g	26	pmagpy-4.2.83	SF12E01a	u	0	0	0.0	0.0	25	868.0
	This study		4.4	193.6	-45.7	SF12E01a_LP-DIR-T	huji mag 2022-07-14 16:20:48	2.47e-09	1.2e-10	4.04e-11	1.87e-10	8	273	SF12E01a_LP-DIR-T-27	LT-T-Z:LP-DIR-T	g	27	pmagpy-4.2.83	SF12E01a	u	0	0	0.0	0.0	26	883.0
	This study		1.2	81.7	-3.7	SF12E02a_LP-DIR-T	huji mag 2022-06-30 13:26:58	3.72e-08	3.76e-10	2.13e-09	3.49e-10	8	273	SF12E02a_LP-DIR-T-28	LT-NO:LP-DIR-T	g	28	pmagpy-4.2.83	SF12E02a	u	0	0	0.0	0.0		273.0
	This study		2.8	72.1	-10.3	SF12E02a_LP-DIR-T	huji mag 2022-06-30 18:45:25	2.15e-08	7.54e-10	1.06e-09	2.01e-10	8	273	SF12E02a_LP-DIR-T-29	LT-T-Z:LP-DIR-T	g	29	pmagpy-4.2.83	SF12E02a	u	0	0	0.0	0.0	1	373.0
	This study		3.4	50.7	-22.2	SF12E02a_LP-DIR-T	huji mag 2022-07-01 08:27:33	1.06e-08	4.67e-10	4.05e-10	9.35e-11	8	273	SF12E02a_LP-DIR-T-30	LT-T-Z:LP-DIR-T	g	3	pmagpy-4.2.83	SF12E02a	u	0	0	0.0	0.0	2	403.0
	This study		2.9	31.8	-32.1	SF12E02a_LP-DIR-T	huji mag 2022-07-01 11:13:10	7.51e-09	3.78e-10	1.87e-10	5.89e-11	8	273	SF12E02a_LP-DIR-T-31	LT-T-Z:LP-DIR-T	g	31	pmagpy-4.2.83	SF12E02a	u	0	0	0.0	0.0	3	433.0
	This study		2.2	17.9	-38.4	SF12E02a_LP-DIR-T	huji mag 2022-07-01 14:13:31	6.14e-09	2.85e-10	1.06e-10	4.12e-11	8	273	SF12E02a_LP-DIR-T-32	LT-T-Z:LP-DIR-T	g	32	pmagpy-4.2.83	SF12E02a	u	0	0	0.0	0.0	4	463.0
	This study		2.1	11.7	-41.8	SF12E02a_LP-DIR-T	huji mag 2022-07-02 23:48:32	5.57e-09	2.51e-10	7.85e-11	3.53e-11	8	273	SF12E02a_LP-DIR-T-33	LT-T-Z:LP-DIR-T	g	33	pmagpy-4.2.83	SF12E02a	u	0	0	0.0	0.0	5	493.0
	This study		1.8	2.2	-39.6	SF12E02a_LP-DIR-T	huji mag 2022-07-03 10:36:11	5.01e-09	2.26e-10	6.25e-11	2.73e-11	8	273	SF12E02a_LP-DIR-T-34	LT-T-Z:LP-DIR-T	g	34	pmagpy-4.2.83	SF12E02a	u	0	0	0.0	0.0	6	523.0
	This study		1.7	357.5	-39.7	SF12E02a_LP-DIR-T	huji mag 2022-07-03 14:48:13	3.7e-09	1.62e-10	4.08e-11	1.85e-11	8	273	SF12E02a_LP-DIR-T-35	LT-T-Z:LP-DIR-T	g	35	pmagpy-4.2.83	SF12E02a	u	0	0	0.0	0.0	7	553.0
	This study		1.6	348.2	-27.2	SF12E02a_LP-DIR-T	huji mag 2022-07-03 18:50:56	2.81e-09	1.34e-10	3.05e-11	1.21e-11	8	273	SF12E02a_LP-DIR-T-36	LT-T-Z:LP-DIR-T	g	36	pmagpy-4.2.83	SF12E02a	u	0	0	0.0	0.0	8	583.0
	This study		1.9	28.7	-57.0	SF12E02a_LP-DIR-T	huji mag 2022-07-04 08:06:09	2.08e-09	6.82e-11	3.36e-11	9.86e-12	8	273	SF12E02a_LP-DIR-T-37	LT-T-Z:LP-DIR-T	g	37	pmagpy-4.2.83	SF12E02a	u	0	0	0.0	0.0	9	613.0
	This study		1.5	359.7	-52.2	SF12E02a_LP-DIR-T	huji mag 2022-07-04 14:08:19	2.17e-09	6.78e-11	1.64e-11	9.01e-12	8	273	SF12E02a_LP-DIR-T-38	LT-T-Z:LP-DIR-T	g	38	pmagpy-4.2.83	SF12E02a	u	0	0	0.0	0.0	1	643.0
	This study		1.6	2.4	-52.1	SF12E02a_LP-DIR-T	huji mag 2022-07-05 20:20:03	3.02e-09	1.11e-10	2.41e-11	1.29e-11	8	273	SF12E02a_LP-DIR-T-39	LT-T-Z:LP-DIR-T	g	39	pmagpy-4.2.83	SF12E02a	u	0	0	0.0	0.0	11	658.0
	This study		2.4	34.0	-51.1	SF12E02a_LP-DIR-T	huji mag 2022-07-06 11:03:43	4.41e-09	1.64e-10	9.9e-11	2.33e-11	8	273	SF12E02a_LP-DIR-T-40	LT-T-Z:LP-DIR-T	g	4	pmagpy-4.2.83	SF12E02a	u	0	0	0.0	0.0	12	673.0
	This study		2.0	7.9	-35.1	SF12E02a_LP-DIR-T	huji mag 2022-07-06 15:27:26	3.83e-09	1.93e-10	4.82e-11	2.77e-11	8	273	SF12E02a_LP-DIR-T-41	LT-T-Z:LP-DIR-T	g	41	pmagpy-4.2.83	SF12E02a	u	0	0	0.0	0.0	13	688.0
	This study		1.5	345.5	-29.0	SF12E02a_LP-DIR-T	huji mag 2022-07-06 21:55:46	2.31e-09	9.91e-11	1.72e-11	1.02e-11	8	273	SF12E02a_LP-DIR-T-42	LT-T-Z:LP-DIR-T	g	42	pmagpy-4.2.83	SF12E02a	u	0	0	0.0	0.0	14	703.0
	This study		1.7	344.2	-32.8	SF12E02a_LP-DIR-T	huji mag 2022-07-07 14:47:53	3.93e-09	1.65e-10	4.79e-11	2.77e-11	8	273	SF12E02a_LP-DIR-T-43	LT-T-Z:LP-DIR-T	g	43	pmagpy-4.2.83	SF12E02a	u	0	0	0.0	0.0	15	718.0
	This study		1.8	348.2	-36.4	SF12E02a_LP-DIR-T	huji mag 2022-07-07 19:14:55	3.14e-09	1.43e-10	3.42e-11	1.76e-11	8	273	SF12E02a_LP-DIR-T-44	LT-T-Z:LP-DIR-T	g	44	pmagpy-4.2.83	SF12E02a	u	0	0	0.0	0.0	16	733.0
	This study		2.6	327.5	-20.8	SF12E02a_LP-DIR-T	huji mag 2022-07-08 12:17:21	2.7e-09	1.15e-10	7.37e-11	1.59e-11	8	273	SF12E02a_LP-DIR-T-45	LT-T-Z:LP-DIR-T	g	45	pmagpy-4.2.83	SF12E02a	u	0	0	0.0	0.0	17	748.0
	This study		1.5	353.0	-30.4	SF12E02a_LP-DIR-T	huji mag 2022-07-10 01:10:07	1.97e-09	9.09e-11	2.24e-11	5.74e-12	8	273	SF12E02a_LP-DIR-T-46	LT-T-Z:LP-DIR-T	g	46	pmagpy-4.2.83	SF12E02a	u	0	0	0.0	0.0	18	763.0
	This study		1.8	345.8	-47.0	SF12E02a_LP-DIR-T	huji mag 2022-07-10 10:57:52	1.46e-09	5.35e-11	1.57e-11	8.56e-12	8	273	SF12E02a_LP-DIR-T-47	LT-T-Z:LP-DIR-T	g	47	pmagpy-4.2.83	SF12E02a	u	0	0	0.0	0.0	19	778.0
	This study		2.3	329.8	-7.8	SF12E02a_LP-DIR-T	huji mag 2022-07-10 14:38:24	1.05e-09	5.27e-11	2.06e-11	7.68e-12	8	273	SF12E02a_LP-DIR-T-48	LT-T-Z:LP-DIR-T	g	48	pmagpy-4.2.83	SF12E02a	u	0	0	0.0	0.0	2	793.0
	This study		1.8	260.8	-58.1	SF12E02a_LP-DIR-T	huji mag 2022-07-11 13:38:13	2.24e-09	4.62e-11	5.77e-11	8.08e-12	8	273	SF12E02a_LP-DIR-T-49	LT-T-Z:LP-DIR-T	g	49	pmagpy-4.2.83	SF12E02a	u	0	0	0.0	0.0	21	808.0
	This study		1.6	330.5	-40.5	SF12E02a_LP-DIR-T	huji mag 2022-07-12 11:54:35	1.65e-09	4.61e-11	2.27e-11	9.4e-12	8	273	SF12E02a_LP-DIR-T-50	LT-T-Z:LP-DIR-T	g	5	pmagpy-4.2.83	SF12E02a	u	0	0	0.0	0.0	22	823.0
	This study		3.8	228.5	0.6	SF12E02a_LP-DIR-T	huji mag 2022-07-12 19:24:48	1.75e-09	8.93e-11	7.88e-11	1.22e-11	8	273	SF12E02a_LP-DIR-T-51	LT-T-Z:LP-DIR-T	g	51	pmagpy-4.2.83	SF12E02a	u	0	0	0.0	0.0	23	838.0
	This study		2.7	215.1	-32.3	SF12E02a_LP-DIR-T	huji mag 2022-07-13 13:12:19	1.39e-09	5.91e-11	4.02e-11	4.84e-12	8	273	SF12E02a_LP-DIR-T-52	LT-T-Z:LP-DIR-T	g	52	pmagpy-4.2.83	SF12E02a	u	0	0	0.0	0.0	24	853.0
	This study		2.5	229.3	-43.9	SF12E02a_LP-DIR-T	huji mag 2022-07-14 11:01:44	1.65e-09	5.72e-11	4.27e-11	1.37e-11	8	273	SF12E02a_LP-DIR-T-53	LT-T-Z:LP-DIR-T	g	53	pmagpy-4.2.83	SF12E02a	u	0	0	0.0	0.0	25	868.0
	This study		2.3	161.5	62.1	SF12E02a_LP-DIR-T	huji mag 2022-07-14 16:22:49	9.99e-10	2.77e-11	2.89e-11	9.9e-12	8	273	SF12E02a_LP-DIR-T-54	LT-T-Z:LP-DIR-T	g	54	pmagpy-4.2.83	SF12E02a	u	0	0	0.0	0.0	26	883.0
	This study		0.7	85.1	-2.6	SF12E03a_LP-DIR-T	huji mag 2022-06-30 13:29:03	2.92e-08	8.31e-11	1.78e-09	2.79e-10	8	273	SF12E03a_LP-DIR-T-55	LT-NO:LP-DIR-T	g	55	pmagpy-4.2.83	SF12E03a	u	0	0	0.0	0.0		273.0
	This study		2.4	77.1	-8.7	SF12E03a_LP-DIR-T	huji mag 2022-06-30 18:47:31	1.54e-08	4.73e-10	7.72e-10	1.39e-10	8	273	SF12E03a_LP-DIR-T-56	LT-T-Z:LP-DIR-T	g	56	pmagpy-4.2.83	SF12E03a	u	0	0	0.0	0.0	1	373.0
	This study		3.3	57.0	-23.4	SF12E03a_LP-DIR-T	huji mag 2022-07-01 08:29:37	6.37e-09	2.67e-10	2.55e-10	5.37e-11	8	273	SF12E03a_LP-DIR-T-57	LT-T-Z:LP-DIR-T	g	57	pmagpy-4.2.83	SF12E03a	u	0	0	0.0	0.0	2	403.0
	This study		2.8	36.5	-35.9	SF12E03a_LP-DIR-T	huji mag 2022-07-01 11:15:14	3.98e-09	1.78e-10	1.06e-10	2.74e-11	8	273	SF12E03a_LP-DIR-T-58	LT-T-Z:LP-DIR-T	g	58	pmagpy-4.2.83	SF12E03a	u	0	0	0.0	0.0	3	433.0
	This study		2.1	19.1	-37.2	SF12E03a_LP-DIR-T	huji mag 2022-07-01 14:15:35	3.54e-09	1.63e-10	4.43e-11	2.24e-11	8	273	SF12E03a_LP-DIR-T-59	LT-T-Z:LP-DIR-T	g	59	pmagpy-4.2.83	SF12E03a	u	0	0	0.0	0.0	4	463.0
	This study		1.9	8.0	-34.8	SF12E03a_LP-DIR-T	huji mag 2022-07-02 23:50:36	2.93e-09	1.41e-10	3.83e-11	2.1e-11	8	273	SF12E03a_LP-DIR-T-60	LT-T-Z:LP-DIR-T	g	6	pmagpy-4.2.83	SF12E03a	u	0	0	0.0	0.0	5	493.0
	This study		1.9	8.6	-46.3	SF12E03a_LP-DIR-T	huji mag 2022-07-03 10:38:16	2.44e-09	9.41e-11	3.2e-11	1.26e-11	8	273	SF12E03a_LP-DIR-T-61	LT-T-Z:LP-DIR-T	g	61	pmagpy-4.2.83	SF12E03a	u	0	0	0.0	0.0	6	523.0
	This study		2.5	3.3	-35.5	SF12E03a_LP-DIR-T	huji mag 2022-07-03 14:50:18	2.69e-09	1.32e-10	8.37e-11	1.13e-11	8	273	SF12E03a_LP-DIR-T-62	LT-T-Z:LP-DIR-T	g	62	pmagpy-4.2.83	SF12E03a	u	0	0	0.0	0.0	7	553.0
	This study		1.3	325.9	-67.3	SF12E03a_LP-DIR-T	huji mag 2022-07-03 18:52:59	2.53e-09	4.49e-11	3.74e-11	9.5e-12	8	273	SF12E03a_LP-DIR-T-63	LT-T-Z:LP-DIR-T	g	63	pmagpy-4.2.83	SF12E03a	u	0	0	0.0	0.0	8	583.0
	This study		1.3	27.9	-67.6	SF12E03a_LP-DIR-T	huji mag 2022-07-04 08:08:17	1.56e-09	3.66e-11	1.11e-11	3.81e-12	8	273	SF12E03a_LP-DIR-T-64	LT-T-Z:LP-DIR-T	g	64	pmagpy-4.2.83	SF12E03a	u	0	0	0.0	0.0	9	613.0
	This study		1.6	29.1	-63.9	SF12E03a_LP-DIR-T	huji mag 2022-07-04 14:10:26	2.67e-09	7.69e-11	2.78e-11	6.47e-12	8	273	SF12E03a_LP-DIR-T-65	LT-T-Z:LP-DIR-T	g	65	pmagpy-4.2.83	SF12E03a	u	0	0	0.0	0.0	1	643.0
	This study		2.4	340.1	-9.0	SF12E03a_LP-DIR-T	huji mag 2022-07-05 20:22:08	1.86e-09	9.57e-11	4.71e-11	2.06e-11	8	273	SF12E03a_LP-DIR-T-66	LT-T-Z:LP-DIR-T	g	66	pmagpy-4.2.83	SF12E03a	u	0	0	0.0	0.0	11	658.0
	This study		0.9	359.0	-11.2	SF12E03a_LP-DIR-T	huji mag 2022-07-06 11:05:51	1.82e-09	1.07e-10	1.64e-11	9.76e-12	8	273	SF12E03a_LP-DIR-T-67	LT-T-Z:LP-DIR-T	g	67	pmagpy-4.2.83	SF12E03a	u	0	0	0.0	0.0	12	673.0
	This study		2.6	347.1	-60.0	SF12E03a_LP-DIR-T	huji mag 2022-07-06 15:29:35	8.68e-10	2.16e-11	3.26e-11	1.2e-11	8	273	SF12E03a_LP-DIR-T-68	LT-T-Z:LP-DIR-T	g	68	pmagpy-4.2.83	SF12E03a	u	0	0	0.0	0.0	13	688.0
	This study		1.8	323.3	-60.0	SF12E03a_LP-DIR-T	huji mag 2022-07-06 21:57:54	2.12e-09	4.53e-11	5.06e-11	1.23e-11	8	273	SF12E03a_LP-DIR-T-69	LT-T-Z:LP-DIR-T	g	69	pmagpy-4.2.83	SF12E03a	u	0	0	0.0	0.0	14	703.0
	This study		2.3	319.3	-39.7	SF12E03a_LP-DIR-T	huji mag 2022-07-07 14:49:45	2.24e-09	5.86e-11	6.96e-11	1.33e-11	8	273	SF12E03a_LP-DIR-T-70	LT-T-Z:LP-DIR-T	g	7	pmagpy-4.2.83	SF12E03a	u	0	0	0.0	0.0	15	718.0
	This study		2.0	323.9	-50.5	SF12E03a_LP-DIR-T	huji mag 2022-07-07 19:17:01	1.49e-09	3.85e-11	3.89e-11	5.94e-12	8	273	SF12E03a_LP-DIR-T-71	LT-T-Z:LP-DIR-T	g	71	pmagpy-4.2.83	SF12E03a	u	0	0	0.0	0.0	16	733.0
	This study		2.1	325.6	-41.9	SF12E03a_LP-DIR-T	huji mag 2022-07-08 12:19:12	1.35e-09	3.94e-11	3.25e-11	8.97e-12	8	273	SF12E03a_LP-DIR-T-72	LT-T-Z:LP-DIR-T	g	72	pmagpy-4.2.83	SF12E03a	u	0	0	0.0	0.0	17	748.0
	This study		1.4	5.1	-28.3	SF12E03a_LP-DIR-T	huji mag 2022-07-10 01:12:15	1.12e-09	4.88e-11	1.94e-11	7.96e-12	8	273	SF12E03a_LP-DIR-T-73	LT-T-Z:LP-DIR-T	g	73	pmagpy-4.2.83	SF12E03a	u	0	0	0.0	0.0	18	763.0
	This study		3.5	205.2	-42.4	SF12E03a_LP-DIR-T	huji mag 2022-07-10 10:59:45	7.95e-10	3.4e-11	4e-11	1.34e-11	8	273	SF12E03a_LP-DIR-T-74	LT-T-Z:LP-DIR-T	g	74	pmagpy-4.2.83	SF12E03a	u	0	0	0.0	0.0	19	778.0
	This study		2.9	331.6	-4.1	SF12E03a_LP-DIR-T	huji mag 2022-07-10 14:40:31	1.1e-09	4.48e-11	4.09e-11	5.42e-12	8	273	SF12E03a_LP-DIR-T-75	LT-T-Z:LP-DIR-T	g	75	pmagpy-4.2.83	SF12E03a	u	0	0	0.0	0.0	2	793.0
	This study		2.6	330.1	-15.7	SF12E03a_LP-DIR-T	huji mag 2022-07-11 13:40:03	1.96e-09	7.34e-11	6.02e-11	1.61e-11	8	273	SF12E03a_LP-DIR-T-76	LT-T-Z:LP-DIR-T	g	76	pmagpy-4.2.83	SF12E03a	u	0	0	0.0	0.0	21	808.0
	This study		1.4	273.8	-3.9	SF12E03a_LP-DIR-T	huji mag 2022-07-12 11:56:43	1.35e-09	3.03e-11	9.5e-11	1.81e-11	8	273	SF12E03a_LP-DIR-T-77	LT-T-Z:LP-DIR-T	g	77	pmagpy-4.2.83	SF12E03a	u	0	0	0.0	0.0	22	823.0
	This study		0.9	354.7	-11.7	SF12E03a_LP-DIR-T	huji mag 2022-07-12 19:26:38	1.34e-09	6.47e-11	1.02e-11	7.31e-12	8	273	SF12E03a_LP-DIR-T-78	LT-T-Z:LP-DIR-T	g	78	pmagpy-4.2.83	SF12E03a	u	0	0	0.0	0.0	23	838.0
	This study		1.7	288.9	2.5	SF12E03a_LP-DIR-T	huji mag 2022-07-13 13:14:28	1.66e-09	2.33e-11	8.77e-11	1.91e-11	8	273	SF12E03a_LP-DIR-T-79	LT-T-Z:LP-DIR-T	g	79	pmagpy-4.2.83	SF12E03a	u	0	0	0.0	0.0	24	853.0
	This study		1.7	59.3	-67.2	SF12E03a_LP-DIR-T	huji mag 2022-07-14 11:03:46	7.26e-10	1.48e-11	2.07e-11	7.5e-12	8	273	SF12E03a_LP-DIR-T-80	LT-T-Z:LP-DIR-T	g	8	pmagpy-4.2.83	SF12E03a	u	0	0	0.0	0.0	25	868.0
	This study		1.3	116.0	-63.7	SF12E03a_LP-DIR-T	huji mag 2022-07-14 16:24:42	2.31e-09	3.62e-11	3.95e-11	8.9e-12	8	273	SF12E03a_LP-DIR-T-81	LT-T-Z:LP-DIR-T	g	81	pmagpy-4.2.83	SF12E03a	u	0	0	0.0	0.0	26	883.0
	This study		0.6	91.9	-0.2	SF12E04a_LP-DIR-T	huji mag 2022-06-30 13:31:09	6.59e-08	4.62e-10	3.84e-09	6.19e-10	8	273	SF12E04a_LP-DIR-T-82	LT-NO:LP-DIR-T	g	82	pmagpy-4.2.83	SF12E04a	u	0	0	0.0	0.0		273.0
	This study		1.1	90.9	-1.5	SF12E04a_LP-DIR-T	huji mag 2022-06-30 18:49:36	4.5e-08	7.96e-10	2.52e-09	4.2e-10	8	273	SF12E04a_LP-DIR-T-83	LT-T-Z:LP-DIR-T	g	83	pmagpy-4.2.83	SF12E04a	u	0	0	0.0	0.0	1	373.0
	This study		1.0	91.1	-3.1	SF12E04a_LP-DIR-T	huji mag 2022-07-01 08:31:41	2.57e-08	3.77e-10	1.66e-09	2.49e-10	8	273	SF12E04a_LP-DIR-T-84	LT-T-Z:LP-DIR-T	g	84	pmagpy-4.2.83	SF12E04a	u	0	0	0.0	0.0	2	403.0
	This study		1.1	91.3	-6.8	SF12E04a_LP-DIR-T	huji mag 2022-07-01 11:17:18	9.5e-09	1.67e-10	4.77e-10	9.01e-11	8	273	SF12E04a_LP-DIR-T-85	LT-T-Z:LP-DIR-T	g	85	pmagpy-4.2.83	SF12E04a	u	0	0	0.0	0.0	3	433.0
	This study		1.1	92.9	-11.4	SF12E04a_LP-DIR-T	huji mag 2022-07-01 14:17:39	4.65e-09	7.54e-11	2.18e-10	4.53e-11	8	273	SF12E04a_LP-DIR-T-86	LT-T-Z:LP-DIR-T	g	86	pmagpy-4.2.83	SF12E04a	u	0	0	0.0	0.0	4	463.0
	This study		1.2	97.1	-12.5	SF12E04a_LP-DIR-T	huji mag 2022-07-02 23:52:39	3.48e-09	6.09e-11	1.49e-10	3.75e-11	8	273	SF12E04a_LP-DIR-T-87	LT-T-Z:LP-DIR-T	g	87	pmagpy-4.2.83	SF12E04a	u	0	0	0.0	0.0	5	493.0
	This study		1.3	98.2	-17.7	SF12E04a_LP-DIR-T	huji mag 2022-07-03 10:40:25	2.27e-09	4.12e-11	9.56e-11	2.09e-11	8	273	SF12E04a_LP-DIR-T-88	LT-T-Z:LP-DIR-T	g	88	pmagpy-4.2.83	SF12E04a	u	0	0	0.0	0.0	6	523.0
	This study		2.5	123.8	-24.9	SF12E04a_LP-DIR-T	huji mag 2022-07-03 14:52:35	1.73e-09	4.31e-11	6.82e-11	2.51e-11	8	273	SF12E04a_LP-DIR-T-89	LT-T-Z:LP-DIR-T	g	89	pmagpy-4.2.83	SF12E04a	u	0	0	0.0	0.0	7	553.0
	This study		3.0	166.8	-24.1	SF12E04a_LP-DIR-T	huji mag 2022-07-03 18:55:06	6.7e-10	2.94e-11	2.96e-11	1.4e-11	8	273	SF12E04a_LP-DIR-T-90	LT-T-Z:LP-DIR-T	g	9	pmagpy-4.2.83	SF12E04a	u	0	0	0.0	0.0	8	583.0
	This study		4.6	179.1	-2.3	SF12E04a_LP-DIR-T	huji mag 2022-07-04 08:10:24	5.74e-10	2.74e-11	4.38e-11	1.53e-11	8	273	SF12E04a_LP-DIR-T-91	LT-T-Z:LP-DIR-T	g	91	pmagpy-4.2.83	SF12E04a	u	0	0	0.0	0.0	9	613.0
	This study		2.1	274.5	27.4	SF12E04a_LP-DIR-T	huji mag 2022-07-04 14:12:34	1.02e-09	2.55e-11	6.33e-11	8.87e-12	8	273	SF12E04a_LP-DIR-T-92	LT-T-Z:LP-DIR-T	g	92	pmagpy-4.2.83	SF12E04a	u	0	0	0.0	0.0	1	643.0
	This study		1.1	279.6	7.3	SF12E04a_LP-DIR-T	huji mag 2022-07-05 20:24:13	1.75e-09	2.74e-11	9.52e-11	7.74e-12	8	273	SF12E04a_LP-DIR-T-93	LT-T-Z:LP-DIR-T	g	93	pmagpy-4.2.83	SF12E04a	u	0	0	0.0	0.0	11	658.0
	This study		2.7	252.1	10.2	SF12E04a_LP-DIR-T	huji mag 2022-07-06 11:07:56	1.94e-09	6.17e-11	1.12e-10	1.48e-11	8	273	SF12E04a_LP-DIR-T-94	LT-T-Z:LP-DIR-T	g	94	pmagpy-4.2.83	SF12E04a	u	0	0	0.0	0.0	12	673.0
	This study		2.2	281.6	42.5	SF12E04a_LP-DIR-T	huji mag 2022-07-06 15:31:41	2.8e-09	5.66e-11	1.26e-10	1.42e-11	8	273	SF12E04a_LP-DIR-T-95	LT-T-Z:LP-DIR-T	g	95	pmagpy-4.2.83	SF12E04a	u	0	0	0.0	0.0	13	688.0
	This study		2.6	301.6	2.6	SF12E04a_LP-DIR-T	huji mag 2022-07-06 22:00:01	3.05e-09	6.92e-11	1.49e-10	1.72e-11	8	273	SF12E04a_LP-DIR-T-96	LT-T-Z:LP-DIR-T	g	96	pmagpy-4.2.83	SF12E04a	u	0	0	0.0	0.0	14	703.0
	This study		0.9	278.8	6.6	SF12E04a_LP-DIR-T	huji mag 2022-07-07 14:51:29	2.6e-09	4.09e-11	1.36e-10	1.75e-11	8	273	SF12E04a_LP-DIR-T-97	LT-T-Z:LP-DIR-T	g	97	pmagpy-4.2.83	SF12E04a	u	0	0	0.0	0.0	15	718.0
	This study		3.2	239.7	31.0	SF12E04a_LP-DIR-T	huji mag 2022-07-07 19:19:07	2.64e-09	9.34e-11	1.22e-10	2.43e-11	8	273	SF12E04a_LP-DIR-T-98	LT-T-Z:LP-DIR-T	g	98	pmagpy-4.2.83	SF12E04a	u	0	0	0.0	0.0	16	733.0
	This study		3.0	248.1	22.8	SF12E04a_LP-DIR-T	huji mag 2022-07-08 12:20:58	2.37e-09	8.01e-11	1.24e-10	2.09e-11	8	273	SF12E04a_LP-DIR-T-99	LT-T-Z:LP-DIR-T	g	99	pmagpy-4.2.83	SF12E04a	u	0	0	0.0	0.0	17	748.0
	This study		3.4	316.0	12.2	SF12E04a_LP-DIR-T	huji mag 2022-07-10 01:14:20	1.58e-09	6.55e-11	6.83e-11	6.05e-12	8	273	SF12E04a_LP-DIR-T-100	LT-T-Z:LP-DIR-T	g	1	pmagpy-4.2.83	SF12E04a	u	0	0	0.0	0.0	18	763.0
	This study		2.2	256.6	-1.7	SF12E04a_LP-DIR-T	huji mag 2022-07-10 11:01:30	3.9e-09	1.01e-10	2.07e-10	3.23e-11	8	273	SF12E04a_LP-DIR-T-101	LT-T-Z:LP-DIR-T	g	101	pmagpy-4.2.83	SF12E04a	u	0	0	0.0	0.0	19	778.0
	This study		2.5	253.7	32.2	SF12E04a_LP-DIR-T	huji mag 2022-07-10 14:42:38	2.61e-09	6.78e-11	1.26e-10	2.1e-11	8	273	SF12E04a_LP-DIR-T-102	LT-T-Z:LP-DIR-T	g	102	pmagpy-4.2.83	SF12E04a	u	0	0	0.0	0.0	2	793.0
	This study		2.5	252.6	-0.8	SF12E04a_LP-DIR-T	huji mag 2022-07-11 13:41:48	3.12e-09	9.34e-11	1.65e-10	2.88e-11	8	273	SF12E04a_LP-DIR-T-103	LT-T-Z:LP-DIR-T	g	103	pmagpy-4.2.83	SF12E04a	u	0	0	0.0	0.0	21	808.0
	This study		2.1	257.5	-7.1	SF12E04a_LP-DIR-T	huji mag 2022-07-12 11:58:51	1.91e-09	4.52e-11	1.08e-10	1.48e-11	8	273	SF12E04a_LP-DIR-T-104	LT-T-Z:LP-DIR-T	g	104	pmagpy-4.2.83	SF12E04a	u	0	0	0.0	0.0	22	823.0
	This study		3.0	247.8	0.0	SF12E04a_LP-DIR-T	huji mag 2022-07-12 19:28:23	2.6e-09	9.37e-11	1.33e-10	2.04e-11	8	273	SF12E04a_LP-DIR-T-105	LT-T-Z:LP-DIR-T	g	105	pmagpy-4.2.83	SF12E04a	u	0	0	0.0	0.0	23	838.0
	This study		2.6	186.1	51.4	SF12E04a_LP-DIR-T	huji mag 2022-07-13 13:16:36	1.87e-09	7.27e-11	5.65e-11	1.36e-11	8	273	SF12E04a_LP-DIR-T-106	LT-T-Z:LP-DIR-T	g	106	pmagpy-4.2.83	SF12E04a	u	0	0	0.0	0.0	24	853.0
	This study		2.2	155.1	10.9	SF12E04a_LP-DIR-T	huji mag 2022-07-14 11:05:33	1.51e-09	5.02e-11	4.71e-11	1.88e-11	8	273	SF12E04a_LP-DIR-T-107	LT-T-Z:LP-DIR-T	g	107	pmagpy-4.2.83	SF12E04a	u	0	0	0.0	0.0	25	868.0
	This study		2.8	201.6	34.6	SF12E04a_LP-DIR-T	huji mag 2022-07-14 16:26:28	3.28e-09	1.6e-10	8.73e-11	3.09e-11	8	273	SF12E04a_LP-DIR-T-108	LT-T-Z:LP-DIR-T	g	108	pmagpy-4.2.83	SF12E04a	u	0	0	0.0	0.0	26	883.0
	This study		0.7	90.5	-2.5	SF12E05a_LP-DIR-T	huji mag 2022-06-30 13:33:15	7.07e-08	6.8e-10	4.07e-09	6.4e-10	8	273	SF12E05a_LP-DIR-T-109	LT-NO:LP-DIR-T	g	109	pmagpy-4.2.83	SF12E05a	u	0	0	0.0	0.0		273.0
	This study		0.6	90.2	-4.1	SF12E05a_LP-DIR-T	huji mag 2022-06-30 18:51:41	4.7e-08	3.04e-10	2.63e-09	4.23e-10	8	273	SF12E05a_LP-DIR-T-110	LT-T-Z:LP-DIR-T	g	11	pmagpy-4.2.83	SF12E05a	u	0	0	0.0	0.0	1	373.0
	This study		0.8	89.5	-6.6	SF12E05a_LP-DIR-T	huji mag 2022-07-01 08:33:44	2.61e-08	1.46e-10	1.68e-09	2.4e-10	8	273	SF12E05a_LP-DIR-T-111	LT-T-Z:LP-DIR-T	g	111	pmagpy-4.2.83	SF12E05a	u	0	0	0.0	0.0	2	403.0
	This study		1.6	85.7	-13.3	SF12E05a_LP-DIR-T	huji mag 2022-07-01 11:19:21	1.12e-08	2.4e-10	5.47e-10	9.46e-11	8	273	SF12E05a_LP-DIR-T-112	LT-T-Z:LP-DIR-T	g	112	pmagpy-4.2.83	SF12E05a	u	0	0	0.0	0.0	3	433.0
	This study		1.7	83.2	-18.8	SF12E05a_LP-DIR-T	huji mag 2022-07-01 14:19:42	5.64e-09	1.2e-10	2.54e-10	4.37e-11	8	273	SF12E05a_LP-DIR-T-113	LT-T-Z:LP-DIR-T	g	113	pmagpy-4.2.83	SF12E05a	u	0	0	0.0	0.0	4	463.0
	This study		1.6	86.9	-27.7	SF12E05a_LP-DIR-T	huji mag 2022-07-02 23:54:43	3.83e-09	7.22e-11	1.52e-10	2.85e-11	8	273	SF12E05a_LP-DIR-T-114	LT-T-Z:LP-DIR-T	g	114	pmagpy-4.2.83	SF12E05a	u	0	0	0.0	0.0	5	493.0
	This study		1.9	80.0	-31.6	SF12E05a_LP-DIR-T	huji mag 2022-07-03 10:42:33	3.14e-09	6.99e-11	1.19e-10	1.92e-11	8	273	SF12E05a_LP-DIR-T-115	LT-T-Z:LP-DIR-T	g	115	pmagpy-4.2.83	SF12E05a	u	0	0	0.0	0.0	6	523.0
	This study		2.5	66.1	-31.0	SF12E05a_LP-DIR-T	huji mag 2022-07-03 14:54:43	2.71e-09	8.83e-11	8.78e-11	1.98e-11	8	273	SF12E05a_LP-DIR-T-116	LT-T-Z:LP-DIR-T	g	116	pmagpy-4.2.83	SF12E05a	u	0	0	0.0	0.0	7	553.0
	This study		2.2	345.9	-35.7	SF12E05a_LP-DIR-T	huji mag 2022-07-03 18:57:14	9.17e-10	3.73e-11	2.47e-11	3.43e-12	8	273	SF12E05a_LP-DIR-T-117	LT-T-Z:LP-DIR-T	g	117	pmagpy-4.2.83	SF12E05a	u	0	0	0.0	0.0	8	583.0
	This study		2.9	303.6	-31.0	SF12E05a_LP-DIR-T	huji mag 2022-07-04 08:32:26	1.41e-09	2.9e-11	7.44e-11	1.24e-11	8	273	SF12E05a_LP-DIR-T-118	LT-T-Z:LP-DIR-T	g	118	pmagpy-4.2.83	SF12E05a	u	0	0	0.0	0.0	9	613.0
	This study		3.5	212.6	-17.5	SF12E05a_LP-DIR-T	huji mag 2022-07-04 14:14:39	2.61e-09	1.33e-10	9.93e-11	3.11e-11	8	273	SF12E05a_LP-DIR-T-119	LT-T-Z:LP-DIR-T	g	119	pmagpy-4.2.83	SF12E05a	u	0	0	0.0	0.0	1	643.0
	This study		3.6	237.4	-18.9	SF12E05a_LP-DIR-T	huji mag 2022-07-05 20:26:21	2.46e-09	1.07e-10	1.14e-10	2.63e-11	8	273	SF12E05a_LP-DIR-T-120	LT-T-Z:LP-DIR-T	g	12	pmagpy-4.2.83	SF12E05a	u	0	0	0.0	0.0	11	658.0
	This study		3.6	208.1	-23.9	SF12E05a_LP-DIR-T	huji mag 2022-07-06 11:10:04	8.43e-10	4.63e-11	3.39e-11	1.04e-11	8	273	SF12E05a_LP-DIR-T-121	LT-T-Z:LP-DIR-T	g	121	pmagpy-4.2.83	SF12E05a	u	0	0	0.0	0.0	12	673.0
	This study		3.6	205.2	31.5	SF12E05a_LP-DIR-T	huji mag 2022-07-06 15:33:49	1.29e-09	7.19e-11	5.06e-11	1.74e-11	8	273	SF12E05a_LP-DIR-T-122	LT-T-Z:LP-DIR-T	g	122	pmagpy-4.2.83	SF12E05a	u	0	0	0.0	0.0	13	688.0
	This study		2.3	119.4	-36.0	SF12E05a_LP-DIR-T	huji mag 2022-07-06 22:02:09	1.37e-09	3.4e-11	4.96e-11	1.79e-11	8	273	SF12E05a_LP-DIR-T-123	LT-T-Z:LP-DIR-T	g	123	pmagpy-4.2.83	SF12E05a	u	0	0	0.0	0.0	14	703.0
	This study		4.2	228.1	6.8	SF12E05a_LP-DIR-T	huji mag 2022-07-07 14:53:12	1.73e-09	8.98e-11	8.74e-11	1.93e-11	8	273	SF12E05a_LP-DIR-T-124	LT-T-Z:LP-DIR-T	g	124	pmagpy-4.2.83	SF12E05a	u	0	0	0.0	0.0	15	718.0
	This study		2.3	151.7	22.2	SF12E05a_LP-DIR-T	huji mag 2022-07-07 19:21:14	1.01e-09	4.47e-11	3.01e-11	1.8e-11	8	273	SF12E05a_LP-DIR-T-125	LT-T-Z:LP-DIR-T	g	125	pmagpy-4.2.83	SF12E05a	u	0	0	0.0	0.0	16	733.0
	This study		5.6	196.6	0.7	SF12E05a_LP-DIR-T	huji mag 2022-07-08 12:22:42	6.98e-10	4.86e-11	5.46e-11	1.25e-11	8	273	SF12E05a_LP-DIR-T-126	LT-T-Z:LP-DIR-T	g	126	pmagpy-4.2.83	SF12E05a	u	0	0	0.0	0.0	17	748.0
	This study		4.2	344.1	-25.4	SF12E05a_LP-DIR-T	huji mag 2022-07-10 01:16:27	5.3e-10	4.23e-11	3.18e-11	7.38e-12	8	273	SF12E05a_LP-DIR-T-127	LT-T-Z:LP-DIR-T	g	127	pmagpy-4.2.83	SF12E05a	u	0	0	0.0	0.0	18	763.0
	This study		3.9	208.4	0.8	SF12E05a_LP-DIR-T	huji mag 2022-07-10 11:03:15	1.65e-09	1.04e-10	7.11e-11	2.1e-11	8	273	SF12E05a_LP-DIR-T-128	LT-T-Z:LP-DIR-T	g	128	pmagpy-4.2.83	SF12E05a	u	0	0	0.0	0.0	19	778.0
	This study		2.8	173.5	15.8	SF12E05a_LP-DIR-T	huji mag 2022-07-10 14:44:45	9.76e-10	6.24e-11	4.22e-11	1.45e-11	8	273	SF12E05a_LP-DIR-T-129	LT-T-Z:LP-DIR-T	g	129	pmagpy-4.2.83	SF12E05a	u	0	0	0.0	0.0	2	793.0
	This study		3.5	236.6	-29.9	SF12E05a_LP-DIR-T	huji mag 2022-07-11 13:43:32	2.69e-09	1.12e-10	1.22e-10	2.11e-11	8	273	SF12E05a_LP-DIR-T-130	LT-T-Z:LP-DIR-T	g	13	pmagpy-4.2.83	SF12E05a	u	0	0	0.0	0.0	21	808.0
	This study		2.2	263.0	-19.2	SF12E05a_LP-DIR-T	huji mag 2022-07-12 12:00:59	3.29e-09	8.65e-11	1.79e-10	2.74e-11	8	273	SF12E05a_LP-DIR-T-131	LT-T-Z:LP-DIR-T	g	131	pmagpy-4.2.83	SF12E05a	u	0	0	0.0	0.0	22	823.0
	This study		3.5	223.6	-29.8	SF12E05a_LP-DIR-T	huji mag 2022-07-12 19:30:07	2.43e-09	1.15e-10	9.5e-11	2.64e-11	8	273	SF12E05a_LP-DIR-T-132	LT-T-Z:LP-DIR-T	g	132	pmagpy-4.2.83	SF12E05a	u	0	0	0.0	0.0	23	838.0
	This study		1.8	281.2	-38.9	SF12E05a_LP-DIR-T	huji mag 2022-07-13 13:18:44	1.71e-09	2.12e-11	7.45e-11	1.38e-11	8	273	SF12E05a_LP-DIR-T-133	LT-T-Z:LP-DIR-T	g	133	pmagpy-4.2.83	SF12E05a	u	0	0	0.0	0.0	24	853.0
	This study		3.7	229.7	-17.5	SF12E05a_LP-DIR-T	huji mag 2022-07-14 11:07:27	3.8e-09	1.8e-10	1.65e-10	3.62e-11	8	273	SF12E05a_LP-DIR-T-134	LT-T-Z:LP-DIR-T	g	134	pmagpy-4.2.83	SF12E05a	u	0	0	0.0	0.0	25	868.0
	This study		1.3	97.5	-44.8	SF12E05a_LP-DIR-T	huji mag 2022-07-14 16:28:12	9.7e-10	2.12e-11	2.27e-11	1.42e-11	8	273	SF12E05a_LP-DIR-T-135	LT-T-Z:LP-DIR-T	g	135	pmagpy-4.2.83	SF12E05a	u	0	0	0.0	0.0	26	883.0
	This study		0.6	89.7	-3.9	SF12E06a_LP-DIR-T	huji mag 2022-06-30 13:35:20	6.9e-08	2.22e-10	3.98e-09	6.33e-10	8	273	SF12E06a_LP-DIR-T-136	LT-NO:LP-DIR-T	g	136	pmagpy-4.2.83	SF12E06a	u	0	0	0.0	0.0		273.0
	This study		0.9	87.7	-6.0	SF12E06a_LP-DIR-T	huji mag 2022-06-30 18:53:46	4.73e-08	4.96e-10	2.62e-09	4.34e-10	8	273	SF12E06a_LP-DIR-T-137	LT-T-Z:LP-DIR-T	g	137	pmagpy-4.2.83	SF12E06a	u	0	0	0.0	0.0	1	373.0
	This study		0.9	85.9	-9.8	SF12E06a_LP-DIR-T	huji mag 2022-07-01 08:35:49	2.8e-08	3.64e-11	1.72e-09	2.58e-10	8	273	SF12E06a_LP-DIR-T-138	LT-T-Z:LP-DIR-T	g	138	pmagpy-4.2.83	SF12E06a	u	0	0	0.0	0.0	2	403.0
	This study		2.4	74.8	-23.1	SF12E06a_LP-DIR-T	huji mag 2022-07-01 11:21:26	1.1e-08	3.17e-10	5.02e-10	9.01e-11	8	273	SF12E06a_LP-DIR-T-139	LT-T-Z:LP-DIR-T	g	139	pmagpy-4.2.83	SF12E06a	u	0	0	0.0	0.0	3	433.0
	This study		2.7	63.4	-34.9	SF12E06a_LP-DIR-T	huji mag 2022-07-01 14:21:51	6.58e-09	2.17e-10	2.47e-10	4.87e-11	8	273	SF12E06a_LP-DIR-T-140	LT-T-Z:LP-DIR-T	g	14	pmagpy-4.2.83	SF12E06a	u	0	0	0.0	0.0	4	463.0
	This study		2.7	64.5	-41.9	SF12E06a_LP-DIR-T	huji mag 2022-07-02 23:56:47	5.8e-09	1.93e-10	2.08e-10	3.94e-11	8	273	SF12E06a_LP-DIR-T-141	LT-T-Z:LP-DIR-T	g	141	pmagpy-4.2.83	SF12E06a	u	0	0	0.0	0.0	5	493.0
	This study		2.3	69.3	-45.9	SF12E06a_LP-DIR-T	huji mag 2022-07-03 10:44:38	5.46e-09	1.49e-10	1.85e-10	3.39e-11	8	273	SF12E06a_LP-DIR-T-142	LT-T-Z:LP-DIR-T	g	142	pmagpy-4.2.83	SF12E06a	u	0	0	0.0	0.0	6	523.0
	This study		2.1	62.6	-57.4	SF12E06a_LP-DIR-T	huji mag 2022-07-03 14:56:48	4.99e-09	1.31e-10	1.28e-10	2.62e-11	8	273	SF12E06a_LP-DIR-T-143	LT-T-Z:LP-DIR-T	g	143	pmagpy-4.2.83	SF12E06a	u	0	0	0.0	0.0	7	553.0
	This study		1.8	61.3	-63.2	SF12E06a_LP-DIR-T	huji mag 2022-07-03 18:59:18	4e-09	9.37e-11	8.23e-11	1.42e-11	8	273	SF12E06a_LP-DIR-T-144	LT-T-Z:LP-DIR-T	g	144	pmagpy-4.2.83	SF12E06a	u	0	0	0.0	0.0	8	583.0
	This study		2.4	61.1	-46.4	SF12E06a_LP-DIR-T	huji mag 2022-07-04 08:34:31	3.91e-09	1.26e-10	1.12e-10	2.49e-11	8	273	SF12E06a_LP-DIR-T-145	LT-T-Z:LP-DIR-T	g	145	pmagpy-4.2.83	SF12E06a	u	0	0	0.0	0.0	9	613.0
	This study		2.2	49.7	-53.5	SF12E06a_LP-DIR-T	huji mag 2022-07-04 14:16:43	3.06e-09	1.05e-10	5.55e-11	1.49e-11	8	273	SF12E06a_LP-DIR-T-146	LT-T-Z:LP-DIR-T	g	146	pmagpy-4.2.83	SF12E06a	u	0	0	0.0	0.0	1	643.0
	This study		1.4	97.6	-49.0	SF12E06a_LP-DIR-T	huji mag 2022-07-05 20:28:26	2.85e-09	4.28e-11	7.68e-11	1.94e-11	8	273	SF12E06a_LP-DIR-T-147	LT-T-Z:LP-DIR-T	g	147	pmagpy-4.2.83	SF12E06a	u	0	0	0.0	0.0	11	658.0
	This study		2.0	85.9	-46.8	SF12E06a_LP-DIR-T	huji mag 2022-07-06 11:12:12	4.23e-09	1.04e-10	1.34e-10	2.39e-11	8	273	SF12E06a_LP-DIR-T-148	LT-T-Z:LP-DIR-T	g	148	pmagpy-4.2.83	SF12E06a	u	0	0	0.0	0.0	12	673.0
	This study		1.7	92.3	-30.9	SF12E06a_LP-DIR-T	huji mag 2022-07-06 15:35:58	2.79e-09	5.88e-11	1.09e-10	2.83e-11	8	273	SF12E06a_LP-DIR-T-149	LT-T-Z:LP-DIR-T	g	149	pmagpy-4.2.83	SF12E06a	u	0	0	0.0	0.0	13	688.0
	This study		2.1	85.0	-15.8	SF12E06a_LP-DIR-T	huji mag 2022-07-06 22:04:15	1.28e-09	4.03e-11	4.7e-11	1.82e-11	8	273	SF12E06a_LP-DIR-T-150	LT-T-Z:LP-DIR-T	g	15	pmagpy-4.2.83	SF12E06a	u	0	0	0.0	0.0	14	703.0
	This study		3.1	59.0	-39.5	SF12E06a_LP-DIR-T	huji mag 2022-07-07 14:55:00	8.6e-10	4.85e-11	1.72e-11	7.58e-12	8	273	SF12E06a_LP-DIR-T-151	LT-T-Z:LP-DIR-T	g	151	pmagpy-4.2.83	SF12E06a	u	0	0	0.0	0.0	15	718.0
	This study		3.5	59.3	2.0	SF12E06a_LP-DIR-T	huji mag 2022-07-07 19:23:19	1.26e-09	6.42e-11	4.6e-11	1.38e-11	8	273	SF12E06a_LP-DIR-T-152	LT-T-Z:LP-DIR-T	g	152	pmagpy-4.2.83	SF12E06a	u	0	0	0.0	0.0	16	733.0
	This study		1.7	84.9	-22.7	SF12E06a_LP-DIR-T	huji mag 2022-07-08 12:24:31	2.98e-09	6.31e-11	1.32e-10	2.67e-11	8	273	SF12E06a_LP-DIR-T-153	LT-T-Z:LP-DIR-T	g	153	pmagpy-4.2.83	SF12E06a	u	0	0	0.0	0.0	17	748.0
	This study		3.1	54.9	-24.2	SF12E06a_LP-DIR-T	huji mag 2022-07-10 01:18:35	2.19e-09	9.44e-11	7.8e-11	1.51e-11	8	273	SF12E06a_LP-DIR-T-154	LT-T-Z:LP-DIR-T	g	154	pmagpy-4.2.83	SF12E06a	u	0	0	0.0	0.0	18	763.0
	This study		1.6	87.4	-16.2	SF12E06a_LP-DIR-T	huji mag 2022-07-10 11:05:03	2.18e-09	4.91e-11	9.49e-11	1.77e-11	8	273	SF12E06a_LP-DIR-T-155	LT-T-Z:LP-DIR-T	g	155	pmagpy-4.2.83	SF12E06a	u	0	0	0.0	0.0	19	778.0
	This study		1.6	130.1	-71.6	SF12E06a_LP-DIR-T	huji mag 2022-07-10 14:46:49	9.54e-10	9.45e-12	2.74e-11	7.05e-12	8	273	SF12E06a_LP-DIR-T-156	LT-T-Z:LP-DIR-T	g	156	pmagpy-4.2.83	SF12E06a	u	0	0	0.0	0.0	2	793.0
	This study		1.7	258.5	-59.1	SF12E06a_LP-DIR-T	huji mag 2022-07-11 13:45:21	2.29e-09	3.14e-11	6.77e-11	1.29e-11	8	273	SF12E06a_LP-DIR-T-157	LT-T-Z:LP-DIR-T	g	157	pmagpy-4.2.83	SF12E06a	u	0	0	0.0	0.0	21	808.0
	This study		1.7	271.7	-60.9	SF12E06a_LP-DIR-T	huji mag 2022-07-12 12:03:04	1.55e-09	1.65e-11	5.24e-11	8.95e-12	8	273	SF12E06a_LP-DIR-T-158	LT-T-Z:LP-DIR-T	g	158	pmagpy-4.2.83	SF12E06a	u	0	0	0.0	0.0	22	823.0
	This study		3.6	209.5	5.2	SF12E06a_LP-DIR-T	huji mag 2022-07-12 19:31:57	1.38e-09	7.27e-11	6.12e-11	1.18e-11	8	273	SF12E06a_LP-DIR-T-159	LT-T-Z:LP-DIR-T	g	159	pmagpy-4.2.83	SF12E06a	u	0	0	0.0	0.0	23	838.0
	This study		3.6	304.9	65.8	SF12E06a_LP-DIR-T	huji mag 2022-07-13 13:20:49	1.09e-09	4.49e-11	5.38e-11	3.64e-12	8	273	SF12E06a_LP-DIR-T-160	LT-T-Z:LP-DIR-T	g	16	pmagpy-4.2.83	SF12E06a	u	0	0	0.0	0.0	24	853.0
	This study		2.8	18.6	2.1	SF12E06a_LP-DIR-T	huji mag 2022-07-14 11:09:16	3.98e-10	4.49e-11	1.22e-11	5.04e-12	8	273	SF12E06a_LP-DIR-T-161	LT-T-Z:LP-DIR-T	g	161	pmagpy-4.2.83	SF12E06a	u	0	0	0.0	0.0	25	868.0
	This study		1.3	60.1	-69.1	SF12E06a_LP-DIR-T	huji mag 2022-07-14 16:30:02	1.69e-09	3.83e-11	1.22e-11	7.8e-12	8	273	SF12E06a_LP-DIR-T-162	LT-T-Z:LP-DIR-T	g	162	pmagpy-4.2.83	SF12E06a	u	0	0	0.0	0.0	26	883.0
	This study		0.5	91.8	-2.1	SF12E07a_LP-DIR-T	huji mag 2022-06-30 13:37:26	1.15e-07	4.05e-10	6.87e-09	1.03e-09	8	273	SF12E07a_LP-DIR-T-163	LT-NO:LP-DIR-T	g	163	pmagpy-4.2.83	SF12E07a	u	0	0	0.0	0.0		273.0
	This study		0.6	91.5	-2.9	SF12E07a_LP-DIR-T	huji mag 2022-06-30 18:55:50	9e-08	4.66e-10	5.33e-09	8.05e-10	8	273	SF12E07a_LP-DIR-T-164	LT-T-Z:LP-DIR-T	g	164	pmagpy-4.2.83	SF12E07a	u	0	0	0.0	0.0	1	373.0
	This study		0.7	90.4	-3.4	SF12E07a_LP-DIR-T	huji mag 2022-07-01 08:37:53	7.24e-08	6.54e-10	4.21e-09	6.44e-10	8	273	SF12E07a_LP-DIR-T-165	LT-T-Z:LP-DIR-T	g	165	pmagpy-4.2.83	SF12E07a	u	0	0	0.0	0.0	2	403.0
	This study		0.9	90.4	-5.1	SF12E07a_LP-DIR-T	huji mag 2022-07-01 11:23:30	4.65e-08	5.94e-10	2.66e-09	4.13e-10	8	273	SF12E07a_LP-DIR-T-166	LT-T-Z:LP-DIR-T	g	166	pmagpy-4.2.83	SF12E07a	u	0	0	0.0	0.0	3	433.0
	This study		1.8	85.0	-20.3	SF12E07a_LP-DIR-T	huji mag 2022-07-01 14:23:55	9.54e-09	2.04e-10	4.79e-10	7.84e-11	8	273	SF12E07a_LP-DIR-T-167	LT-T-Z:LP-DIR-T	g	167	pmagpy-4.2.83	SF12E07a	u	0	0	0.0	0.0	4	463.0
	This study		1.7	86.2	-22.6	SF12E07a_LP-DIR-T	huji mag 2022-07-02 23:58:53	6.37e-09	1.29e-10	3.09e-10	5.34e-11	8	273	SF12E07a_LP-DIR-T-168	LT-T-Z:LP-DIR-T	g	168	pmagpy-4.2.83	SF12E07a	u	0	0	0.0	0.0	5	493.0
	This study		1.9	83.8	-28.2	SF12E07a_LP-DIR-T	huji mag 2022-07-03 10:46:43	4.94e-09	1.07e-10	2.26e-10	3.8e-11	8	273	SF12E07a_LP-DIR-T-169	LT-T-Z:LP-DIR-T	g	169	pmagpy-4.2.83	SF12E07a	u	0	0	0.0	0.0	6	523.0
	This study		1.7	101.1	-35.7	SF12E07a_LP-DIR-T	huji mag 2022-07-03 14:58:56	3.59e-09	4.06e-11	1.56e-10	2.28e-11	8	273	SF12E07a_LP-DIR-T-170	LT-T-Z:LP-DIR-T	g	17	pmagpy-4.2.83	SF12E07a	u	0	0	0.0	0.0	7	553.0
	This study		1.8	102.3	-51.0	SF12E07a_LP-DIR-T	huji mag 2022-07-03 19:01:24	2.41e-09	3.32e-11	8.19e-11	1.65e-11	8	273	SF12E07a_LP-DIR-T-171	LT-T-Z:LP-DIR-T	g	171	pmagpy-4.2.83	SF12E07a	u	0	0	0.0	0.0	8	583.0
	This study		2.1	153.2	-35.2	SF12E07a_LP-DIR-T	huji mag 2022-07-04 08:36:38	1.88e-09	7.39e-11	3.84e-11	1e-11	8	273	SF12E07a_LP-DIR-T-172	LT-T-Z:LP-DIR-T	g	172	pmagpy-4.2.83	SF12E07a	u	0	0	0.0	0.0	9	613.0
	This study		2.4	205.8	-43.4	SF12E07a_LP-DIR-T	huji mag 2022-07-04 14:18:48	2.52e-09	1.05e-10	5.58e-11	1.15e-11	8	273	SF12E07a_LP-DIR-T-173	LT-T-Z:LP-DIR-T	g	173	pmagpy-4.2.83	SF12E07a	u	0	0	0.0	0.0	1	643.0
	This study		2.5	198.6	-43.6	SF12E07a_LP-DIR-T	huji mag 2022-07-05 20:30:35	2.94e-09	1.36e-10	6.04e-11	1.9e-11	8	273	SF12E07a_LP-DIR-T-174	LT-T-Z:LP-DIR-T	g	174	pmagpy-4.2.83	SF12E07a	u	0	0	0.0	0.0	11	658.0
	This study		2.3	194.4	-21.7	SF12E07a_LP-DIR-T	huji mag 2022-07-06 11:14:20	2.57e-09	1.44e-10	5.56e-11	1.46e-11	8	273	SF12E07a_LP-DIR-T-175	LT-T-Z:LP-DIR-T	g	175	pmagpy-4.2.83	SF12E07a	u	0	0	0.0	0.0	12	673.0
	This study		2.0	167.2	-21.5	SF12E07a_LP-DIR-T	huji mag 2022-07-06 15:38:07	1.68e-09	8.34e-11	4.58e-11	8.3e-12	8	273	SF12E07a_LP-DIR-T-176	LT-T-Z:LP-DIR-T	g	176	pmagpy-4.2.83	SF12E07a	u	0	0	0.0	0.0	13	688.0
	This study		2.0	190.0	-29.3	SF12E07a_LP-DIR-T	huji mag 2022-07-06 22:06:22	2.78e-09	1.41e-10	5.44e-11	1.77e-11	8	273	SF12E07a_LP-DIR-T-177	LT-T-Z:LP-DIR-T	g	177	pmagpy-4.2.83	SF12E07a	u	0	0	0.0	0.0	14	703.0
	This study		2.6	192.5	-20.6	SF12E07a_LP-DIR-T	huji mag 2022-07-07 14:56:56	1.42e-09	7.95e-11	4.65e-11	6.49e-12	8	273	SF12E07a_LP-DIR-T-178	LT-T-Z:LP-DIR-T	g	178	pmagpy-4.2.83	SF12E07a	u	0	0	0.0	0.0	15	718.0
	This study		2.4	204.1	-57.0	SF12E07a_LP-DIR-T	huji mag 2022-07-07 19:25:26	1.57e-09	5.9e-11	3.82e-11	7.33e-12	8	273	SF12E07a_LP-DIR-T-179	LT-T-Z:LP-DIR-T	g	179	pmagpy-4.2.83	SF12E07a	u	0	0	0.0	0.0	16	733.0
	This study		2.7	207.5	-52.3	SF12E07a_LP-DIR-T	huji mag 2022-07-08 12:26:28	1.63e-09	5.61e-11	5.82e-11	3.22e-12	8	273	SF12E07a_LP-DIR-T-180	LT-T-Z:LP-DIR-T	g	18	pmagpy-4.2.83	SF12E07a	u	0	0	0.0	0.0	17	748.0
	This study		2.8	253.8	-30.9	SF12E07a_LP-DIR-T	huji mag 2022-07-10 01:20:44	1.36e-09	4.52e-11	7.25e-11	1.04e-11	8	273	SF12E07a_LP-DIR-T-181	LT-T-Z:LP-DIR-T	g	181	pmagpy-4.2.83	SF12E07a	u	0	0	0.0	0.0	18	763.0
	This study		2.3	234.9	-62.6	SF12E07a_LP-DIR-T	huji mag 2022-07-10 11:07:00	1.62e-09	4.29e-11	4.9e-11	6.41e-12	8	273	SF12E07a_LP-DIR-T-182	LT-T-Z:LP-DIR-T	g	182	pmagpy-4.2.83	SF12E07a	u	0	0	0.0	0.0	19	778.0
	This study		2.8	205.3	-28.2	SF12E07a_LP-DIR-T	huji mag 2022-07-10 14:48:57	3.22e-09	1.69e-10	7.9e-11	2.95e-11	8	273	SF12E07a_LP-DIR-T-183	LT-T-Z:LP-DIR-T	g	183	pmagpy-4.2.83	SF12E07a	u	0	0	0.0	0.0	2	793.0
	This study		2.8	248.6	-26.7	SF12E07a_LP-DIR-T	huji mag 2022-07-11 13:47:16	2.74e-09	9.24e-11	1.17e-10	2.37e-11	8	273	SF12E07a_LP-DIR-T-184	LT-T-Z:LP-DIR-T	g	184	pmagpy-4.2.83	SF12E07a	u	0	0	0.0	0.0	21	808.0
	This study		2.9	245.1	-29.4	SF12E07a_LP-DIR-T	huji mag 2022-07-12 12:05:12	2.76e-09	9.61e-11	1.17e-10	1.61e-11	8	273	SF12E07a_LP-DIR-T-185	LT-T-Z:LP-DIR-T	g	185	pmagpy-4.2.83	SF12E07a	u	0	0	0.0	0.0	22	823.0
	This study		3.7	237.3	-27.8	SF12E07a_LP-DIR-T	huji mag 2022-07-12 19:33:53	1.25e-09	5.63e-11	6.14e-11	8.66e-12	8	273	SF12E07a_LP-DIR-T-186	LT-T-Z:LP-DIR-T	g	186	pmagpy-4.2.83	SF12E07a	u	0	0	0.0	0.0	23	838.0
	This study		1.9	299.9	-70.3	SF12E07a_LP-DIR-T	huji mag 2022-07-13 13:22:58	1.75e-09	3.98e-11	4.44e-11	9.6e-12	8	273	SF12E07a_LP-DIR-T-187	LT-T-Z:LP-DIR-T	g	187	pmagpy-4.2.83	SF12E07a	u	0	0	0.0	0.0	24	853.0
	This study		1.3	272.5	-21.1	SF12E07a_LP-DIR-T	huji mag 2022-07-14 11:11:24	2.61e-09	3.37e-11	1.36e-10	1.94e-11	8	273	SF12E07a_LP-DIR-T-188	LT-T-Z:LP-DIR-T	g	188	pmagpy-4.2.83	SF12E07a	u	0	0	0.0	0.0	25	868.0
	This study		4.3	210.5	22.0	SF12E07a_LP-DIR-T	huji mag 2022-07-14 16:31:59	1.16e-09	7.02e-11	5.92e-11	8.66e-12	8	273	SF12E07a_LP-DIR-T-189	LT-T-Z:LP-DIR-T	g	189	pmagpy-4.2.83	SF12E07a	u	0	0	0.0	0.0	26	883.0
	This study		0.6	92.0	-5.0	SF12E08a_LP-DIR-T	huji mag 2022-06-30 13:39:31	1.01e-07	3.91e-10	6.01e-09	9.46e-10	8	273	SF12E08a_LP-DIR-T-190	LT-NO:LP-DIR-T	g	19	pmagpy-4.2.83	SF12E08a	u	0	0	0.0	0.0		273.0
	This study		0.7	91.9	-6.3	SF12E08a_LP-DIR-T	huji mag 2022-06-30 18:57:56	7.86e-08	3.52e-10	4.66e-09	7.39e-10	8	273	SF12E08a_LP-DIR-T-191	LT-T-Z:LP-DIR-T	g	191	pmagpy-4.2.83	SF12E08a	u	0	0	0.0	0.0	1	373.0
	This study		0.8	90.3	-7.6	SF12E08a_LP-DIR-T	huji mag 2022-07-01 08:39:58	6.28e-08	4.82e-10	3.63e-09	5.79e-10	8	273	SF12E08a_LP-DIR-T-192	LT-T-Z:LP-DIR-T	g	192	pmagpy-4.2.83	SF12E08a	u	0	0	0.0	0.0	2	403.0
	This study		1.1	90.9	-11.8	SF12E08a_LP-DIR-T	huji mag 2022-07-01 11:25:34	3.93e-08	5.59e-10	2.21e-09	3.59e-10	8	273	SF12E08a_LP-DIR-T-193	LT-T-Z:LP-DIR-T	g	193	pmagpy-4.2.83	SF12E08a	u	0	0	0.0	0.0	3	433.0
	This study		2.0	89.1	-53.0	SF12E08a_LP-DIR-T	huji mag 2022-07-01 14:25:59	8.52e-09	1.82e-10	2.77e-10	5.2e-11	8	273	SF12E08a_LP-DIR-T-194	LT-T-Z:LP-DIR-T	g	194	pmagpy-4.2.83	SF12E08a	u	0	0	0.0	0.0	4	463.0
	This study		1.8	90.4	-70.0	SF12E08a_LP-DIR-T	huji mag 2022-07-03 00:00:58	6.49e-09	1.37e-10	1.53e-10	2.83e-11	8	273	SF12E08a_LP-DIR-T-195	LT-T-Z:LP-DIR-T	g	195	pmagpy-4.2.83	SF12E08a	u	0	0	0.0	0.0	5	493.0
	This study		1.5	93.7	-82.4	SF12E08a_LP-DIR-T	huji mag 2022-07-03 10:48:48	5.89e-09	1.05e-10	1.1e-10	1.42e-11	8	273	SF12E08a_LP-DIR-T-196	LT-T-Z:LP-DIR-T	g	196	pmagpy-4.2.83	SF12E08a	u	0	0	0.0	0.0	6	523.0
	This study		1.4	187.1	-81.5	SF12E08a_LP-DIR-T	huji mag 2022-07-03 15:01:02	4.81e-09	6.99e-11	9.09e-11	2.53e-11	8	273	SF12E08a_LP-DIR-T-197	LT-T-Z:LP-DIR-T	g	197	pmagpy-4.2.83	SF12E08a	u	0	0	0.0	0.0	7	553.0
	This study		1.8	259.0	-65.1	SF12E08a_LP-DIR-T	huji mag 2022-07-03 19:03:28	4.21e-09	5.53e-11	1.21e-10	2.15e-11	8	273	SF12E08a_LP-DIR-T-198	LT-T-Z:LP-DIR-T	g	198	pmagpy-4.2.83	SF12E08a	u	0	0	0.0	0.0	8	583.0
	This study		1.5	254.8	-67.5	SF12E08a_LP-DIR-T	huji mag 2022-07-04 08:38:42	2.87e-09	2.86e-11	7.29e-11	1.18e-11	8	273	SF12E08a_LP-DIR-T-199	LT-T-Z:LP-DIR-T	g	199	pmagpy-4.2.83	SF12E08a	u	0	0	0.0	0.0	9	613.0
	This study		2.3	273.0	-56.7	SF12E08a_LP-DIR-T	huji mag 2022-07-04 14:20:55	1.8e-09	3.46e-11	7.04e-11	1.06e-11	8	273	SF12E08a_LP-DIR-T-200	LT-T-Z:LP-DIR-T	g	2	pmagpy-4.2.83	SF12E08a	u	0	0	0.0	0.0	1	643.0
	This study		2.5	247.5	-30.8	SF12E08a_LP-DIR-T	huji mag 2022-07-05 20:32:40	2.24e-09	4.58e-11	1.08e-10	2.13e-11	8	273	SF12E08a_LP-DIR-T-201	LT-T-Z:LP-DIR-T	g	201	pmagpy-4.2.83	SF12E08a	u	0	0	0.0	0.0	11	658.0
	This study		2.6	235.4	-32.6	SF12E08a_LP-DIR-T	huji mag 2022-07-06 11:16:28	3.09e-09	9.02e-11	1.11e-10	2.84e-11	8	273	SF12E08a_LP-DIR-T-202	LT-T-Z:LP-DIR-T	g	202	pmagpy-4.2.83	SF12E08a	u	0	0	0.0	0.0	12	673.0
	This study		1.9	283.5	-29.3	SF12E08a_LP-DIR-T	huji mag 2022-07-06 15:40:15	2.74e-09	3.51e-11	1.3e-10	1.88e-11	8	273	SF12E08a_LP-DIR-T-203	LT-T-Z:LP-DIR-T	g	203	pmagpy-4.2.83	SF12E08a	u	0	0	0.0	0.0	13	688.0
	This study		1.3	270.8	-18.4	SF12E08a_LP-DIR-T	huji mag 2022-07-06 22:08:29	3.42e-09	3.87e-11	1.71e-10	3.3e-11	8	273	SF12E08a_LP-DIR-T-204	LT-T-Z:LP-DIR-T	g	204	pmagpy-4.2.83	SF12E08a	u	0	0	0.0	0.0	14	703.0
	This study		1.2	273.5	-17.7	SF12E08a_LP-DIR-T	huji mag 2022-07-07 14:58:59	3.47e-09	3.7e-11	1.74e-10	3.21e-11	8	273	SF12E08a_LP-DIR-T-205	LT-T-Z:LP-DIR-T	g	205	pmagpy-4.2.83	SF12E08a	u	0	0	0.0	0.0	15	718.0
	This study		1.6	259.8	-2.5	SF12E08a_LP-DIR-T	huji mag 2022-07-07 19:27:32	3.25e-09	6.4e-11	1.65e-10	3.24e-11	8	273	SF12E08a_LP-DIR-T-206	LT-T-Z:LP-DIR-T	g	206	pmagpy-4.2.83	SF12E08a	u	0	0	0.0	0.0	16	733.0
	This study		1.9	262.5	-23.1	SF12E08a_LP-DIR-T	huji mag 2022-07-08 12:28:32	3e-09	6.36e-11	1.5e-10	3.05e-11	8	273	SF12E08a_LP-DIR-T-207	LT-T-Z:LP-DIR-T	g	207	pmagpy-4.2.83	SF12E08a	u	0	0	0.0	0.0	17	748.0
	This study		1.3	270.2	-17.0	SF12E08a_LP-DIR-T	huji mag 2022-07-10 01:22:52	3.4e-09	4.06e-11	1.68e-10	3.29e-11	8	273	SF12E08a_LP-DIR-T-208	LT-T-Z:LP-DIR-T	g	208	pmagpy-4.2.83	SF12E08a	u	0	0	0.0	0.0	18	763.0
	This study		3.6	226.2	6.2	SF12E08a_LP-DIR-T	huji mag 2022-07-10 11:09:04	3.49e-09	1.63e-10	1.42e-10	3.74e-11	8	273	SF12E08a_LP-DIR-T-209	LT-T-Z:LP-DIR-T	g	209	pmagpy-4.2.83	SF12E08a	u	0	0	0.0	0.0	19	778.0
	This study		2.5	250.6	9.2	SF12E08a_LP-DIR-T	huji mag 2022-07-10 14:51:05	1.89e-09	5.55e-11	9.88e-11	1.96e-11	8	273	SF12E08a_LP-DIR-T-210	LT-T-Z:LP-DIR-T	g	21	pmagpy-4.2.83	SF12E08a	u	0	0	0.0	0.0	2	793.0
	This study		2.4	254.2	17.5	SF12E08a_LP-DIR-T	huji mag 2022-07-11 13:49:20	2.34e-09	6.88e-11	1.13e-10	2.77e-11	8	273	SF12E08a_LP-DIR-T-211	LT-T-Z:LP-DIR-T	g	211	pmagpy-4.2.83	SF12E08a	u	0	0	0.0	0.0	21	808.0
	This study		3.3	242.4	-18.5	SF12E08a_LP-DIR-T	huji mag 2022-07-12 12:07:18	2.44e-09	9.87e-11	1.15e-10	1.97e-11	8	273	SF12E08a_LP-DIR-T-212	LT-T-Z:LP-DIR-T	g	212	pmagpy-4.2.83	SF12E08a	u	0	0	0.0	0.0	22	823.0
	This study		1.0	269.8	-0.9	SF12E08a_LP-DIR-T	huji mag 2022-07-12 19:35:57	2.36e-09	3.48e-11	1.25e-10	2.66e-11	8	273	SF12E08a_LP-DIR-T-213	LT-T-Z:LP-DIR-T	g	213	pmagpy-4.2.83	SF12E08a	u	0	0	0.0	0.0	23	838.0
	This study		2.0	262.3	-24.1	SF12E08a_LP-DIR-T	huji mag 2022-07-13 13:25:07	2.84e-09	5.81e-11	1.41e-10	3.18e-11	8	273	SF12E08a_LP-DIR-T-214	LT-T-Z:LP-DIR-T	g	214	pmagpy-4.2.83	SF12E08a	u	0	0	0.0	0.0	24	853.0
	This study		2.3	173.0	64.9	SF12E08a_LP-DIR-T	huji mag 2022-07-14 11:13:29	1.59e-09	4.67e-11	4.39e-11	7.95e-12	8	273	SF12E08a_LP-DIR-T-215	LT-T-Z:LP-DIR-T	g	215	pmagpy-4.2.83	SF12E08a	u	0	0	0.0	0.0	25	868.0
	This study		3.1	223.5	-32.9	SF12E08a_LP-DIR-T	huji mag 2022-07-14 16:34:03	2.67e-09	1.21e-10	8.35e-11	2.35e-11	8	273	SF12E08a_LP-DIR-T-216	LT-T-Z:LP-DIR-T	g	216	pmagpy-4.2.83	SF12E08a	u	0	0	0.0	0.0	26	883.0
	This study		0.5	91.7	-1.6	SF12E09a_LP-DIR-T	huji mag 2022-06-30 13:41:36	1.17e-07	4.63e-10	6.9e-09	1.08e-09	8	273	SF12E09a_LP-DIR-T-217	LT-NO:LP-DIR-T	g	217	pmagpy-4.2.83	SF12E09a	u	0	0	0.0	0.0		273.0
	This study		0.6	91.4	-2.2	SF12E09a_LP-DIR-T	huji mag 2022-06-30 19:00:03	9.16e-08	5e-10	5.33e-09	8.44e-10	8	273	SF12E09a_LP-DIR-T-218	LT-T-Z:LP-DIR-T	g	218	pmagpy-4.2.83	SF12E09a	u	0	0	0.0	0.0	1	373.0
	This study		0.7	90.7	-2.5	SF12E09a_LP-DIR-T	huji mag 2022-07-01 08:42:07	7.33e-08	6.91e-10	4.18e-09	6.71e-10	8	273	SF12E09a_LP-DIR-T-219	LT-T-Z:LP-DIR-T	g	219	pmagpy-4.2.83	SF12E09a	u	0	0	0.0	0.0	2	403.0
	This study		0.8	90.3	-3.6	SF12E09a_LP-DIR-T	huji mag 2022-07-01 11:27:43	4.6e-08	4.93e-10	2.58e-09	4.2e-10	8	273	SF12E09a_LP-DIR-T-220	LT-T-Z:LP-DIR-T	g	22	pmagpy-4.2.83	SF12E09a	u	0	0	0.0	0.0	3	433.0
	This study		1.6	86.1	-13.9	SF12E09a_LP-DIR-T	huji mag 2022-07-01 14:28:08	7.83e-09	1.69e-10	3.9e-10	6.86e-11	8	273	SF12E09a_LP-DIR-T-221	LT-T-Z:LP-DIR-T	g	221	pmagpy-4.2.83	SF12E09a	u	0	0	0.0	0.0	4	463.0
	This study		1.7	86.8	-16.8	SF12E09a_LP-DIR-T	huji mag 2022-07-03 00:03:08	4.53e-09	1.02e-10	2.07e-10	4.51e-11	8	273	SF12E09a_LP-DIR-T-222	LT-T-Z:LP-DIR-T	g	222	pmagpy-4.2.83	SF12E09a	u	0	0	0.0	0.0	5	493.0
	This study		2.9	71.5	-21.2	SF12E09a_LP-DIR-T	huji mag 2022-07-03 10:50:58	2.92e-09	1.09e-10	1.28e-10	2.28e-11	8	273	SF12E09a_LP-DIR-T-223	LT-T-Z:LP-DIR-T	g	223	pmagpy-4.2.83	SF12E09a	u	0	0	0.0	0.0	6	523.0
	This study		3.0	53.8	-40.0	SF12E09a_LP-DIR-T	huji mag 2022-07-03 15:03:13	2.02e-09	8.91e-11	6.07e-11	1.29e-11	8	273	SF12E09a_LP-DIR-T-224	LT-T-Z:LP-DIR-T	g	224	pmagpy-4.2.83	SF12E09a	u	0	0	0.0	0.0	7	553.0
	This study		2.9	18.8	-63.0	SF12E09a_LP-DIR-T	huji mag 2022-07-03 19:05:37	1.04e-09	5.49e-11	2.09e-11	2.41e-12	8	273	SF12E09a_LP-DIR-T-225	LT-T-Z:LP-DIR-T	g	225	pmagpy-4.2.83	SF12E09a	u	0	0	0.0	0.0	8	583.0
	This study		2.6	314.1	45.0	SF12E09a_LP-DIR-T	huji mag 2022-07-04 08:40:52	2e-09	6.19e-11	6.84e-11	1.77e-11	8	273	SF12E09a_LP-DIR-T-226	LT-T-Z:LP-DIR-T	g	226	pmagpy-4.2.83	SF12E09a	u	0	0	0.0	0.0	9	613.0
	This study		2.8	322.1	20.2	SF12E09a_LP-DIR-T	huji mag 2022-07-04 14:23:04	2.16e-09	8.54e-11	6.84e-11	1.98e-11	8	273	SF12E09a_LP-DIR-T-227	LT-T-Z:LP-DIR-T	g	227	pmagpy-4.2.83	SF12E09a	u	0	0	0.0	0.0	1	643.0
	This study		2.8	206.2	56.9	SF12E09a_LP-DIR-T	huji mag 2022-07-05 20:34:47	2.35e-09	7.89e-11	8.64e-11	1.02e-11	8	273	SF12E09a_LP-DIR-T-228	LT-T-Z:LP-DIR-T	g	228	pmagpy-4.2.83	SF12E09a	u	0	0	0.0	0.0	11	658.0
	This study		2.3	271.0	71.4	SF12E09a_LP-DIR-T	huji mag 2022-07-06 11:18:38	1.57e-09	3.13e-11	5.43e-11	1.07e-11	8	273	SF12E09a_LP-DIR-T-229	LT-T-Z:LP-DIR-T	g	229	pmagpy-4.2.83	SF12E09a	u	0	0	0.0	0.0	12	673.0
	This study		3.0	245.2	17.9	SF12E09a_LP-DIR-T	huji mag 2022-07-06 15:42:25	1.81e-09	5.58e-11	9.9e-11	1.64e-11	8	273	SF12E09a_LP-DIR-T-230	LT-T-Z:LP-DIR-T	g	23	pmagpy-4.2.83	SF12E09a	u	0	0	0.0	0.0	13	688.0
	This study		3.2	241.7	16.3	SF12E09a_LP-DIR-T	huji mag 2022-07-06 22:10:39	1.77e-09	5.71e-11	1.08e-10	1.29e-11	8	273	SF12E09a_LP-DIR-T-231	LT-T-Z:LP-DIR-T	g	231	pmagpy-4.2.83	SF12E09a	u	0	0	0.0	0.0	14	703.0
	This study		2.2	259.0	25.7	SF12E09a_LP-DIR-T	huji mag 2022-07-07 15:01:10	2.51e-09	6.12e-11	1.35e-10	1.34e-11	8	273	SF12E09a_LP-DIR-T-232	LT-T-Z:LP-DIR-T	g	232	pmagpy-4.2.83	SF12E09a	u	0	0	0.0	0.0	15	718.0
	This study		2.4	257.2	21.9	SF12E09a_LP-DIR-T	huji mag 2022-07-07 19:29:41	1.69e-09	4.25e-11	1.02e-10	1.58e-11	8	273	SF12E09a_LP-DIR-T-233	LT-T-Z:LP-DIR-T	g	233	pmagpy-4.2.83	SF12E09a	u	0	0	0.0	0.0	16	733.0
	This study		2.4	352.6	34.9	SF12E09a_LP-DIR-T	huji mag 2022-07-08 12:30:44	9.95e-10	6.19e-11	2.09e-11	5.5e-12	8	273	SF12E09a_LP-DIR-T-234	LT-T-Z:LP-DIR-T	g	234	pmagpy-4.2.83	SF12E09a	u	0	0	0.0	0.0	17	748.0
	This study		2.5	250.5	33.4	SF12E09a_LP-DIR-T	huji mag 2022-07-10 01:25:03	1.84e-09	4.39e-11	8.77e-11	1.33e-11	8	273	SF12E09a_LP-DIR-T-235	LT-T-Z:LP-DIR-T	g	235	pmagpy-4.2.83	SF12E09a	u	0	0	0.0	0.0	18	763.0
	This study		2.7	324.6	29.2	SF12E09a_LP-DIR-T	huji mag 2022-07-10 11:11:16	2.56e-09	1.11e-10	6.6e-11	1.87e-11	8	273	SF12E09a_LP-DIR-T-236	LT-T-Z:LP-DIR-T	g	236	pmagpy-4.2.83	SF12E09a	u	0	0	0.0	0.0	19	778.0
	This study		2.1	256.2	73.5	SF12E09a_LP-DIR-T	huji mag 2022-07-10 14:53:15	2e-09	4.04e-11	6.2e-11	5.15e-12	8	273	SF12E09a_LP-DIR-T-237	LT-T-Z:LP-DIR-T	g	237	pmagpy-4.2.83	SF12E09a	u	0	0	0.0	0.0	2	793.0
	This study		2.4	354.7	53.9	SF12E09a_LP-DIR-T	huji mag 2022-07-11 13:51:32	1.76e-09	8.09e-11	3.03e-11	7.88e-12	8	273	SF12E09a_LP-DIR-T-238	LT-T-Z:LP-DIR-T	g	238	pmagpy-4.2.83	SF12E09a	u	0	0	0.0	0.0	21	808.0
	This study		2.0	237.3	77.6	SF12E09a_LP-DIR-T	huji mag 2022-07-12 12:09:28	1.35e-09	1.85e-11	4.35e-11	3.82e-12	8	273	SF12E09a_LP-DIR-T-239	LT-T-Z:LP-DIR-T	g	239	pmagpy-4.2.83	SF12E09a	u	0	0	0.0	0.0	22	823.0
	This study		3.2	249.3	37.5	SF12E09a_LP-DIR-T	huji mag 2022-07-12 19:38:10	1.48e-09	5.35e-11	7.41e-11	1.17e-11	8	273	SF12E09a_LP-DIR-T-240	LT-T-Z:LP-DIR-T	g	24	pmagpy-4.2.83	SF12E09a	u	0	0	0.0	0.0	23	838.0
	This study		2.2	263.7	68.2	SF12E09a_LP-DIR-T	huji mag 2022-07-13 13:27:17	1.44e-09	2.91e-11	4.89e-11	7.98e-12	8	273	SF12E09a_LP-DIR-T-241	LT-T-Z:LP-DIR-T	g	241	pmagpy-4.2.83	SF12E09a	u	0	0	0.0	0.0	24	853.0
	This study		1.9	259.3	80.8	SF12E09a_LP-DIR-T	huji mag 2022-07-14 11:15:41	1.82e-09	3.94e-11	4.4e-11	8.63e-12	8	273	SF12E09a_LP-DIR-T-242	LT-T-Z:LP-DIR-T	g	242	pmagpy-4.2.83	SF12E09a	u	0	0	0.0	0.0	25	868.0
	This study		2.1	263.9	24.9	SF12E09a_LP-DIR-T	huji mag 2022-07-14 16:36:15	2.67e-09	6.5e-11	1.33e-10	2.6e-11	8	273	SF12E09a_LP-DIR-T-243	LT-T-Z:LP-DIR-T	g	243	pmagpy-4.2.83	SF12E09a	u	0	0	0.0	0.0	26	883.0
	This study		0.5	92.3	-1.5	SF12E10a_LP-DIR-T	huji mag 2022-06-30 13:44:11	2.03e-07	5.66e-10	1.22e-08	1.86e-09	8	273	SF12E10a_LP-DIR-T-244	LT-NO:LP-DIR-T	g	244	pmagpy-4.2.83	SF12E10a	u	0	0	0.0	0.0		273.0
	This study		0.5	92.2	-1.7	SF12E10a_LP-DIR-T	huji mag 2022-06-30 19:02:41	1.72e-07	5.1e-10	1.01e-08	1.57e-09	8	273	SF12E10a_LP-DIR-T-245	LT-T-Z:LP-DIR-T	g	245	pmagpy-4.2.83	SF12E10a	u	0	0	0.0	0.0	1	373.0
	This study		0.5	91.9	-1.9	SF12E10a_LP-DIR-T	huji mag 2022-07-01 08:44:43	1.51e-07	3.96e-10	9.03e-09	1.38e-09	8	273	SF12E10a_LP-DIR-T-246	LT-T-Z:LP-DIR-T	g	246	pmagpy-4.2.83	SF12E10a	u	0	0	0.0	0.0	2	403.0
	This study		0.6	91.6	-2.2	SF12E10a_LP-DIR-T	huji mag 2022-07-01 11:30:20	1.21e-07	5.55e-10	7.09e-09	1.1e-09	8	273	SF12E10a_LP-DIR-T-247	LT-T-Z:LP-DIR-T	g	247	pmagpy-4.2.83	SF12E10a	u	0	0	0.0	0.0	3	433.0
	This study		0.7	90.6	-3.6	SF12E10a_LP-DIR-T	huji mag 2022-07-01 14:30:44	6.47e-08	5.22e-10	3.77e-09	5.89e-10	8	273	SF12E10a_LP-DIR-T-248	LT-T-Z:LP-DIR-T	g	248	pmagpy-4.2.83	SF12E10a	u	0	0	0.0	0.0	4	463.0
	This study		1.4	87.8	-10.4	SF12E10a_LP-DIR-T	huji mag 2022-07-03 00:05:44	1.92e-08	3.74e-10	9.95e-10	1.76e-10	8	273	SF12E10a_LP-DIR-T-249	LT-T-Z:LP-DIR-T	g	249	pmagpy-4.2.83	SF12E10a	u	0	0	0.0	0.0	5	493.0
	This study		1.5	87.7	-14.9	SF12E10a_LP-DIR-T	huji mag 2022-07-03 10:53:36	1.21e-08	2.54e-10	6.12e-10	9.76e-11	8	273	SF12E10a_LP-DIR-T-250	LT-T-Z:LP-DIR-T	g	25	pmagpy-4.2.83	SF12E10a	u	0	0	0.0	0.0	6	523.0
	This study		1.6	88.4	-24.3	SF12E10a_LP-DIR-T	huji mag 2022-07-03 15:05:51	7.71e-09	1.44e-10	3.63e-10	5.99e-11	8	273	SF12E10a_LP-DIR-T-251	LT-T-Z:LP-DIR-T	g	251	pmagpy-4.2.83	SF12E10a	u	0	0	0.0	0.0	7	553.0
	This study		1.7	93.8	-33.8	SF12E10a_LP-DIR-T	huji mag 2022-07-03 19:08:13	5.39e-09	9.65e-11	2.26e-10	4.01e-11	8	273	SF12E10a_LP-DIR-T-252	LT-T-Z:LP-DIR-T	g	252	pmagpy-4.2.83	SF12E10a	u	0	0	0.0	0.0	8	583.0
	This study		2.0	75.5	-50.4	SF12E10a_LP-DIR-T	huji mag 2022-07-04 08:43:28	2.64e-09	6.2e-11	7.75e-11	1.55e-11	8	273	SF12E10a_LP-DIR-T-253	LT-T-Z:LP-DIR-T	g	253	pmagpy-4.2.83	SF12E10a	u	0	0	0.0	0.0	9	613.0
	This study		2.0	123.7	-34.7	SF12E10a_LP-DIR-T	huji mag 2022-07-04 14:25:41	1.67e-09	2.96e-11	5.65e-11	2e-11	8	273	SF12E10a_LP-DIR-T-254	LT-T-Z:LP-DIR-T	g	254	pmagpy-4.2.83	SF12E10a	u	0	0	0.0	0.0	1	643.0
	This study		2.0	130.0	-13.4	SF12E10a_LP-DIR-T	huji mag 2022-07-05 20:37:25	1.3e-09	2.06e-11	5.5e-11	1.36e-11	8	273	SF12E10a_LP-DIR-T-255	LT-T-Z:LP-DIR-T	g	255	pmagpy-4.2.83	SF12E10a	u	0	0	0.0	0.0	11	658.0
	This study		2.2	128.0	-25.4	SF12E10a_LP-DIR-T	huji mag 2022-07-06 11:21:15	2.64e-09	4.9e-11	1.02e-10	2.1e-11	8	273	SF12E10a_LP-DIR-T-256	LT-T-Z:LP-DIR-T	g	256	pmagpy-4.2.83	SF12E10a	u	0	0	0.0	0.0	12	673.0
	This study		1.7	160.5	8.5	SF12E10a_LP-DIR-T	huji mag 2022-07-06 15:45:03	1.08e-09	4.65e-11	3.31e-11	6.87e-12	8	273	SF12E10a_LP-DIR-T-257	LT-T-Z:LP-DIR-T	g	257	pmagpy-4.2.83	SF12E10a	u	0	0	0.0	0.0	13	688.0
	This study		2.7	125.4	-78.1	SF12E10a_LP-DIR-T	huji mag 2022-07-06 22:13:15	4.98e-10	1.34e-11	2.13e-11	8.65e-12	8	273	SF12E10a_LP-DIR-T-258	LT-T-Z:LP-DIR-T	g	258	pmagpy-4.2.83	SF12E10a	u	0	0	0.0	0.0	14	703.0
	This study		2.1	170.8	-26.9	SF12E10a_LP-DIR-T	huji mag 2022-07-07 15:03:56	1.34e-09	6.93e-11	3.6e-11	1.6e-11	8	273	SF12E10a_LP-DIR-T-259	LT-T-Z:LP-DIR-T	g	259	pmagpy-4.2.83	SF12E10a	u	0	0	0.0	0.0	15	718.0
	This study		2.3	196.3	-23.1	SF12E10a_LP-DIR-T	huji mag 2022-07-07 19:32:19	2.68e-09	1.31e-10	6.48e-11	2.78e-11	8	273	SF12E10a_LP-DIR-T-260	LT-T-Z:LP-DIR-T	g	26	pmagpy-4.2.83	SF12E10a	u	0	0	0.0	0.0	16	733.0
	This study		1.8	182.8	-40.5	SF12E10a_LP-DIR-T	huji mag 2022-07-08 12:33:32	3.7e-09	1.57e-10	4.35e-11	3.15e-11	8	273	SF12E10a_LP-DIR-T-261	LT-T-Z:LP-DIR-T	g	261	pmagpy-4.2.83	SF12E10a	u	0	0	0.0	0.0	17	748.0
	This study		1.6	174.3	-40.6	SF12E10a_LP-DIR-T	huji mag 2022-07-10 01:27:41	2.66e-09	1.05e-10	1.9e-11	2.06e-11	8	273	SF12E10a_LP-DIR-T-262	LT-T-Z:LP-DIR-T	g	262	pmagpy-4.2.83	SF12E10a	u	0	0	0.0	0.0	18	763.0
	This study		2.2	205.0	-51.3	SF12E10a_LP-DIR-T	huji mag 2022-07-10 11:14:04	1.97e-09	6.1e-11	4.9e-11	1.31e-11	8	273	SF12E10a_LP-DIR-T-263	LT-T-Z:LP-DIR-T	g	263	pmagpy-4.2.83	SF12E10a	u	0	0	0.0	0.0	19	778.0
	This study		2.2	126.5	-11.5	SF12E10a_LP-DIR-T	huji mag 2022-07-10 14:55:54	1.59e-09	3.23e-11	5.81e-11	2.24e-11	8	273	SF12E10a_LP-DIR-T-264	LT-T-Z:LP-DIR-T	g	264	pmagpy-4.2.83	SF12E10a	u	0	0	0.0	0.0	2	793.0
	This study		3.1	246.5	7.8	SF12E10a_LP-DIR-T	huji mag 2022-07-11 13:54:18	1.63e-09	6.05e-11	9.16e-11	1.83e-11	8	273	SF12E10a_LP-DIR-T-265	LT-T-Z:LP-DIR-T	g	265	pmagpy-4.2.83	SF12E10a	u	0	0	0.0	0.0	21	808.0
	This study		2.4	258.8	22.5	SF12E10a_LP-DIR-T	huji mag 2022-07-12 12:12:09	2.37e-09	7.34e-11	1.23e-10	1.68e-11	8	273	SF12E10a_LP-DIR-T-266	LT-T-Z:LP-DIR-T	g	266	pmagpy-4.2.83	SF12E10a	u	0	0	0.0	0.0	22	823.0
	This study		1.4	56.2	-59.1	SF12E10a_LP-DIR-T	huji mag 2022-07-12 19:40:58	1.42e-09	2.48e-11	2.47e-11	8.53e-12	8	273	SF12E10a_LP-DIR-T-267	LT-T-Z:LP-DIR-T	g	267	pmagpy-4.2.83	SF12E10a	u	0	0	0.0	0.0	23	838.0
	This study		1.7	171.3	-3.7	SF12E10a_LP-DIR-T	huji mag 2022-07-13 13:29:58	7.87e-10	3.43e-11	2.43e-11	5.93e-12	8	273	SF12E10a_LP-DIR-T-268	LT-T-Z:LP-DIR-T	g	268	pmagpy-4.2.83	SF12E10a	u	0	0	0.0	0.0	24	853.0
	This study		2.0	190.2	-16.6	SF12E10a_LP-DIR-T	huji mag 2022-07-14 11:18:29	1.61e-09	9.19e-11	3.65e-11	1.35e-11	8	273	SF12E10a_LP-DIR-T-269	LT-T-Z:LP-DIR-T	g	269	pmagpy-4.2.83	SF12E10a	u	0	0	0.0	0.0	25	868.0
	This study		3.8	229.5	19.4	SF12E10a_LP-DIR-T	huji mag 2022-07-14 16:39:02	2.07e-09	1.04e-10	8.77e-11	1.38e-11	8	273	SF12E10a_LP-DIR-T-270	LT-T-Z:LP-DIR-T	g	27	pmagpy-4.2.83	SF12E10a	u	0	0	0.0	0.0	26	883.0
	This study		0.5	92.1	-1.2	SF12E11a_LP-DIR-T	huji mag 2022-06-30 13:46:15	1.61e-07	6.16e-10	9.6e-09	1.48e-09	8	273	SF12E11a_LP-DIR-T-271	LT-NO:LP-DIR-T	g	271	pmagpy-4.2.83	SF12E11a	u	0	0	0.0	0.0		273.0
	This study		0.5	91.9	-1.4	SF12E11a_LP-DIR-T	huji mag 2022-06-30 19:04:44	1.38e-07	5.26e-10	8.16e-09	1.26e-09	8	273	SF12E11a_LP-DIR-T-272	LT-T-Z:LP-DIR-T	g	272	pmagpy-4.2.83	SF12E11a	u	0	0	0.0	0.0	1	373.0
	This study		0.6	91.6	-1.8	SF12E11a_LP-DIR-T	huji mag 2022-07-01 08:46:45	1.23e-07	6.55e-10	7.21e-09	1.12e-09	8	273	SF12E11a_LP-DIR-T-273	LT-T-Z:LP-DIR-T	g	273	pmagpy-4.2.83	SF12E11a	u	0	0	0.0	0.0	2	403.0
	This study		0.5	91.7	-2.2	SF12E11a_LP-DIR-T	huji mag 2022-07-01 11:32:22	9.97e-08	3.17e-10	5.97e-09	9.16e-10	8	273	SF12E11a_LP-DIR-T-274	LT-T-Z:LP-DIR-T	g	274	pmagpy-4.2.83	SF12E11a	u	0	0	0.0	0.0	3	433.0
	This study		0.7	90.7	-4.1	SF12E11a_LP-DIR-T	huji mag 2022-07-01 14:32:46	5.81e-08	4.74e-10	3.47e-09	5.3e-10	8	273	SF12E11a_LP-DIR-T-275	LT-T-Z:LP-DIR-T	g	275	pmagpy-4.2.83	SF12E11a	u	0	0	0.0	0.0	4	463.0
	This study		1.5	86.9	-11.4	SF12E11a_LP-DIR-T	huji mag 2022-07-03 00:07:47	2.14e-08	4.5e-10	1.13e-09	1.91e-10	8	273	SF12E11a_LP-DIR-T-276	LT-T-Z:LP-DIR-T	g	276	pmagpy-4.2.83	SF12E11a	u	0	0	0.0	0.0	5	493.0
	This study		1.7	86.1	-14.7	SF12E11a_LP-DIR-T	huji mag 2022-07-03 10:55:39	1.5e-08	3.41e-10	7.66e-10	1.23e-10	8	273	SF12E11a_LP-DIR-T-277	LT-T-Z:LP-DIR-T	g	277	pmagpy-4.2.83	SF12E11a	u	0	0	0.0	0.0	6	523.0
	This study		1.6	87.2	-15.0	SF12E11a_LP-DIR-T	huji mag 2022-07-03 15:07:54	1.05e-08	2.23e-10	5.29e-10	9.39e-11	8	273	SF12E11a_LP-DIR-T-278	LT-T-Z:LP-DIR-T	g	278	pmagpy-4.2.83	SF12E11a	u	0	0	0.0	0.0	7	553.0
	This study		1.9	81.8	-17.8	SF12E11a_LP-DIR-T	huji mag 2022-07-03 19:10:15	7.11e-09	1.72e-10	3.37e-10	5.94e-11	8	273	SF12E11a_LP-DIR-T-279	LT-T-Z:LP-DIR-T	g	279	pmagpy-4.2.83	SF12E11a	u	0	0	0.0	0.0	8	583.0
	This study		1.7	83.9	-20.2	SF12E11a_LP-DIR-T	huji mag 2022-07-04 08:45:30	5e-09	1.07e-10	2.36e-10	4.72e-11	8	273	SF12E11a_LP-DIR-T-280	LT-T-Z:LP-DIR-T	g	28	pmagpy-4.2.83	SF12E11a	u	0	0	0.0	0.0	9	613.0
	This study		1.7	82.2	-19.4	SF12E11a_LP-DIR-T	huji mag 2022-07-04 14:27:44	3.42e-09	7.03e-11	1.54e-10	3.62e-11	8	273	SF12E11a_LP-DIR-T-281	LT-T-Z:LP-DIR-T	g	281	pmagpy-4.2.83	SF12E11a	u	0	0	0.0	0.0	1	643.0
	This study		1.7	107.4	-14.7	SF12E11a_LP-DIR-T	huji mag 2022-07-05 20:39:29	3.1e-09	5.01e-11	1.49e-10	3.38e-11	8	273	SF12E11a_LP-DIR-T-282	LT-T-Z:LP-DIR-T	g	282	pmagpy-4.2.83	SF12E11a	u	0	0	0.0	0.0	11	658.0
	This study		1.6	97.9	-18.6	SF12E11a_LP-DIR-T	huji mag 2022-07-06 11:23:19	3.57e-09	7.49e-11	1.73e-10	3.27e-11	8	273	SF12E11a_LP-DIR-T-283	LT-T-Z:LP-DIR-T	g	283	pmagpy-4.2.83	SF12E11a	u	0	0	0.0	0.0	12	673.0
	This study		2.5	70.5	-1.0	SF12E11a_LP-DIR-T	huji mag 2022-07-06 15:47:06	2.12e-09	6.46e-11	1.05e-10	1.76e-11	8	273	SF12E11a_LP-DIR-T-284	LT-T-Z:LP-DIR-T	g	284	pmagpy-4.2.83	SF12E11a	u	0	0	0.0	0.0	13	688.0
	This study		2.1	79.7	-36.3	SF12E11a_LP-DIR-T	huji mag 2022-07-06 22:15:18	2e-09	4.97e-11	8.55e-11	8.98e-12	8	273	SF12E11a_LP-DIR-T-285	LT-T-Z:LP-DIR-T	g	285	pmagpy-4.2.83	SF12E11a	u	0	0	0.0	0.0	14	703.0
	This study		1.9	167.6	-8.1	SF12E11a_LP-DIR-T	huji mag 2022-07-07 15:06:05	1.1e-09	7.8e-11	1.97e-11	1.25e-11	8	273	SF12E11a_LP-DIR-T-286	LT-T-Z:LP-DIR-T	g	286	pmagpy-4.2.83	SF12E11a	u	0	0	0.0	0.0	15	718.0
	This study		3.1	119.0	-8.2	SF12E11a_LP-DIR-T	huji mag 2022-07-07 19:34:24	7.05e-10	2.7e-11	3.16e-11	1.5e-11	8	273	SF12E11a_LP-DIR-T-287	LT-T-Z:LP-DIR-T	g	287	pmagpy-4.2.83	SF12E11a	u	0	0	0.0	0.0	16	733.0
	This study		2.3	119.1	-13.6	SF12E11a_LP-DIR-T	huji mag 2022-07-08 12:35:42	1.41e-09	3.78e-11	5.03e-11	1.67e-11	8	273	SF12E11a_LP-DIR-T-288	LT-T-Z:LP-DIR-T	g	288	pmagpy-4.2.83	SF12E11a	u	0	0	0.0	0.0	17	748.0
	This study		2.3	35.5	-31.2	SF12E11a_LP-DIR-T	huji mag 2022-07-10 01:29:46	1.58e-09	5.86e-11	3.12e-11	1.55e-11	8	273	SF12E11a_LP-DIR-T-289	LT-T-Z:LP-DIR-T	g	289	pmagpy-4.2.83	SF12E11a	u	0	0	0.0	0.0	18	763.0
	This study		4.6	237.0	-19.8	SF12E11a_LP-DIR-T	huji mag 2022-07-10 11:16:14	4.99e-10	2.49e-11	3.59e-11	9.48e-12	8	273	SF12E11a_LP-DIR-T-290	LT-T-Z:LP-DIR-T	g	29	pmagpy-4.2.83	SF12E11a	u	0	0	0.0	0.0	19	778.0
	This study		2.1	184.9	-43.1	SF12E11a_LP-DIR-T	huji mag 2022-07-10 14:58:00	1.54e-09	7.51e-11	1.43e-11	1.82e-11	8	273	SF12E11a_LP-DIR-T-291	LT-T-Z:LP-DIR-T	g	291	pmagpy-4.2.83	SF12E11a	u	0	0	0.0	0.0	2	793.0
	This study		3.5	237.5	-55.8	SF12E11a_LP-DIR-T	huji mag 2022-07-11 13:56:27	5.98e-10	3.13e-11	1.91e-11	4.77e-12	8	273	SF12E11a_LP-DIR-T-292	LT-T-Z:LP-DIR-T	g	292	pmagpy-4.2.83	SF12E11a	u	0	0	0.0	0.0	21	808.0
	This study		1.6	62.9	-44.4	SF12E11a_LP-DIR-T	huji mag 2022-07-12 12:14:15	5.41e-10	4.75e-12	1.86e-11	4.58e-12	8	273	SF12E11a_LP-DIR-T-293	LT-T-Z:LP-DIR-T	g	293	pmagpy-4.2.83	SF12E11a	u	0	0	0.0	0.0	22	823.0
	This study		2.4	28.3	-36.6	SF12E11a_LP-DIR-T	huji mag 2022-07-12 19:43:07	1.3e-09	5.94e-11	2.43e-11	6.53e-12	8	273	SF12E11a_LP-DIR-T-294	LT-T-Z:LP-DIR-T	g	294	pmagpy-4.2.83	SF12E11a	u	0	0	0.0	0.0	23	838.0
	This study		1.9	107.9	-11.4	SF12E11a_LP-DIR-T	huji mag 2022-07-13 13:32:04	1.36e-09	2.65e-11	6.31e-11	7.97e-12	8	273	SF12E11a_LP-DIR-T-295	LT-T-Z:LP-DIR-T	g	295	pmagpy-4.2.83	SF12E11a	u	0	0	0.0	0.0	24	853.0
	This study		2.6	120.9	30.5	SF12E11a_LP-DIR-T	huji mag 2022-07-14 11:20:40	1.32e-09	2.8e-11	5.94e-11	1.62e-11	8	273	SF12E11a_LP-DIR-T-296	LT-T-Z:LP-DIR-T	g	296	pmagpy-4.2.83	SF12E11a	u	0	0	0.0	0.0	25	868.0
	This study		2.9	58.7	15.3	SF12E11a_LP-DIR-T	huji mag 2022-07-14 16:41:11	1.45e-09	5.31e-11	5.42e-11	1.16e-11	8	273	SF12E11a_LP-DIR-T-297	LT-T-Z:LP-DIR-T	g	297	pmagpy-4.2.83	SF12E11a	u	0	0	0.0	0.0	26	883.0
	This study		0.5	91.8	-2.8	SF12E12a_LP-DIR-T	huji mag 2022-06-30 13:48:13	1.87e-07	6.23e-10	1.12e-08	1.53e-09	8	273	SF12E12a_LP-DIR-T-298	LT-NO:LP-DIR-T	g	298	pmagpy-4.2.83	SF12E12a	u	0	0	0.0	0.0		273.0
	This study		0.5	92.4	-3.2	SF12E12a_LP-DIR-T	huji mag 2022-06-30 19:06:42	1.6e-07	3.79e-10	9.48e-09	1.27e-09	8	273	SF12E12a_LP-DIR-T-299	LT-T-Z:LP-DIR-T	g	299	pmagpy-4.2.83	SF12E12a	u	0	0	0.0	0.0	1	373.0
	This study		0.5	92.3	-3.5	SF12E12a_LP-DIR-T	huji mag 2022-07-01 08:48:42	1.43e-07	4.75e-10	8.44e-09	1.13e-09	8	273	SF12E12a_LP-DIR-T-300	LT-T-Z:LP-DIR-T	g	3	pmagpy-4.2.83	SF12E12a	u	0	0	0.0	0.0	2	403.0
	This study		0.5	92.0	-4.0	SF12E12a_LP-DIR-T	huji mag 2022-07-01 11:34:20	1.17e-07	5.19e-10	6.9e-09	8.96e-10	8	273	SF12E12a_LP-DIR-T-301	LT-T-Z:LP-DIR-T	g	301	pmagpy-4.2.83	SF12E12a	u	0	0	0.0	0.0	3	433.0
	This study		0.7	91.6	-6.2	SF12E12a_LP-DIR-T	huji mag 2022-07-01 14:34:43	6.79e-08	6.02e-10	3.96e-09	4.59e-10	8	273	SF12E12a_LP-DIR-T-302	LT-T-Z:LP-DIR-T	g	302	pmagpy-4.2.83	SF12E12a	u	0	0	0.0	0.0	4	463.0
	This study		1.2	92.1	-15.8	SF12E12a_LP-DIR-T	huji mag 2022-07-03 00:09:43	2.38e-08	4.1e-10	1.2e-09	5.28e-11	8	273	SF12E12a_LP-DIR-T-303	LT-T-Z:LP-DIR-T	g	303	pmagpy-4.2.83	SF12E12a	u	0	0	0.0	0.0	5	493.0
	This study		1.4	92.4	-22.2	SF12E12a_LP-DIR-T	huji mag 2022-07-03 10:57:37	1.57e-08	2.68e-10	7.68e-10	1.37e-11	8	273	SF12E12a_LP-DIR-T-304	LT-T-Z:LP-DIR-T	g	304	pmagpy-4.2.83	SF12E12a	u	0	0	0.0	0.0	6	523.0
	This study		1.6	90.5	-26.8	SF12E12a_LP-DIR-T	huji mag 2022-07-03 15:09:52	1.17e-08	2.31e-10	5.54e-10	2.31e-11	8	273	SF12E12a_LP-DIR-T-305	LT-T-Z:LP-DIR-T	g	305	pmagpy-4.2.83	SF12E12a	u	0	0	0.0	0.0	7	553.0
	This study		1.6	93.7	-31.8	SF12E12a_LP-DIR-T	huji mag 2022-07-03 19:12:12	8.15e-09	1.54e-10	3.47e-10	4.21e-11	8	273	SF12E12a_LP-DIR-T-306	LT-T-Z:LP-DIR-T	g	306	pmagpy-4.2.83	SF12E12a	u	0	0	0.0	0.0	8	583.0
	This study		1.7	103.0	-41.5	SF12E12a_LP-DIR-T	huji mag 2022-07-04 08:47:27	5.62e-09	9.71e-11	1.9e-10	3.13e-11	8	273	SF12E12a_LP-DIR-T-307	LT-T-Z:LP-DIR-T	g	307	pmagpy-4.2.83	SF12E12a	u	0	0	0.0	0.0	9	613.0
	This study		1.7	102.1	-54.6	SF12E12a_LP-DIR-T	huji mag 2022-07-04 14:29:41	4.17e-09	9.31e-11	1.05e-10	2.66e-11	8	273	SF12E12a_LP-DIR-T-308	LT-T-Z:LP-DIR-T	g	308	pmagpy-4.2.83	SF12E12a	u	0	0	0.0	0.0	1	643.0
	This study		1.5	91.4	-24.0	SF12E12a_LP-DIR-T	huji mag 2022-07-05 20:41:27	2.89e-09	6.38e-11	1.1e-10	3.08e-12	8	273	SF12E12a_LP-DIR-T-309	LT-T-Z:LP-DIR-T	g	309	pmagpy-4.2.83	SF12E12a	u	0	0	0.0	0.0	11	658.0
	This study		2.4	130.2	-7.8	SF12E12a_LP-DIR-T	huji mag 2022-07-06 11:25:17	2.69e-09	7.64e-11	8.95e-11	1.2e-11	8	273	SF12E12a_LP-DIR-T-310	LT-T-Z:LP-DIR-T	g	31	pmagpy-4.2.83	SF12E12a	u	0	0	0.0	0.0	12	673.0
	This study		2.4	136.0	34.5	SF12E12a_LP-DIR-T	huji mag 2022-07-06 15:49:06	1.09e-09	2.61e-11	5.66e-11	4.81e-12	8	273	SF12E12a_LP-DIR-T-311	LT-T-Z:LP-DIR-T	g	311	pmagpy-4.2.83	SF12E12a	u	0	0	0.0	0.0	13	688.0
	This study		1.8	161.9	-1.4	SF12E12a_LP-DIR-T	huji mag 2022-07-06 22:17:15	1.23e-09	6.45e-11	4.05e-11	1.12e-11	8	273	SF12E12a_LP-DIR-T-312	LT-T-Z:LP-DIR-T	g	312	pmagpy-4.2.83	SF12E12a	u	0	0	0.0	0.0	14	703.0
	This study		3.0	174.6	36.6	SF12E12a_LP-DIR-T	huji mag 2022-07-07 15:08:15	1.47e-09	6.83e-11	6.48e-11	8.85e-12	8	273	SF12E12a_LP-DIR-T-313	LT-T-Z:LP-DIR-T	g	313	pmagpy-4.2.83	SF12E12a	u	0	0	0.0	0.0	15	718.0
	This study		2.7	256.4	26.1	SF12E12a_LP-DIR-T	huji mag 2022-07-07 19:36:21	1.66e-09	4.21e-11	1.08e-10	1.11e-11	8	273	SF12E12a_LP-DIR-T-314	LT-T-Z:LP-DIR-T	g	314	pmagpy-4.2.83	SF12E12a	u	0	0	0.0	0.0	16	733.0
	This study		1.7	163.1	0.1	SF12E12a_LP-DIR-T	huji mag 2022-07-08 12:37:43	1.5e-09	6.65e-11	4.27e-11	1.25e-11	8	273	SF12E12a_LP-DIR-T-315	LT-T-Z:LP-DIR-T	g	315	pmagpy-4.2.83	SF12E12a	u	0	0	0.0	0.0	17	748.0
	This study		1.5	273.4	5.9	SF12E12a_LP-DIR-T	huji mag 2022-07-10 01:31:44	6.31e-10	1.85e-11	6.72e-11	5.35e-12	8	273	SF12E12a_LP-DIR-T-316	LT-T-Z:LP-DIR-T	g	316	pmagpy-4.2.83	SF12E12a	u	0	0	0.0	0.0	18	763.0
	This study		3.4	286.4	29.4	SF12E12a_LP-DIR-T	huji mag 2022-07-10 11:18:16	7.65e-10	1.19e-11	7.04e-11	9.02e-12	8	273	SF12E12a_LP-DIR-T-317	LT-T-Z:LP-DIR-T	g	317	pmagpy-4.2.83	SF12E12a	u	0	0	0.0	0.0	19	778.0
	This study		4.1	38.5	-5.7	SF12E12a_LP-DIR-T	huji mag 2022-07-10 14:59:58	3.87e-10	1.59e-11	3.53e-11	1.28e-11	8	273	SF12E12a_LP-DIR-T-318	LT-T-Z:LP-DIR-T	g	318	pmagpy-4.2.83	SF12E12a	u	0	0	0.0	0.0	2	793.0
	This study		0.9	277.5	-7.1	SF12E12a_LP-DIR-T	huji mag 2022-07-11 13:58:28	1.96e-09	1.86e-11	1.22e-10	2.23e-11	8	273	SF12E12a_LP-DIR-T-319	LT-T-Z:LP-DIR-T	g	319	pmagpy-4.2.83	SF12E12a	u	0	0	0.0	0.0	21	808.0
	This study		2.0	274.8	28.3	SF12E12a_LP-DIR-T	huji mag 2022-07-12 12:16:12	1.45e-09	2.21e-11	9.1e-11	1.58e-11	8	273	SF12E12a_LP-DIR-T-320	LT-T-Z:LP-DIR-T	g	32	pmagpy-4.2.83	SF12E12a	u	0	0	0.0	0.0	22	823.0
	This study		2.5	261.9	-49.5	SF12E12a_LP-DIR-T	huji mag 2022-07-12 19:45:11	1.52e-09	3.17e-11	7.25e-11	1.32e-11	8	273	SF12E12a_LP-DIR-T-321	LT-T-Z:LP-DIR-T	g	321	pmagpy-4.2.83	SF12E12a	u	0	0	0.0	0.0	23	838.0
	This study		1.8	282.1	-33.4	SF12E12a_LP-DIR-T	huji mag 2022-07-13 13:34:05	1.08e-09	1.02e-11	5.16e-11	1.89e-11	8	273	SF12E12a_LP-DIR-T-322	LT-T-Z:LP-DIR-T	g	322	pmagpy-4.2.83	SF12E12a	u	0	0	0.0	0.0	24	853.0
	This study		3.0	250.9	12.8	SF12E12a_LP-DIR-T	huji mag 2022-07-14 11:22:45	2.15e-09	8.06e-11	1.14e-10	1.5e-11	8	273	SF12E12a_LP-DIR-T-323	LT-T-Z:LP-DIR-T	g	323	pmagpy-4.2.83	SF12E12a	u	0	0	0.0	0.0	25	868.0
	This study		5.5	228.4	4.2	SF12E12a_LP-DIR-T	huji mag 2022-07-14 16:43:16	7.01e-10	4.46e-11	5.42e-11	1.1e-11	8	273	SF12E12a_LP-DIR-T-324	LT-T-Z:LP-DIR-T	g	324	pmagpy-4.2.83	SF12E12a	u	0	0	0.0	0.0	26	883.0
	This study		0.5	92.8	-2.1	SF12E13a_LP-DIR-T	huji mag 2022-06-30 13:50:11	2.42e-07	3.95e-10	1.43e-08	2.23e-09	8	273	SF12E13a_LP-DIR-T-325	LT-NO:LP-DIR-T	g	325	pmagpy-4.2.83	SF12E13a	u	0	0	0.0	0.0		273.0
	This study		0.6	93.5	-2.3	SF12E13a_LP-DIR-T	huji mag 2022-06-30 19:08:40	2.13e-07	2.53e-10	1.25e-08	1.97e-09	8	273	SF12E13a_LP-DIR-T-326	LT-T-Z:LP-DIR-T	g	326	pmagpy-4.2.83	SF12E13a	u	0	0	0.0	0.0	1	373.0
	This study		0.6	93.7	-2.4	SF12E13a_LP-DIR-T	huji mag 2022-07-01 08:50:39	1.96e-07	3.53e-10	1.15e-08	1.8e-09	8	273	SF12E13a_LP-DIR-T-327	LT-T-Z:LP-DIR-T	g	327	pmagpy-4.2.83	SF12E13a	u	0	0	0.0	0.0	2	403.0
	This study		0.6	93.7	-2.6	SF12E13a_LP-DIR-T	huji mag 2022-07-01 11:36:17	1.7e-07	3.87e-10	9.97e-09	1.56e-09	8	273	SF12E13a_LP-DIR-T-328	LT-T-Z:LP-DIR-T	g	328	pmagpy-4.2.83	SF12E13a	u	0	0	0.0	0.0	3	433.0
	This study		0.6	94.0	-3.2	SF12E13a_LP-DIR-T	huji mag 2022-07-01 14:36:39	1.21e-07	4.82e-10	7.08e-09	1.12e-09	8	273	SF12E13a_LP-DIR-T-329	LT-T-Z:LP-DIR-T	g	329	pmagpy-4.2.83	SF12E13a	u	0	0	0.0	0.0	4	463.0
	This study		0.7	95.1	-4.8	SF12E13a_LP-DIR-T	huji mag 2022-07-03 00:11:40	7.12e-08	5.53e-10	4.09e-09	6.65e-10	8	273	SF12E13a_LP-DIR-T-330	LT-T-Z:LP-DIR-T	g	33	pmagpy-4.2.83	SF12E13a	u	0	0	0.0	0.0	5	493.0
	This study		1.1	99.8	-11.0	SF12E13a_LP-DIR-T	huji mag 2022-07-03 10:59:34	2.77e-08	3.1e-10	1.72e-09	2.5e-10	8	273	SF12E13a_LP-DIR-T-331	LT-T-Z:LP-DIR-T	g	331	pmagpy-4.2.83	SF12E13a	u	0	0	0.0	0.0	6	523.0
	This study		1.3	103.4	-15.9	SF12E13a_LP-DIR-T	huji mag 2022-07-03 15:11:49	1.75e-08	2.53e-10	8.19e-10	1.56e-10	8	273	SF12E13a_LP-DIR-T-332	LT-T-Z:LP-DIR-T	g	332	pmagpy-4.2.83	SF12E13a	u	0	0	0.0	0.0	7	553.0
	This study		1.8	113.3	-18.1	SF12E13a_LP-DIR-T	huji mag 2022-07-03 19:14:08	1.16e-08	1.7e-10	4.97e-10	1.01e-10	8	273	SF12E13a_LP-DIR-T-333	LT-T-Z:LP-DIR-T	g	333	pmagpy-4.2.83	SF12E13a	u	0	0	0.0	0.0	8	583.0
	This study		2.0	119.0	-22.9	SF12E13a_LP-DIR-T	huji mag 2022-07-04 08:49:24	7.24e-09	1.32e-10	2.6e-10	5.56e-11	8	273	SF12E13a_LP-DIR-T-334	LT-T-Z:LP-DIR-T	g	334	pmagpy-4.2.83	SF12E13a	u	0	0	0.0	0.0	9	613.0
	This study		2.1	146.1	-19.5	SF12E13a_LP-DIR-T	huji mag 2022-07-04 14:31:41	5.03e-09	1.83e-10	9.09e-11	3.94e-11	8	273	SF12E13a_LP-DIR-T-335	LT-T-Z:LP-DIR-T	g	335	pmagpy-4.2.83	SF12E13a	u	0	0	0.0	0.0	1	643.0
	This study		2.1	149.2	-15.5	SF12E13a_LP-DIR-T	huji mag 2022-07-05 20:43:24	5.24e-09	2e-10	9.81e-11	4.15e-11	8	273	SF12E13a_LP-DIR-T-336	LT-T-Z:LP-DIR-T	g	336	pmagpy-4.2.83	SF12E13a	u	0	0	0.0	0.0	11	658.0
	This study		2.0	153.5	-12.9	SF12E13a_LP-DIR-T	huji mag 2022-07-06 11:27:14	4.66e-09	1.87e-10	9.76e-11	3.49e-11	8	273	SF12E13a_LP-DIR-T-337	LT-T-Z:LP-DIR-T	g	337	pmagpy-4.2.83	SF12E13a	u	0	0	0.0	0.0	12	673.0
	This study		1.6	158.4	-7.9	SF12E13a_LP-DIR-T	huji mag 2022-07-06 15:51:03	3.83e-09	1.65e-10	6.71e-11	3.72e-11	8	273	SF12E13a_LP-DIR-T-338	LT-T-Z:LP-DIR-T	g	338	pmagpy-4.2.83	SF12E13a	u	0	0	0.0	0.0	13	688.0
	This study		1.3	170.7	-21.1	SF12E13a_LP-DIR-T	huji mag 2022-07-06 22:19:14	2.92e-09	1.31e-10	3.4e-11	2.34e-11	8	273	SF12E13a_LP-DIR-T-339	LT-T-Z:LP-DIR-T	g	339	pmagpy-4.2.83	SF12E13a	u	0	0	0.0	0.0	14	703.0
	This study		1.5	183.6	-6.3	SF12E13a_LP-DIR-T	huji mag 2022-07-07 15:10:11	3.33e-09	1.72e-10	7.12e-11	3.19e-11	8	273	SF12E13a_LP-DIR-T-340	LT-T-Z:LP-DIR-T	g	34	pmagpy-4.2.83	SF12E13a	u	0	0	0.0	0.0	15	718.0
	This study		2.4	195.1	0.7	SF12E13a_LP-DIR-T	huji mag 2022-07-07 19:38:19	3.54e-09	1.87e-10	1.05e-10	3.06e-11	8	273	SF12E13a_LP-DIR-T-341	LT-T-Z:LP-DIR-T	g	341	pmagpy-4.2.83	SF12E13a	u	0	0	0.0	0.0	16	733.0
	This study		2.3	188.8	-10.3	SF12E13a_LP-DIR-T	huji mag 2022-07-08 12:39:40	3.04e-09	1.55e-10	9e-11	3.12e-11	8	273	SF12E13a_LP-DIR-T-342	LT-T-Z:LP-DIR-T	g	342	pmagpy-4.2.83	SF12E13a	u	0	0	0.0	0.0	17	748.0
	This study		3.9	226.7	-5.9	SF12E13a_LP-DIR-T	huji mag 2022-07-10 01:33:42	2.04e-09	7.91e-11	1.16e-10	2.65e-11	8	273	SF12E13a_LP-DIR-T-343	LT-T-Z:LP-DIR-T	g	343	pmagpy-4.2.83	SF12E13a	u	0	0	0.0	0.0	18	763.0
	This study		2.7	199.1	1.4	SF12E13a_LP-DIR-T	huji mag 2022-07-10 11:20:13	3.45e-09	1.9e-10	1.06e-10	3.77e-11	8	273	SF12E13a_LP-DIR-T-344	LT-T-Z:LP-DIR-T	g	344	pmagpy-4.2.83	SF12E13a	u	0	0	0.0	0.0	19	778.0
	This study		3.8	204.4	11.3	SF12E13a_LP-DIR-T	huji mag 2022-07-10 15:02:08	1.18e-09	4.71e-11	6.57e-11	2.07e-11	8	273	SF12E13a_LP-DIR-T-345	LT-T-Z:LP-DIR-T	g	345	pmagpy-4.2.83	SF12E13a	u	0	0	0.0	0.0	2	793.0
	This study		3.7	216.3	4.5	SF12E13a_LP-DIR-T	huji mag 2022-07-11 14:00:24	4.14e-09	2.15e-10	1.66e-10	4.23e-11	8	273	SF12E13a_LP-DIR-T-346	LT-T-Z:LP-DIR-T	g	346	pmagpy-4.2.83	SF12E13a	u	0	0	0.0	0.0	21	808.0
	This study		4.0	228.2	27.5	SF12E13a_LP-DIR-T	huji mag 2022-07-12 12:18:13	2.08e-09	9.81e-11	1.07e-10	2.06e-11	8	273	SF12E13a_LP-DIR-T-347	LT-T-Z:LP-DIR-T	g	347	pmagpy-4.2.83	SF12E13a	u	0	0	0.0	0.0	22	823.0
	This study		2.1	190.7	23.1	SF12E13a_LP-DIR-T	huji mag 2022-07-12 19:47:08	3.64e-09	1.88e-10	8.63e-11	2.77e-11	8	273	SF12E13a_LP-DIR-T-348	LT-T-Z:LP-DIR-T	g	348	pmagpy-4.2.83	SF12E13a	u	0	0	0.0	0.0	23	838.0
	This study		3.7	222.2	7.4	SF12E13a_LP-DIR-T	huji mag 2022-07-13 13:36:03	1.4e-09	6.27e-11	6.47e-11	1.66e-11	8	273	SF12E13a_LP-DIR-T-349	LT-T-Z:LP-DIR-T	g	349	pmagpy-4.2.83	SF12E13a	u	0	0	0.0	0.0	24	853.0
	This study		3.0	197.0	25.7	SF12E13a_LP-DIR-T	huji mag 2022-07-14 11:24:42	2.16e-09	1.13e-10	7.5e-11	2.34e-11	8	273	SF12E13a_LP-DIR-T-350	LT-T-Z:LP-DIR-T	g	35	pmagpy-4.2.83	SF12E13a	u	0	0	0.0	0.0	25	868.0
	This study		2.8	199.2	11.4	SF12E13a_LP-DIR-T	huji mag 2022-07-14 16:45:13	1.61e-09	8.43e-11	5.38e-11	1.73e-11	8	273	SF12E13a_LP-DIR-T-351	LT-T-Z:LP-DIR-T	g	351	pmagpy-4.2.83	SF12E13a	u	0	0	0.0	0.0	26	883.0
	This study		0.5	91.8	-1.9	SF12E14a_LP-DIR-T	huji mag 2022-06-30 13:52:09	2.71e-07	7.29e-10	1.63e-08	2.38e-09	8	273	SF12E14a_LP-DIR-T-352	LT-NO:LP-DIR-T	g	352	pmagpy-4.2.83	SF12E14a	u	0	0	0.0	0.0		273.0
	This study		0.5	91.8	-2.1	SF12E14a_LP-DIR-T	huji mag 2022-06-30 19:10:38	2.4e-07	6.48e-10	1.44e-08	2.12e-09	8	273	SF12E14a_LP-DIR-T-353	LT-T-Z:LP-DIR-T	g	353	pmagpy-4.2.83	SF12E14a	u	0	0	0.0	0.0	1	373.0
	This study		0.5	91.5	-2.2	SF12E14a_LP-DIR-T	huji mag 2022-07-01 08:52:35	2.21e-07	6.61e-10	1.32e-08	1.94e-09	8	273	SF12E14a_LP-DIR-T-354	LT-T-Z:LP-DIR-T	g	354	pmagpy-4.2.83	SF12E14a	u	0	0	0.0	0.0	2	403.0
	This study		0.5	91.6	-2.3	SF12E14a_LP-DIR-T	huji mag 2022-07-01 11:38:13	1.93e-07	6.27e-10	1.15e-08	1.7e-09	8	273	SF12E14a_LP-DIR-T-355	LT-T-Z:LP-DIR-T	g	355	pmagpy-4.2.83	SF12E14a	u	0	0	0.0	0.0	3	433.0
	This study		0.6	91.0	-2.5	SF12E14a_LP-DIR-T	huji mag 2022-07-01 14:38:35	1.42e-07	6.65e-10	8.48e-09	1.25e-09	8	273	SF12E14a_LP-DIR-T-356	LT-T-Z:LP-DIR-T	g	356	pmagpy-4.2.83	SF12E14a	u	0	0	0.0	0.0	4	463.0
	This study		0.6	90.5	-3.1	SF12E14a_LP-DIR-T	huji mag 2022-07-03 00:13:38	8.98e-08	5.51e-10	5.35e-09	8.02e-10	8	273	SF12E14a_LP-DIR-T-357	LT-T-Z:LP-DIR-T	g	357	pmagpy-4.2.83	SF12E14a	u	0	0	0.0	0.0	5	493.0
	This study		0.7	88.8	-5.2	SF12E14a_LP-DIR-T	huji mag 2022-07-03 11:01:31	3.63e-08	2.38e-10	2.13e-09	3.14e-10	8	273	SF12E14a_LP-DIR-T-358	LT-T-Z:LP-DIR-T	g	358	pmagpy-4.2.83	SF12E14a	u	0	0	0.0	0.0	6	523.0
	This study		1.6	85.4	-5.9	SF12E14a_LP-DIR-T	huji mag 2022-07-03 15:13:47	2.26e-08	5.18e-10	1.21e-09	1.92e-10	8	273	SF12E14a_LP-DIR-T-359	LT-T-Z:LP-DIR-T	g	359	pmagpy-4.2.83	SF12E14a	u	0	0	0.0	0.0	7	553.0
	This study		1.8	82.6	-7.2	SF12E14a_LP-DIR-T	huji mag 2022-07-03 19:16:05	1.54e-08	3.79e-10	8.14e-10	1.33e-10	8	273	SF12E14a_LP-DIR-T-360	LT-T-Z:LP-DIR-T	g	36	pmagpy-4.2.83	SF12E14a	u	0	0	0.0	0.0	8	583.0
	This study		1.6	84.8	-19.2	SF12E14a_LP-DIR-T	huji mag 2022-07-04 08:51:19	8.79e-09	1.72e-10	4.23e-10	6.67e-11	8	273	SF12E14a_LP-DIR-T-361	LT-T-Z:LP-DIR-T	g	361	pmagpy-4.2.83	SF12E14a	u	0	0	0.0	0.0	9	613.0
	This study		1.0	96.4	-20.1	SF12E14a_LP-DIR-T	huji mag 2022-07-04 14:33:38	4.17e-09	3.15e-11	1.83e-10	3.48e-11	8	273	SF12E14a_LP-DIR-T-362	LT-T-Z:LP-DIR-T	g	362	pmagpy-4.2.83	SF12E14a	u	0	0	0.0	0.0	1	643.0
	This study		2.5	73.0	-31.2	SF12E14a_LP-DIR-T	huji mag 2022-07-05 20:45:21	4.36e-09	1.35e-10	1.7e-10	3.98e-11	8	273	SF12E14a_LP-DIR-T-363	LT-T-Z:LP-DIR-T	g	363	pmagpy-4.2.83	SF12E14a	u	0	0	0.0	0.0	11	658.0
	This study		2.1	77.5	-24.1	SF12E14a_LP-DIR-T	huji mag 2022-07-06 11:29:12	3.1e-09	8.27e-11	1.19e-10	3.12e-11	8	273	SF12E14a_LP-DIR-T-364	LT-T-Z:LP-DIR-T	g	364	pmagpy-4.2.83	SF12E14a	u	0	0	0.0	0.0	12	673.0
	This study		2.2	76.6	-6.9	SF12E14a_LP-DIR-T	huji mag 2022-07-06 15:53:01	3.19e-09	9.4e-11	1.31e-10	2.74e-11	8	273	SF12E14a_LP-DIR-T-365	LT-T-Z:LP-DIR-T	g	365	pmagpy-4.2.83	SF12E14a	u	0	0	0.0	0.0	13	688.0
	This study		1.4	108.1	-5.1	SF12E14a_LP-DIR-T	huji mag 2022-07-06 22:21:15	1.64e-09	3.19e-11	7.03e-11	1.3e-11	8	273	SF12E14a_LP-DIR-T-366	LT-T-Z:LP-DIR-T	g	366	pmagpy-4.2.83	SF12E14a	u	0	0	0.0	0.0	14	703.0
	This study		5.1	207.1	15.9	SF12E14a_LP-DIR-T	huji mag 2022-07-07 15:12:01	1.41e-09	9.66e-11	9.47e-11	4.62e-12	8	273	SF12E14a_LP-DIR-T-367	LT-T-Z:LP-DIR-T	g	367	pmagpy-4.2.83	SF12E14a	u	0	0	0.0	0.0	15	718.0
	This study		5.2	228.6	-3.5	SF12E14a_LP-DIR-T	huji mag 2022-07-07 19:40:18	1.01e-09	6.3e-11	7.69e-11	6.58e-12	8	273	SF12E14a_LP-DIR-T-368	LT-T-Z:LP-DIR-T	g	368	pmagpy-4.2.83	SF12E14a	u	0	0	0.0	0.0	16	733.0
	This study		2.5	137.7	17.8	SF12E14a_LP-DIR-T	huji mag 2022-07-08 12:41:32	2.34e-09	7.31e-11	9.68e-11	1.7e-11	8	273	SF12E14a_LP-DIR-T-369	LT-T-Z:LP-DIR-T	g	369	pmagpy-4.2.83	SF12E14a	u	0	0	0.0	0.0	17	748.0
	This study		4.0	67.8	-15.9	SF12E14a_LP-DIR-T	huji mag 2022-07-10 01:35:43	6.3e-10	3.72e-11	4.51e-11	1.53e-11	8	273	SF12E14a_LP-DIR-T-370	LT-T-Z:LP-DIR-T	g	37	pmagpy-4.2.83	SF12E14a	u	0	0	0.0	0.0	18	763.0
	This study		3.3	34.6	2.1	SF12E14a_LP-DIR-T	huji mag 2022-07-10 11:22:04	1.77e-09	1.16e-10	5.38e-11	1.78e-11	8	273	SF12E14a_LP-DIR-T-371	LT-T-Z:LP-DIR-T	g	371	pmagpy-4.2.83	SF12E14a	u	0	0	0.0	0.0	19	778.0
	This study		2.3	92.0	-11.5	SF12E14a_LP-DIR-T	huji mag 2022-07-10 15:04:06	8.33e-10	3.4e-11	5.49e-11	1.15e-11	8	273	SF12E14a_LP-DIR-T-372	LT-T-Z:LP-DIR-T	g	372	pmagpy-4.2.83	SF12E14a	u	0	0	0.0	0.0	2	793.0
	This study		4.1	132.2	-48.3	SF12E14a_LP-DIR-T	huji mag 2022-07-11 14:02:14	4.21e-10	1.93e-11	3.43e-11	9.66e-12	8	273	SF12E14a_LP-DIR-T-373	LT-T-Z:LP-DIR-T	g	373	pmagpy-4.2.83	SF12E14a	u	0	0	0.0	0.0	21	808.0
	This study		3.8	177.7	6.0	SF12E14a_LP-DIR-T	huji mag 2022-07-12 12:20:13	8.14e-10	4.62e-11	5.18e-11	1.08e-11	8	273	SF12E14a_LP-DIR-T-374	LT-T-Z:LP-DIR-T	g	374	pmagpy-4.2.83	SF12E14a	u	0	0	0.0	0.0	22	823.0
	This study		3.2	68.0	2.0	SF12E14a_LP-DIR-T	huji mag 2022-07-12 19:49:00	1.14e-09	4.81e-11	5.45e-11	1.94e-11	8	273	SF12E14a_LP-DIR-T-375	LT-T-Z:LP-DIR-T	g	375	pmagpy-4.2.83	SF12E14a	u	0	0	0.0	0.0	23	838.0
	This study		2.0	87.0	17.0	SF12E14a_LP-DIR-T	huji mag 2022-07-13 13:38:04	1.55e-09	4.16e-11	7.22e-11	1.95e-11	8	273	SF12E14a_LP-DIR-T-376	LT-T-Z:LP-DIR-T	g	376	pmagpy-4.2.83	SF12E14a	u	0	0	0.0	0.0	24	853.0
	This study		2.9	173.8	76.8	SF12E14a_LP-DIR-T	huji mag 2022-07-14 11:26:33	1.61e-09	5.64e-11	6.01e-11	9.3e-13	8	273	SF12E14a_LP-DIR-T-377	LT-T-Z:LP-DIR-T	g	377	pmagpy-4.2.83	SF12E14a	u	0	0	0.0	0.0	25	868.0
	This study		1.9	109.5	50.7	SF12E14a_LP-DIR-T	huji mag 2022-07-14 16:47:05	1.44e-09	1.56e-11	5.46e-11	1.14e-11	8	273	SF12E14a_LP-DIR-T-378	LT-T-Z:LP-DIR-T	g	378	pmagpy-4.2.83	SF12E14a	u	0	0	0.0	0.0	26	883.0
	This study		0.6	91.9	-6.2	SF12E15a_LP-DIR-T	huji mag 2022-06-30 13:54:08	3.49e-07	9.23e-10	2.05e-08	3.15e-09	8	273	SF12E15a_LP-DIR-T-379	LT-NO:LP-DIR-T	g	379	pmagpy-4.2.83	SF12E15a	u	0	0	0.0	0.0		273.0
	This study		0.6	93.0	-6.2	SF12E15a_LP-DIR-T	huji mag 2022-06-30 19:12:35	3.17e-07	6.12e-10	1.88e-08	2.8e-09	8	273	SF12E15a_LP-DIR-T-380	LT-T-Z:LP-DIR-T	g	38	pmagpy-4.2.83	SF12E15a	u	0	0	0.0	0.0	1	373.0
	This study		0.6	93.1	-6.2	SF12E15a_LP-DIR-T	huji mag 2022-07-01 08:54:35	2.97e-07	5.72e-10	1.76e-08	2.59e-09	8	273	SF12E15a_LP-DIR-T-381	LT-T-Z:LP-DIR-T	g	381	pmagpy-4.2.83	SF12E15a	u	0	0	0.0	0.0	2	403.0
	This study		0.6	92.0	-6.4	SF12E15a_LP-DIR-T	huji mag 2022-07-01 11:40:10	2.66e-07	8.51e-10	1.58e-08	2.42e-09	8	273	SF12E15a_LP-DIR-T-382	LT-T-Z:LP-DIR-T	g	382	pmagpy-4.2.83	SF12E15a	u	0	0	0.0	0.0	3	433.0
	This study		0.7	91.1	-6.4	SF12E15a_LP-DIR-T	huji mag 2022-07-01 14:40:30	2.13e-07	9.41e-10	1.26e-08	1.94e-09	8	273	SF12E15a_LP-DIR-T-383	LT-T-Z:LP-DIR-T	g	383	pmagpy-4.2.83	SF12E15a	u	0	0	0.0	0.0	4	463.0
	This study		0.6	91.0	-6.4	SF12E15a_LP-DIR-T	huji mag 2022-07-03 00:15:35	1.63e-07	7.47e-10	9.64e-09	1.43e-09	8	273	SF12E15a_LP-DIR-T-384	LT-T-Z:LP-DIR-T	g	384	pmagpy-4.2.83	SF12E15a	u	0	0	0.0	0.0	5	493.0
	This study		0.7	91.0	-6.8	SF12E15a_LP-DIR-T	huji mag 2022-07-03 11:03:31	1.03e-07	5.37e-10	6.19e-09	9.33e-10	8	273	SF12E15a_LP-DIR-T-385	LT-T-Z:LP-DIR-T	g	385	pmagpy-4.2.83	SF12E15a	u	0	0	0.0	0.0	6	523.0
	This study		0.9	88.9	-7.7	SF12E15a_LP-DIR-T	huji mag 2022-07-03 15:15:48	4.61e-08	4.66e-10	2.61e-09	4.09e-10	8	273	SF12E15a_LP-DIR-T-386	LT-T-Z:LP-DIR-T	g	386	pmagpy-4.2.83	SF12E15a	u	0	0	0.0	0.0	7	553.0
	This study		1.1	90.5	-6.8	SF12E15a_LP-DIR-T	huji mag 2022-07-03 19:18:04	2.85e-08	4.16e-10	1.8e-09	2.62e-10	8	273	SF12E15a_LP-DIR-T-387	LT-T-Z:LP-DIR-T	g	387	pmagpy-4.2.83	SF12E15a	u	0	0	0.0	0.0	8	583.0
	This study		1.2	89.1	-6.6	SF12E15a_LP-DIR-T	huji mag 2022-07-04 08:53:18	1.53e-08	2.71e-10	8.17e-10	1.33e-10	8	273	SF12E15a_LP-DIR-T-388	LT-T-Z:LP-DIR-T	g	388	pmagpy-4.2.83	SF12E15a	u	0	0	0.0	0.0	9	613.0
	This study		1.7	85.6	-14.1	SF12E15a_LP-DIR-T	huji mag 2022-07-04 14:35:37	9.81e-09	2.2e-10	4.85e-10	8.21e-11	8	273	SF12E15a_LP-DIR-T-389	LT-T-Z:LP-DIR-T	g	389	pmagpy-4.2.83	SF12E15a	u	0	0	0.0	0.0	1	643.0
	This study		1.7	85.3	-10.2	SF12E15a_LP-DIR-T	huji mag 2022-07-05 20:47:22	7.75e-09	1.88e-10	3.85e-10	6.24e-11	8	273	SF12E15a_LP-DIR-T-390	LT-T-Z:LP-DIR-T	g	39	pmagpy-4.2.83	SF12E15a	u	0	0	0.0	0.0	11	658.0
	This study		1.0	95.8	-11.6	SF12E15a_LP-DIR-T	huji mag 2022-07-06 11:31:12	7.7e-09	1.1e-10	3.98e-10	6.87e-11	8	273	SF12E15a_LP-DIR-T-391	LT-T-Z:LP-DIR-T	g	391	pmagpy-4.2.83	SF12E15a	u	0	0	0.0	0.0	12	673.0
	This study		1.3	88.5	-4.0	SF12E15a_LP-DIR-T	huji mag 2022-07-06 15:55:01	6.66e-09	1.29e-10	3.28e-10	5.8e-11	8	273	SF12E15a_LP-DIR-T-392	LT-T-Z:LP-DIR-T	g	392	pmagpy-4.2.83	SF12E15a	u	0	0	0.0	0.0	13	688.0
	This study		1.1	91.7	-9.6	SF12E15a_LP-DIR-T	huji mag 2022-07-06 22:23:14	5.6e-09	9.38e-11	2.83e-10	4.49e-11	8	273	SF12E15a_LP-DIR-T-393	LT-T-Z:LP-DIR-T	g	393	pmagpy-4.2.83	SF12E15a	u	0	0	0.0	0.0	14	703.0
	This study		0.7	97.4	-8.5	SF12E15a_LP-DIR-T	huji mag 2022-07-07 15:13:52	3.6e-09	3.14e-11	1.66e-10	3.29e-11	8	273	SF12E15a_LP-DIR-T-394	LT-T-Z:LP-DIR-T	g	394	pmagpy-4.2.83	SF12E15a	u	0	0	0.0	0.0	15	718.0
	This study		1.1	109.7	14.8	SF12E15a_LP-DIR-T	huji mag 2022-07-07 19:42:17	2.5e-09	5.68e-12	1.02e-10	2.22e-11	8	273	SF12E15a_LP-DIR-T-395	LT-T-Z:LP-DIR-T	g	395	pmagpy-4.2.83	SF12E15a	u	0	0	0.0	0.0	16	733.0
	This study		0.9	106.0	-9.7	SF12E15a_LP-DIR-T	huji mag 2022-07-08 12:43:25	4.1e-09	1.91e-11	1.82e-10	3.19e-11	8	273	SF12E15a_LP-DIR-T-396	LT-T-Z:LP-DIR-T	g	396	pmagpy-4.2.83	SF12E15a	u	0	0	0.0	0.0	17	748.0
	This study		1.4	112.2	-0.8	SF12E15a_LP-DIR-T	huji mag 2022-07-10 01:37:45	3.33e-09	2.46e-11	1.52e-10	3.07e-11	8	273	SF12E15a_LP-DIR-T-397	LT-T-Z:LP-DIR-T	g	397	pmagpy-4.2.83	SF12E15a	u	0	0	0.0	0.0	18	763.0
	This study		2.3	128.4	-2.3	SF12E15a_LP-DIR-T	huji mag 2022-07-10 11:23:57	3.05e-09	7.09e-11	1.16e-10	1.99e-11	8	273	SF12E15a_LP-DIR-T-398	LT-T-Z:LP-DIR-T	g	398	pmagpy-4.2.83	SF12E15a	u	0	0	0.0	0.0	19	778.0
	This study		1.9	80.6	35.1	SF12E15a_LP-DIR-T	huji mag 2022-07-10 15:06:06	2.08e-09	3.84e-11	8.75e-11	1.06e-11	8	273	SF12E15a_LP-DIR-T-399	LT-T-Z:LP-DIR-T	g	399	pmagpy-4.2.83	SF12E15a	u	0	0	0.0	0.0	2	793.0
	This study		1.9	120.4	3.6	SF12E15a_LP-DIR-T	huji mag 2022-07-11 14:04:06	1.08e-09	1.96e-11	5.04e-11	5.99e-12	8	273	SF12E15a_LP-DIR-T-400	LT-T-Z:LP-DIR-T	g	4	pmagpy-4.2.83	SF12E15a	u	0	0	0.0	0.0	21	808.0
	This study		1.5	148.6	-60.9	SF12E15a_LP-DIR-T	huji mag 2022-07-12 12:22:14	1.05e-09	2.12e-11	1.42e-11	1.1e-11	8	273	SF12E15a_LP-DIR-T-401	LT-T-Z:LP-DIR-T	g	401	pmagpy-4.2.83	SF12E15a	u	0	0	0.0	0.0	22	823.0
	This study		2.2	151.9	10.6	SF12E15a_LP-DIR-T	huji mag 2022-07-12 19:50:52	2.28e-09	1.01e-10	6.43e-11	1.73e-11	8	273	SF12E15a_LP-DIR-T-402	LT-T-Z:LP-DIR-T	g	402	pmagpy-4.2.83	SF12E15a	u	0	0	0.0	0.0	23	838.0
	This study		3.4	41.4	12.3	SF12E15a_LP-DIR-T	huji mag 2022-07-13 13:40:05	2.84e-09	1.4e-10	9.8e-11	2.58e-11	8	273	SF12E15a_LP-DIR-T-403	LT-T-Z:LP-DIR-T	g	403	pmagpy-4.2.83	SF12E15a	u	0	0	0.0	0.0	24	853.0
	This study		2.3	73.9	30.7	SF12E15a_LP-DIR-T	huji mag 2022-07-14 11:28:27	2.76e-09	7.04e-11	1.11e-10	1.72e-11	8	273	SF12E15a_LP-DIR-T-404	LT-T-Z:LP-DIR-T	g	404	pmagpy-4.2.83	SF12E15a	u	0	0	0.0	0.0	25	868.0
	This study		0.5	102.2	6.2	SF12E15a_LP-DIR-T	huji mag 2022-07-14 16:48:57	1.55e-09	1.76e-11	7.06e-11	5.95e-12	8	273	SF12E15a_LP-DIR-T-405	LT-T-Z:LP-DIR-T	g	405	pmagpy-4.2.83	SF12E15a	u	0	0	0.0	0.0	26	883.0
	This study		0.5	93.5	-0.4	SF12E16a_LP-DIR-T	huji mag 2022-06-30 13:56:05	2.76e-07	1.74e-10	1.63e-08	2.56e-09	8	273	SF12E16a_LP-DIR-T-406	LT-NO:LP-DIR-T	g	406	pmagpy-4.2.83	SF12E16a	u	0	0	0.0	0.0		273.0
	This study		0.5	93.1	-0.5	SF12E16a_LP-DIR-T	huji mag 2022-06-30 19:14:32	2.51e-07	2.74e-10	1.49e-08	2.34e-09	8	273	SF12E16a_LP-DIR-T-407	LT-T-Z:LP-DIR-T	g	407	pmagpy-4.2.83	SF12E16a	u	0	0	0.0	0.0	1	373.0
	This study		0.5	93.2	-0.5	SF12E16a_LP-DIR-T	huji mag 2022-07-01 08:56:32	2.35e-07	3.06e-10	1.39e-08	2.18e-09	8	273	SF12E16a_LP-DIR-T-408	LT-T-Z:LP-DIR-T	g	408	pmagpy-4.2.83	SF12E16a	u	0	0	0.0	0.0	2	403.0
	This study		0.5	92.9	-0.6	SF12E16a_LP-DIR-T	huji mag 2022-07-01 11:42:06	2.12e-07	4.49e-10	1.25e-08	1.96e-09	8	273	SF12E16a_LP-DIR-T-409	LT-T-Z:LP-DIR-T	g	409	pmagpy-4.2.83	SF12E16a	u	0	0	0.0	0.0	3	433.0
	This study		0.5	93.3	-0.6	SF12E16a_LP-DIR-T	huji mag 2022-07-01 14:42:27	1.73e-07	3.31e-10	1.01e-08	1.6e-09	8	273	SF12E16a_LP-DIR-T-410	LT-T-Z:LP-DIR-T	g	41	pmagpy-4.2.83	SF12E16a	u	0	0	0.0	0.0	4	463.0
	This study		0.5	93.0	-0.8	SF12E16a_LP-DIR-T	huji mag 2022-07-03 00:17:36	1.34e-07	3.03e-10	7.94e-09	1.27e-09	8	273	SF12E16a_LP-DIR-T-411	LT-T-Z:LP-DIR-T	g	411	pmagpy-4.2.83	SF12E16a	u	0	0	0.0	0.0	5	493.0
	This study		0.5	93.3	-1.4	SF12E16a_LP-DIR-T	huji mag 2022-07-03 11:05:31	8.86e-08	3.26e-10	5.22e-09	8.24e-10	8	273	SF12E16a_LP-DIR-T-412	LT-T-Z:LP-DIR-T	g	412	pmagpy-4.2.83	SF12E16a	u	0	0	0.0	0.0	6	523.0
	This study		0.8	94.2	-3.1	SF12E16a_LP-DIR-T	huji mag 2022-07-03 15:17:48	4.01e-08	5.66e-10	2.31e-09	3.75e-10	8	273	SF12E16a_LP-DIR-T-413	LT-T-Z:LP-DIR-T	g	413	pmagpy-4.2.83	SF12E16a	u	0	0	0.0	0.0	7	553.0
	This study		0.8	98.5	-2.8	SF12E16a_LP-DIR-T	huji mag 2022-07-03 19:20:03	2.53e-08	2.5e-10	1.6e-09	2.4e-10	8	273	SF12E16a_LP-DIR-T-414	LT-T-Z:LP-DIR-T	g	414	pmagpy-4.2.83	SF12E16a	u	0	0	0.0	0.0	8	583.0
	This study		0.8	100.6	-3.1	SF12E16a_LP-DIR-T	huji mag 2022-07-04 08:55:17	1.5e-08	1.39e-10	7.7e-10	1.4e-10	8	273	SF12E16a_LP-DIR-T-415	LT-T-Z:LP-DIR-T	g	415	pmagpy-4.2.83	SF12E16a	u	0	0	0.0	0.0	9	613.0
	This study		0.9	101.3	-6.7	SF12E16a_LP-DIR-T	huji mag 2022-07-04 14:37:35	1.02e-08	9.87e-11	5.32e-10	9.89e-11	8	273	SF12E16a_LP-DIR-T-416	LT-T-Z:LP-DIR-T	g	416	pmagpy-4.2.83	SF12E16a	u	0	0	0.0	0.0	1	643.0
	This study		1.0	104.8	-2.0	SF12E16a_LP-DIR-T	huji mag 2022-07-05 20:49:19	7.25e-09	5.23e-11	3.68e-10	7.28e-11	8	273	SF12E16a_LP-DIR-T-417	LT-T-Z:LP-DIR-T	g	417	pmagpy-4.2.83	SF12E16a	u	0	0	0.0	0.0	11	658.0
	This study		1.9	109.4	1.9	SF12E16a_LP-DIR-T	huji mag 2022-07-06 11:33:10	6.46e-09	1.01e-10	3.53e-10	6.48e-11	8	273	SF12E16a_LP-DIR-T-418	LT-T-Z:LP-DIR-T	g	418	pmagpy-4.2.83	SF12E16a	u	0	0	0.0	0.0	12	673.0
	This study		1.1	105.1	4.4	SF12E16a_LP-DIR-T	huji mag 2022-07-06 15:56:58	5.7e-09	4e-11	2.85e-10	5.41e-11	8	273	SF12E16a_LP-DIR-T-419	LT-T-Z:LP-DIR-T	g	419	pmagpy-4.2.83	SF12E16a	u	0	0	0.0	0.0	13	688.0
	This study		2.3	124.5	15.4	SF12E16a_LP-DIR-T	huji mag 2022-07-06 22:25:13	3.75e-09	6.92e-11	1.58e-10	3.68e-11	8	273	SF12E16a_LP-DIR-T-420	LT-T-Z:LP-DIR-T	g	42	pmagpy-4.2.83	SF12E16a	u	0	0	0.0	0.0	14	703.0
	This study		2.5	129.8	8.8	SF12E16a_LP-DIR-T	huji mag 2022-07-07 15:15:44	3.98e-09	9.98e-11	1.5e-10	4.39e-11	8	273	SF12E16a_LP-DIR-T-421	LT-T-Z:LP-DIR-T	g	421	pmagpy-4.2.83	SF12E16a	u	0	0	0.0	0.0	15	718.0
	This study		2.2	155.6	33.1	SF12E16a_LP-DIR-T	huji mag 2022-07-07 19:44:17	2.77e-09	1e-10	6.47e-11	2.44e-11	8	273	SF12E16a_LP-DIR-T-422	LT-T-Z:LP-DIR-T	g	422	pmagpy-4.2.83	SF12E16a	u	0	0	0.0	0.0	16	733.0
	This study		2.7	141.9	-1.4	SF12E16a_LP-DIR-T	huji mag 2022-07-08 12:45:18	2.91e-09	9.84e-11	1.03e-10	2.78e-11	8	273	SF12E16a_LP-DIR-T-423	LT-T-Z:LP-DIR-T	g	423	pmagpy-4.2.83	SF12E16a	u	0	0	0.0	0.0	17	748.0
	This study		1.6	109.4	11.8	SF12E16a_LP-DIR-T	huji mag 2022-07-10 01:39:43	2.72e-09	2.48e-11	1.31e-10	2.9e-11	8	273	SF12E16a_LP-DIR-T-424	LT-T-Z:LP-DIR-T	g	424	pmagpy-4.2.83	SF12E16a	u	0	0	0.0	0.0	18	763.0
	This study		2.6	127.5	1.9	SF12E16a_LP-DIR-T	huji mag 2022-07-10 11:25:51	2.58e-09	5.81e-11	1.13e-10	2.66e-11	8	273	SF12E16a_LP-DIR-T-425	LT-T-Z:LP-DIR-T	g	425	pmagpy-4.2.83	SF12E16a	u	0	0	0.0	0.0	19	778.0
	This study		2.8	131.7	1.0	SF12E16a_LP-DIR-T	huji mag 2022-07-10 15:08:06	2e-09	6.27e-11	8.12e-11	1.84e-11	8	273	SF12E16a_LP-DIR-T-426	LT-T-Z:LP-DIR-T	g	426	pmagpy-4.2.83	SF12E16a	u	0	0	0.0	0.0	2	793.0
	This study		1.4	107.8	16.1	SF12E16a_LP-DIR-T	huji mag 2022-07-11 14:05:59	2.75e-09	1.1e-11	1.36e-10	2.44e-11	8	273	SF12E16a_LP-DIR-T-427	LT-T-Z:LP-DIR-T	g	427	pmagpy-4.2.83	SF12E16a	u	0	0	0.0	0.0	21	808.0
	This study		2.3	83.8	23.4	SF12E16a_LP-DIR-T	huji mag 2022-07-12 12:24:14	1.09e-09	2.8e-11	5.95e-11	1.06e-11	8	273	SF12E16a_LP-DIR-T-428	LT-T-Z:LP-DIR-T	g	428	pmagpy-4.2.83	SF12E16a	u	0	0	0.0	0.0	22	823.0
	This study		1.4	109.8	16.6	SF12E16a_LP-DIR-T	huji mag 2022-07-12 19:52:44	1.57e-09	8.27e-12	6.65e-11	1.72e-11	8	273	SF12E16a_LP-DIR-T-429	LT-T-Z:LP-DIR-T	g	429	pmagpy-4.2.83	SF12E16a	u	0	0	0.0	0.0	23	838.0
	This study		1.0	105.1	-8.3	SF12E16a_LP-DIR-T	huji mag 2022-07-13 13:42:05	1.54e-09	1.44e-11	7.31e-11	1.43e-11	8	273	SF12E16a_LP-DIR-T-430	LT-T-Z:LP-DIR-T	g	43	pmagpy-4.2.83	SF12E16a	u	0	0	0.0	0.0	24	853.0
	This study		2.4	149.0	-18.6	SF12E16a_LP-DIR-T	huji mag 2022-07-14 11:30:19	2.56e-09	9.5e-11	6.17e-11	2.43e-11	8	273	SF12E16a_LP-DIR-T-431	LT-T-Z:LP-DIR-T	g	431	pmagpy-4.2.83	SF12E16a	u	0	0	0.0	0.0	25	868.0
	This study		2.3	172.5	29.2	SF12E16a_LP-DIR-T	huji mag 2022-07-14 16:50:50	1.11e-09	5.11e-11	3.26e-11	1.14e-11	8	273	SF12E16a_LP-DIR-T-432	LT-T-Z:LP-DIR-T	g	432	pmagpy-4.2.83	SF12E16a	u	0	0	0.0	0.0	26	883.0
	This study		0.6	93.1	-0.2	SF12E17a_LP-DIR-T	huji mag 2022-06-30 13:58:04	4.48e-07	1.06e-09	2.69e-08	3.99e-09	8	273	SF12E17a_LP-DIR-T-433	LT-NO:LP-DIR-T	g	433	pmagpy-4.2.83	SF12E17a	u	0	0	0.0	0.0		273.0
	This study		0.5	92.9	-0.3	SF12E17a_LP-DIR-T	huji mag 2022-06-30 19:16:32	4.16e-07	5.66e-10	2.47e-08	3.83e-09	8	273	SF12E17a_LP-DIR-T-434	LT-T-Z:LP-DIR-T	g	434	pmagpy-4.2.83	SF12E17a	u	0	0	0.0	0.0	1	373.0
	This study		0.5	92.9	-0.3	SF12E17a_LP-DIR-T	huji mag 2022-07-01 08:58:28	3.95e-07	3.16e-10	2.35e-08	3.61e-09	8	273	SF12E17a_LP-DIR-T-435	LT-T-Z:LP-DIR-T	g	435	pmagpy-4.2.83	SF12E17a	u	0	0	0.0	0.0	2	403.0
	This study		0.5	93.0	-0.4	SF12E17a_LP-DIR-T	huji mag 2022-07-01 11:44:03	3.63e-07	3.39e-10	2.16e-08	3.32e-09	8	273	SF12E17a_LP-DIR-T-436	LT-T-Z:LP-DIR-T	g	436	pmagpy-4.2.83	SF12E17a	u	0	0	0.0	0.0	3	433.0
	This study		0.5	93.1	-0.4	SF12E17a_LP-DIR-T	huji mag 2022-07-01 14:44:23	3.12e-07	3.83e-10	1.86e-08	2.88e-09	8	273	SF12E17a_LP-DIR-T-437	LT-T-Z:LP-DIR-T	g	437	pmagpy-4.2.83	SF12E17a	u	0	0	0.0	0.0	4	463.0
	This study		0.6	93.5	-0.5	SF12E17a_LP-DIR-T	huji mag 2022-07-03 00:19:37	2.65e-07	6.3e-10	1.58e-08	2.47e-09	8	273	SF12E17a_LP-DIR-T-438	LT-T-Z:LP-DIR-T	g	438	pmagpy-4.2.83	SF12E17a	u	0	0	0.0	0.0	5	493.0
	This study		0.5	93.4	-0.6	SF12E17a_LP-DIR-T	huji mag 2022-07-03 11:07:32	2.12e-07	1.76e-10	1.26e-08	1.95e-09	8	273	SF12E17a_LP-DIR-T-439	LT-T-Z:LP-DIR-T	g	439	pmagpy-4.2.83	SF12E17a	u	0	0	0.0	0.0	6	523.0
	This study		0.7	94.9	-0.7	SF12E17a_LP-DIR-T	huji mag 2022-07-03 15:19:48	1.4e-07	2.99e-10	8.3e-09	1.3e-09	8	273	SF12E17a_LP-DIR-T-440	LT-T-Z:LP-DIR-T	g	44	pmagpy-4.2.83	SF12E17a	u	0	0	0.0	0.0	7	553.0
	This study		0.5	94.7	-0.2	SF12E17a_LP-DIR-T	huji mag 2022-07-03 19:22:12	6.73e-08	3.84e-10	3.96e-09	6.17e-10	8	273	SF12E17a_LP-DIR-T-441	LT-T-Z:LP-DIR-T	g	441	pmagpy-4.2.83	SF12E17a	u	0	0	0.0	0.0	8	583.0
	This study		0.8	98.6	1.9	SF12E17a_LP-DIR-T	huji mag 2022-07-04 08:57:16	3.3e-08	3.76e-10	1.95e-09	3.06e-10	8	273	SF12E17a_LP-DIR-T-442	LT-T-Z:LP-DIR-T	g	442	pmagpy-4.2.83	SF12E17a	u	0	0	0.0	0.0	9	613.0
	This study		0.9	96.3	-3.6	SF12E17a_LP-DIR-T	huji mag 2022-07-04 14:39:35	1.78e-08	2.64e-10	8.94e-10	1.64e-10	8	273	SF12E17a_LP-DIR-T-443	LT-T-Z:LP-DIR-T	g	443	pmagpy-4.2.83	SF12E17a	u	0	0	0.0	0.0	1	643.0
	This study		1.0	101.9	-8.7	SF12E17a_LP-DIR-T	huji mag 2022-07-05 20:51:16	1.36e-08	1.51e-10	6.76e-10	1.23e-10	8	273	SF12E17a_LP-DIR-T-444	LT-T-Z:LP-DIR-T	g	444	pmagpy-4.2.83	SF12E17a	u	0	0	0.0	0.0	11	658.0
	This study		1.6	112.2	-2.2	SF12E17a_LP-DIR-T	huji mag 2022-07-06 11:35:07	1.14e-08	1.28e-10	5.46e-10	1.11e-10	8	273	SF12E17a_LP-DIR-T-445	LT-T-Z:LP-DIR-T	g	445	pmagpy-4.2.83	SF12E17a	u	0	0	0.0	0.0	12	673.0
	This study		1.6	110.6	1.3	SF12E17a_LP-DIR-T	huji mag 2022-07-06 15:58:59	9.44e-09	1.16e-10	4.53e-10	8.69e-11	8	273	SF12E17a_LP-DIR-T-446	LT-T-Z:LP-DIR-T	g	446	pmagpy-4.2.83	SF12E17a	u	0	0	0.0	0.0	13	688.0
	This study		2.4	123.2	17.8	SF12E17a_LP-DIR-T	huji mag 2022-07-06 22:27:12	9.1e-09	1.85e-10	3.82e-10	8.24e-11	8	273	SF12E17a_LP-DIR-T-447	LT-T-Z:LP-DIR-T	g	447	pmagpy-4.2.83	SF12E17a	u	0	0	0.0	0.0	14	703.0
	This study		2.2	124.0	8.0	SF12E17a_LP-DIR-T	huji mag 2022-07-07 15:17:37	6.12e-09	1.22e-10	2.22e-10	5.33e-11	8	273	SF12E17a_LP-DIR-T-448	LT-T-Z:LP-DIR-T	g	448	pmagpy-4.2.83	SF12E17a	u	0	0	0.0	0.0	15	718.0
	This study		2.0	134.5	41.4	SF12E17a_LP-DIR-T	huji mag 2022-07-07 19:46:16	5.8e-09	1.24e-10	1.62e-10	3.71e-11	8	273	SF12E17a_LP-DIR-T-449	LT-T-Z:LP-DIR-T	g	449	pmagpy-4.2.83	SF12E17a	u	0	0	0.0	0.0	16	733.0
	This study		2.5	130.2	7.8	SF12E17a_LP-DIR-T	huji mag 2022-07-08 12:47:12	6.28e-09	1.58e-10	2.33e-10	4.58e-11	8	273	SF12E17a_LP-DIR-T-450	LT-T-Z:LP-DIR-T	g	45	pmagpy-4.2.83	SF12E17a	u	0	0	0.0	0.0	17	748.0
	This study		2.5	132.9	-8.1	SF12E17a_LP-DIR-T	huji mag 2022-07-10 01:41:45	5.21e-09	1.46e-10	1.78e-10	4.83e-11	8	273	SF12E17a_LP-DIR-T-451	LT-T-Z:LP-DIR-T	g	451	pmagpy-4.2.83	SF12E17a	u	0	0	0.0	0.0	18	763.0
	This study		2.5	130.6	3.5	SF12E17a_LP-DIR-T	huji mag 2022-07-10 11:27:45	4.47e-09	1.19e-10	1.55e-10	4.28e-11	8	273	SF12E17a_LP-DIR-T-452	LT-T-Z:LP-DIR-T	g	452	pmagpy-4.2.83	SF12E17a	u	0	0	0.0	0.0	19	778.0
	This study		2.5	131.9	3.8	SF12E17a_LP-DIR-T	huji mag 2022-07-10 15:10:06	5e-09	1.36e-10	1.73e-10	4.64e-11	8	273	SF12E17a_LP-DIR-T-453	LT-T-Z:LP-DIR-T	g	453	pmagpy-4.2.83	SF12E17a	u	0	0	0.0	0.0	2	793.0
	This study		2.4	133.1	13.6	SF12E17a_LP-DIR-T	huji mag 2022-07-11 14:07:52	3.87e-09	1.06e-10	1.26e-10	3.21e-11	8	273	SF12E17a_LP-DIR-T-454	LT-T-Z:LP-DIR-T	g	454	pmagpy-4.2.83	SF12E17a	u	0	0	0.0	0.0	21	808.0
	This study		2.4	149.8	-1.3	SF12E17a_LP-DIR-T	huji mag 2022-07-12 12:26:20	3.73e-09	1.53e-10	1.03e-10	3.33e-11	8	273	SF12E17a_LP-DIR-T-455	LT-T-Z:LP-DIR-T	g	455	pmagpy-4.2.83	SF12E17a	u	0	0	0.0	0.0	22	823.0
	This study		2.6	137.1	9.8	SF12E17a_LP-DIR-T	huji mag 2022-07-12 19:54:38	3.88e-09	1.26e-10	1.32e-10	3.58e-11	8	273	SF12E17a_LP-DIR-T-456	LT-T-Z:LP-DIR-T	g	456	pmagpy-4.2.83	SF12E17a	u	0	0	0.0	0.0	23	838.0
	This study		2.0	121.8	25.8	SF12E17a_LP-DIR-T	huji mag 2022-07-13 13:44:06	4.19e-09	6.22e-11	1.56e-10	3.39e-11	8	273	SF12E17a_LP-DIR-T-457	LT-T-Z:LP-DIR-T	g	457	pmagpy-4.2.83	SF12E17a	u	0	0	0.0	0.0	24	853.0
	This study		2.1	159.0	30.1	SF12E17a_LP-DIR-T	huji mag 2022-07-14 11:32:15	2.98e-09	1.2e-10	7.42e-11	2.44e-11	8	273	SF12E17a_LP-DIR-T-458	LT-T-Z:LP-DIR-T	g	458	pmagpy-4.2.83	SF12E17a	u	0	0	0.0	0.0	25	868.0
	This study		2.5	140.3	17.1	SF12E17a_LP-DIR-T	huji mag 2022-07-14 16:52:45	3.9e-09	1.38e-10	1.13e-10	3.48e-11	8	273	SF12E17a_LP-DIR-T-459	LT-T-Z:LP-DIR-T	g	459	pmagpy-4.2.83	SF12E17a	u	0	0	0.0	0.0	26	883.0
	This study		0.5	92.2	-0.5	SF12E18a_LP-DIR-T	huji mag 2022-06-30 14:00:03	4.61e-07	1.21e-09	2.76e-08	4.14e-09	8	273	SF12E18a_LP-DIR-T-460	LT-NO:LP-DIR-T	g	46	pmagpy-4.2.83	SF12E18a	u	0	0	0.0	0.0		273.0
	This study		0.6	92.6	-0.6	SF12E18a_LP-DIR-T	huji mag 2022-06-30 19:18:37	4.34e-07	8.73e-10	2.6e-08	3.89e-09	8	273	SF12E18a_LP-DIR-T-461	LT-T-Z:LP-DIR-T	g	461	pmagpy-4.2.83	SF12E18a	u	0	0	0.0	0.0	1	373.0
	This study		0.5	91.8	-0.6	SF12E18a_LP-DIR-T	huji mag 2022-07-01 09:00:29	4.13e-07	1.22e-09	2.47e-08	3.53e-09	8	273	SF12E18a_LP-DIR-T-462	LT-T-Z:LP-DIR-T	g	462	pmagpy-4.2.83	SF12E18a	u	0	0	0.0	0.0	2	403.0
	This study		0.5	92.2	-0.7	SF12E18a_LP-DIR-T	huji mag 2022-07-01 11:46:06	3.83e-07	4.83e-10	2.29e-08	3.44e-09	8	273	SF12E18a_LP-DIR-T-463	LT-T-Z:LP-DIR-T	g	463	pmagpy-4.2.83	SF12E18a	u	0	0	0.0	0.0	3	433.0
	This study		0.5	92.3	-0.9	SF12E18a_LP-DIR-T	huji mag 2022-07-01 14:46:23	3.31e-07	7.01e-10	1.99e-08	2.96e-09	8	273	SF12E18a_LP-DIR-T-464	LT-T-Z:LP-DIR-T	g	464	pmagpy-4.2.83	SF12E18a	u	0	0	0.0	0.0	4	463.0
	This study		0.5	91.8	-0.7	SF12E18a_LP-DIR-T	huji mag 2022-07-03 00:21:42	2.82e-07	7.6e-10	1.69e-08	2.57e-09	8	273	SF12E18a_LP-DIR-T-465	LT-T-Z:LP-DIR-T	g	465	pmagpy-4.2.83	SF12E18a	u	0	0	0.0	0.0	5	493.0
	This study		0.6	93.8	-0.8	SF12E18a_LP-DIR-T	huji mag 2022-07-03 11:09:36	2.26e-07	3.18e-10	1.37e-08	1.89e-09	8	273	SF12E18a_LP-DIR-T-466	LT-T-Z:LP-DIR-T	g	466	pmagpy-4.2.83	SF12E18a	u	0	0	0.0	0.0	6	523.0
	This study		0.5	92.3	-1.1	SF12E18a_LP-DIR-T	huji mag 2022-07-03 15:21:53	1.56e-07	2.72e-10	9.41e-09	1.42e-09	8	273	SF12E18a_LP-DIR-T-467	LT-T-Z:LP-DIR-T	g	467	pmagpy-4.2.83	SF12E18a	u	0	0	0.0	0.0	7	553.0
	This study		0.6	92.5	-1.7	SF12E18a_LP-DIR-T	huji mag 2022-07-03 19:24:15	7.32e-08	5.11e-10	4.25e-09	6.45e-10	8	273	SF12E18a_LP-DIR-T-468	LT-T-Z:LP-DIR-T	g	468	pmagpy-4.2.83	SF12E18a	u	0	0	0.0	0.0	8	583.0
	This study		0.8	93.9	-2.5	SF12E18a_LP-DIR-T	huji mag 2022-07-04 08:59:20	3.8e-08	5.29e-10	2.22e-09	3.34e-10	8	273	SF12E18a_LP-DIR-T-469	LT-T-Z:LP-DIR-T	g	469	pmagpy-4.2.83	SF12E18a	u	0	0	0.0	0.0	9	613.0
	This study		0.9	94.3	-2.7	SF12E18a_LP-DIR-T	huji mag 2022-07-04 14:41:38	2.11e-08	3.29e-10	1.08e-09	1.86e-10	8	273	SF12E18a_LP-DIR-T-470	LT-T-Z:LP-DIR-T	g	47	pmagpy-4.2.83	SF12E18a	u	0	0	0.0	0.0	1	643.0
	This study		0.8	96.4	-2.9	SF12E18a_LP-DIR-T	huji mag 2022-07-05 20:53:15	1.77e-08	2.43e-10	9.36e-10	1.53e-10	8	273	SF12E18a_LP-DIR-T-471	LT-T-Z:LP-DIR-T	g	471	pmagpy-4.2.83	SF12E18a	u	0	0	0.0	0.0	11	658.0
	This study		1.0	93.4	0.3	SF12E18a_LP-DIR-T	huji mag 2022-07-06 11:37:11	1.42e-08	2.43e-10	7.66e-10	1.22e-10	8	273	SF12E18a_LP-DIR-T-472	LT-T-Z:LP-DIR-T	g	472	pmagpy-4.2.83	SF12E18a	u	0	0	0.0	0.0	12	673.0
	This study		0.8	96.7	1.3	SF12E18a_LP-DIR-T	huji mag 2022-07-06 16:01:03	9.82e-09	1.25e-10	5.07e-10	8.31e-11	8	273	SF12E18a_LP-DIR-T-473	LT-T-Z:LP-DIR-T	g	473	pmagpy-4.2.83	SF12E18a	u	0	0	0.0	0.0	13	688.0
	This study		0.9	101.1	-6.2	SF12E18a_LP-DIR-T	huji mag 2022-07-06 22:29:16	7.9e-09	7.37e-11	3.93e-10	6.76e-11	8	273	SF12E18a_LP-DIR-T-474	LT-T-Z:LP-DIR-T	g	474	pmagpy-4.2.83	SF12E18a	u	0	0	0.0	0.0	14	703.0
	This study		1.3	107.9	5.8	SF12E18a_LP-DIR-T	huji mag 2022-07-07 15:19:36	6.26e-09	4.84e-11	3.03e-10	5.17e-11	8	273	SF12E18a_LP-DIR-T-475	LT-T-Z:LP-DIR-T	g	475	pmagpy-4.2.83	SF12E18a	u	0	0	0.0	0.0	15	718.0
	This study		1.4	108.6	9.5	SF12E18a_LP-DIR-T	huji mag 2022-07-07 19:48:19	5.46e-09	3.92e-11	2.54e-10	4.42e-11	8	273	SF12E18a_LP-DIR-T-476	LT-T-Z:LP-DIR-T	g	476	pmagpy-4.2.83	SF12E18a	u	0	0	0.0	0.0	16	733.0
	This study		1.8	114.5	8.6	SF12E18a_LP-DIR-T	huji mag 2022-07-08 12:49:13	5.74e-09	6.7e-11	2.67e-10	4.59e-11	8	273	SF12E18a_LP-DIR-T-477	LT-T-Z:LP-DIR-T	g	477	pmagpy-4.2.83	SF12E18a	u	0	0	0.0	0.0	17	748.0
	This study		2.0	120.6	7.9	SF12E18a_LP-DIR-T	huji mag 2022-07-10 01:43:50	4.36e-09	6.02e-11	1.8e-10	4.38e-11	8	273	SF12E18a_LP-DIR-T-478	LT-T-Z:LP-DIR-T	g	478	pmagpy-4.2.83	SF12E18a	u	0	0	0.0	0.0	18	763.0
	This study		2.2	122.7	9.8	SF12E18a_LP-DIR-T	huji mag 2022-07-10 11:29:45	4.55e-09	8.57e-11	1.9e-10	3.92e-11	8	273	SF12E18a_LP-DIR-T-479	LT-T-Z:LP-DIR-T	g	479	pmagpy-4.2.83	SF12E18a	u	0	0	0.0	0.0	19	778.0
	This study		1.3	106.9	-5.9	SF12E18a_LP-DIR-T	huji mag 2022-07-10 15:12:09	3.4e-09	2.98e-11	1.63e-10	2.74e-11	8	273	SF12E18a_LP-DIR-T-480	LT-T-Z:LP-DIR-T	g	48	pmagpy-4.2.83	SF12E18a	u	0	0	0.0	0.0	2	793.0
	This study		2.6	135.7	-1.8	SF12E18a_LP-DIR-T	huji mag 2022-07-11 14:09:51	5.07e-09	1.59e-10	1.68e-10	4.66e-11	8	273	SF12E18a_LP-DIR-T-481	LT-T-Z:LP-DIR-T	g	481	pmagpy-4.2.83	SF12E18a	u	0	0	0.0	0.0	21	808.0
	This study		2.4	119.3	-9.5	SF12E18a_LP-DIR-T	huji mag 2022-07-12 12:28:26	6.23e-09	1.32e-10	2.85e-10	5.41e-11	8	273	SF12E18a_LP-DIR-T-482	LT-T-Z:LP-DIR-T	g	482	pmagpy-4.2.83	SF12E18a	u	0	0	0.0	0.0	22	823.0
	This study		2.4	127.6	-18.4	SF12E18a_LP-DIR-T	huji mag 2022-07-12 19:56:39	4.1e-09	9.76e-11	1.48e-10	3.7e-11	8	273	SF12E18a_LP-DIR-T-483	LT-T-Z:LP-DIR-T	g	483	pmagpy-4.2.83	SF12E18a	u	0	0	0.0	0.0	23	838.0
	This study		2.0	117.8	-6.7	SF12E18a_LP-DIR-T	huji mag 2022-07-13 13:46:11	4.78e-09	7.84e-11	2.05e-10	4.64e-11	8	273	SF12E18a_LP-DIR-T-484	LT-T-Z:LP-DIR-T	g	484	pmagpy-4.2.83	SF12E18a	u	0	0	0.0	0.0	24	853.0
	This study		2.1	118.2	-7.9	SF12E18a_LP-DIR-T	huji mag 2022-07-14 11:34:16	3.11e-09	5.19e-11	1.35e-10	3.32e-11	8	273	SF12E18a_LP-DIR-T-485	LT-T-Z:LP-DIR-T	g	485	pmagpy-4.2.83	SF12E18a	u	0	0	0.0	0.0	25	868.0
	This study		2.7	132.1	1.9	SF12E18a_LP-DIR-T	huji mag 2022-07-14 16:54:45	2.48e-09	6.71e-11	9.83e-11	2.44e-11	8	273	SF12E18a_LP-DIR-T-486	LT-T-Z:LP-DIR-T	g	486	pmagpy-4.2.83	SF12E18a	u	0	0	0.0	0.0	26	883.0
	This study		0.5	91.9	-1.3	SF12E19a_LP-DIR-T	huji mag 2022-06-30 14:02:10	4.77e-07	7.58e-10	2.85e-08	4.33e-09	8	273	SF12E19a_LP-DIR-T-487	LT-NO:LP-DIR-T	g	487	pmagpy-4.2.83	SF12E19a	u	0	0	0.0	0.0		273.0
	This study		0.5	90.9	-1.3	SF12E19a_LP-DIR-T	huji mag 2022-06-30 19:20:50	4.55e-07	1.18e-09	2.71e-08	4.15e-09	8	273	SF12E19a_LP-DIR-T-488	LT-T-Z:LP-DIR-T	g	488	pmagpy-4.2.83	SF12E19a	u	0	0	0.0	0.0	1	373.0
	This study		0.6	90.4	-1.3	SF12E19a_LP-DIR-T	huji mag 2022-07-01 09:02:37	4.38e-07	1.84e-09	2.6e-08	3.95e-09	8	273	SF12E19a_LP-DIR-T-489	LT-T-Z:LP-DIR-T	g	489	pmagpy-4.2.83	SF12E19a	u	0	0	0.0	0.0	2	403.0
	This study		0.5	90.5	-1.3	SF12E19a_LP-DIR-T	huji mag 2022-07-01 11:48:17	4.15e-07	1.7e-09	2.47e-08	3.76e-09	8	273	SF12E19a_LP-DIR-T-490	LT-T-Z:LP-DIR-T	g	49	pmagpy-4.2.83	SF12E19a	u	0	0	0.0	0.0	3	433.0
	This study		0.5	91.0	-1.3	SF12E19a_LP-DIR-T	huji mag 2022-07-01 14:48:34	3.73e-07	7.59e-10	2.23e-08	3.4e-09	8	273	SF12E19a_LP-DIR-T-491	LT-T-Z:LP-DIR-T	g	491	pmagpy-4.2.83	SF12E19a	u	0	0	0.0	0.0	4	463.0
	This study		0.6	90.6	-1.3	SF12E19a_LP-DIR-T	huji mag 2022-07-03 00:23:54	3.34e-07	1.36e-09	1.99e-08	3.09e-09	8	273	SF12E19a_LP-DIR-T-492	LT-T-Z:LP-DIR-T	g	492	pmagpy-4.2.83	SF12E19a	u	0	0	0.0	0.0	5	493.0
	This study		0.5	91.1	-1.4	SF12E19a_LP-DIR-T	huji mag 2022-07-03 11:11:49	2.91e-07	1.08e-09	1.73e-08	2.63e-09	8	273	SF12E19a_LP-DIR-T-493	LT-T-Z:LP-DIR-T	g	493	pmagpy-4.2.83	SF12E19a	u	0	0	0.0	0.0	6	523.0
	This study		0.5	91.2	-1.6	SF12E19a_LP-DIR-T	huji mag 2022-07-03 15:24:05	2.35e-07	4.38e-10	1.4e-08	2.16e-09	8	273	SF12E19a_LP-DIR-T-494	LT-T-Z:LP-DIR-T	g	494	pmagpy-4.2.83	SF12E19a	u	0	0	0.0	0.0	7	553.0
	This study		0.5	92.6	-1.9	SF12E19a_LP-DIR-T	huji mag 2022-07-03 19:26:28	1.5e-07	4.28e-10	8.99e-09	1.37e-09	8	273	SF12E19a_LP-DIR-T-495	LT-T-Z:LP-DIR-T	g	495	pmagpy-4.2.83	SF12E19a	u	0	0	0.0	0.0	8	583.0
	This study		0.7	90.5	-3.3	SF12E19a_LP-DIR-T	huji mag 2022-07-04 09:01:31	5.5e-08	4.11e-10	3.31e-09	4.98e-10	8	273	SF12E19a_LP-DIR-T-496	LT-T-Z:LP-DIR-T	g	496	pmagpy-4.2.83	SF12E19a	u	0	0	0.0	0.0	9	613.0
	This study		0.8	89.2	-4.5	SF12E19a_LP-DIR-T	huji mag 2022-07-04 14:43:49	2.97e-08	2.77e-10	1.81e-09	2.66e-10	8	273	SF12E19a_LP-DIR-T-497	LT-T-Z:LP-DIR-T	g	497	pmagpy-4.2.83	SF12E19a	u	0	0	0.0	0.0	1	643.0
	This study		1.3	88.9	-6.7	SF12E19a_LP-DIR-T	huji mag 2022-07-05 20:55:22	2.27e-08	4.4e-10	1.18e-09	2.05e-10	8	273	SF12E19a_LP-DIR-T-498	LT-T-Z:LP-DIR-T	g	498	pmagpy-4.2.83	SF12E19a	u	0	0	0.0	0.0	11	658.0
	This study		1.4	89.2	-9.7	SF12E19a_LP-DIR-T	huji mag 2022-07-06 11:39:24	1.84e-08	3.82e-10	9.59e-10	1.62e-10	8	273	SF12E19a_LP-DIR-T-499	LT-T-Z:LP-DIR-T	g	499	pmagpy-4.2.83	SF12E19a	u	0	0	0.0	0.0	12	673.0
	This study		1.2	92.4	-14.0	SF12E19a_LP-DIR-T	huji mag 2022-07-06 16:03:16	1.37e-08	2.4e-10	6.84e-10	1.15e-10	8	273	SF12E19a_LP-DIR-T-500	LT-T-Z:LP-DIR-T	g	5	pmagpy-4.2.83	SF12E19a	u	0	0	0.0	0.0	13	688.0
	This study		1.1	94.5	-15.7	SF12E19a_LP-DIR-T	huji mag 2022-07-06 22:31:28	1.03e-08	1.43e-10	4.77e-10	8.81e-11	8	273	SF12E19a_LP-DIR-T-501	LT-T-Z:LP-DIR-T	g	501	pmagpy-4.2.83	SF12E19a	u	0	0	0.0	0.0	14	703.0
	This study		1.3	104.0	-19.8	SF12E19a_LP-DIR-T	huji mag 2022-07-07 15:21:43	8.01e-09	9.91e-11	3.54e-10	6.7e-11	8	273	SF12E19a_LP-DIR-T-502	LT-T-Z:LP-DIR-T	g	502	pmagpy-4.2.83	SF12E19a	u	0	0	0.0	0.0	15	718.0
	This study		0.9	98.0	-10.3	SF12E19a_LP-DIR-T	huji mag 2022-07-07 19:50:30	6.98e-09	7.39e-11	3.26e-10	6.57e-11	8	273	SF12E19a_LP-DIR-T-503	LT-T-Z:LP-DIR-T	g	503	pmagpy-4.2.83	SF12E19a	u	0	0	0.0	0.0	16	733.0
	This study		1.7	84.7	-14.6	SF12E19a_LP-DIR-T	huji mag 2022-07-08 12:51:21	6.99e-09	1.63e-10	3.36e-10	5.84e-11	8	273	SF12E19a_LP-DIR-T-504	LT-T-Z:LP-DIR-T	g	504	pmagpy-4.2.83	SF12E19a	u	0	0	0.0	0.0	17	748.0
	This study		2.0	80.5	-16.5	SF12E19a_LP-DIR-T	huji mag 2022-07-10 01:46:03	5.65e-09	1.45e-10	2.67e-10	5.05e-11	8	273	SF12E19a_LP-DIR-T-505	LT-T-Z:LP-DIR-T	g	505	pmagpy-4.2.83	SF12E19a	u	0	0	0.0	0.0	18	763.0
	This study		1.6	84.1	-12.4	SF12E19a_LP-DIR-T	huji mag 2022-07-10 11:31:53	5.61e-09	1.16e-10	2.69e-10	4.6e-11	8	273	SF12E19a_LP-DIR-T-506	LT-T-Z:LP-DIR-T	g	506	pmagpy-4.2.83	SF12E19a	u	0	0	0.0	0.0	19	778.0
	This study		2.0	79.0	-8.3	SF12E19a_LP-DIR-T	huji mag 2022-07-10 15:14:22	5.74e-09	1.51e-10	2.8e-10	4.58e-11	8	273	SF12E19a_LP-DIR-T-507	LT-T-Z:LP-DIR-T	g	507	pmagpy-4.2.83	SF12E19a	u	0	0	0.0	0.0	2	793.0
	This study		1.2	93.1	-18.9	SF12E19a_LP-DIR-T	huji mag 2022-07-11 14:11:59	4.99e-09	6.69e-11	2.37e-10	4.25e-11	8	273	SF12E19a_LP-DIR-T-508	LT-T-Z:LP-DIR-T	g	508	pmagpy-4.2.83	SF12E19a	u	0	0	0.0	0.0	21	808.0
	This study		2.1	77.6	0.5	SF12E19a_LP-DIR-T	huji mag 2022-07-12 12:30:39	4.41e-09	1.15e-10	2.23e-10	3.58e-11	8	273	SF12E19a_LP-DIR-T-509	LT-T-Z:LP-DIR-T	g	509	pmagpy-4.2.83	SF12E19a	u	0	0	0.0	0.0	22	823.0
	This study		0.8	98.3	2.0	SF12E19a_LP-DIR-T	huji mag 2022-07-12 19:58:47	3.48e-09	3.57e-11	1.75e-10	3.72e-11	8	273	SF12E19a_LP-DIR-T-510	LT-T-Z:LP-DIR-T	g	51	pmagpy-4.2.83	SF12E19a	u	0	0	0.0	0.0	23	838.0
	This study		0.9	92.3	4.9	SF12E19a_LP-DIR-T	huji mag 2022-07-13 13:48:23	4.78e-09	6.66e-11	2.46e-10	4.31e-11	8	273	SF12E19a_LP-DIR-T-511	LT-T-Z:LP-DIR-T	g	511	pmagpy-4.2.83	SF12E19a	u	0	0	0.0	0.0	24	853.0
	This study		1.2	90.2	-4.7	SF12E19a_LP-DIR-T	huji mag 2022-07-14 11:36:25	3.54e-09	6.8e-11	1.65e-10	3.56e-11	8	273	SF12E19a_LP-DIR-T-512	LT-T-Z:LP-DIR-T	g	512	pmagpy-4.2.83	SF12E19a	u	0	0	0.0	0.0	25	868.0
	This study		1.3	109.8	-0.3	SF12E19a_LP-DIR-T	huji mag 2022-07-14 16:56:53	3.01e-09	2.34e-11	1.24e-10	3.47e-11	8	273	SF12E19a_LP-DIR-T-513	LT-T-Z:LP-DIR-T	g	513	pmagpy-4.2.83	SF12E19a	u	0	0	0.0	0.0	26	883.0
	This study		0.5	92.5	-2.1	SF12E20a_LP-DIR-T	huji mag 2022-06-30 14:04:53	6.14e-07	5.11e-10	3.68e-08	5.51e-09	8	273	SF12E20a_LP-DIR-T-514	LT-NO:LP-DIR-T	g	514	pmagpy-4.2.83	SF12E20a	u	0	0	0.0	0.0		273.0
	This study		0.5	92.5	-2.1	SF12E20a_LP-DIR-T	huji mag 2022-06-30 19:23:35	5.86e-07	5.06e-10	3.51e-08	5.24e-09	8	273	SF12E20a_LP-DIR-T-515	LT-T-Z:LP-DIR-T	g	515	pmagpy-4.2.83	SF12E20a	u	0	0	0.0	0.0	1	373.0
	This study		0.5	92.7	-2.1	SF12E20a_LP-DIR-T	huji mag 2022-07-01 09:05:22	5.63e-07	1.15e-09	3.38e-08	4.97e-09	8	273	SF12E20a_LP-DIR-T-516	LT-T-Z:LP-DIR-T	g	516	pmagpy-4.2.83	SF12E20a	u	0	0	0.0	0.0	2	403.0
	This study		0.5	92.6	-2.2	SF12E20a_LP-DIR-T	huji mag 2022-07-01 11:51:01	5.33e-07	5.85e-10	3.2e-08	4.73e-09	8	273	SF12E20a_LP-DIR-T-517	LT-T-Z:LP-DIR-T	g	517	pmagpy-4.2.83	SF12E20a	u	0	0	0.0	0.0	3	433.0
	This study		0.6	93.0	-2.3	SF12E20a_LP-DIR-T	huji mag 2022-07-01 14:51:18	4.8e-07	1.12e-09	2.89e-08	4.23e-09	8	273	SF12E20a_LP-DIR-T-518	LT-T-Z:LP-DIR-T	g	518	pmagpy-4.2.83	SF12E20a	u	0	0	0.0	0.0	4	463.0
	This study		0.5	92.2	-2.3	SF12E20a_LP-DIR-T	huji mag 2022-07-03 00:26:39	4.29e-07	5.53e-10	2.57e-08	3.85e-09	8	273	SF12E20a_LP-DIR-T-519	LT-T-Z:LP-DIR-T	g	519	pmagpy-4.2.83	SF12E20a	u	0	0	0.0	0.0	5	493.0
	This study		0.6	92.8	-2.4	SF12E20a_LP-DIR-T	huji mag 2022-07-03 11:14:34	3.74e-07	5.43e-10	2.23e-08	3.35e-09	8	273	SF12E20a_LP-DIR-T-520	LT-T-Z:LP-DIR-T	g	52	pmagpy-4.2.83	SF12E20a	u	0	0	0.0	0.0	6	523.0
	This study		0.6	92.5	-2.4	SF12E20a_LP-DIR-T	huji mag 2022-07-03 15:26:50	3.03e-07	5.95e-10	1.83e-08	2.72e-09	8	273	SF12E20a_LP-DIR-T-521	LT-T-Z:LP-DIR-T	g	521	pmagpy-4.2.83	SF12E20a	u	0	0	0.0	0.0	7	553.0
	This study		0.5	91.8	-2.9	SF12E20a_LP-DIR-T	huji mag 2022-07-03 19:29:12	1.98e-07	3.36e-10	1.18e-08	1.78e-09	8	273	SF12E20a_LP-DIR-T-522	LT-T-Z:LP-DIR-T	g	522	pmagpy-4.2.83	SF12E20a	u	0	0	0.0	0.0	8	583.0
	This study		0.7	91.3	-4.1	SF12E20a_LP-DIR-T	huji mag 2022-07-04 09:04:14	6.98e-08	5.56e-10	4.06e-09	6.25e-10	8	273	SF12E20a_LP-DIR-T-523	LT-T-Z:LP-DIR-T	g	523	pmagpy-4.2.83	SF12E20a	u	0	0	0.0	0.0	9	613.0
	This study		0.7	89.7	-2.9	SF12E20a_LP-DIR-T	huji mag 2022-07-04 14:46:33	3.91e-08	3.2e-10	2.26e-09	3.48e-10	8	273	SF12E20a_LP-DIR-T-524	LT-T-Z:LP-DIR-T	g	524	pmagpy-4.2.83	SF12E20a	u	0	0	0.0	0.0	1	643.0
	This study		0.7	90.1	-5.2	SF12E20a_LP-DIR-T	huji mag 2022-07-05 20:58:08	2.97e-08	9.13e-11	1.84e-09	2.67e-10	8	273	SF12E20a_LP-DIR-T-525	LT-T-Z:LP-DIR-T	g	525	pmagpy-4.2.83	SF12E20a	u	0	0	0.0	0.0	11	658.0
	This study		1.2	88.9	-3.7	SF12E20a_LP-DIR-T	huji mag 2022-07-06 11:42:09	2.32e-08	4.18e-10	1.24e-09	2.04e-10	8	273	SF12E20a_LP-DIR-T-526	LT-T-Z:LP-DIR-T	g	526	pmagpy-4.2.83	SF12E20a	u	0	0	0.0	0.0	12	673.0
	This study		1.4	86.9	-4.1	SF12E20a_LP-DIR-T	huji mag 2022-07-06 16:06:01	1.77e-08	3.63e-10	9.32e-10	1.53e-10	8	273	SF12E20a_LP-DIR-T-527	LT-T-Z:LP-DIR-T	g	527	pmagpy-4.2.83	SF12E20a	u	0	0	0.0	0.0	13	688.0
	This study		1.5	83.1	-5.3	SF12E20a_LP-DIR-T	huji mag 2022-07-06 22:34:13	1.6e-08	3.24e-10	8.31e-10	1.4e-10	8	273	SF12E20a_LP-DIR-T-528	LT-T-Z:LP-DIR-T	g	528	pmagpy-4.2.83	SF12E20a	u	0	0	0.0	0.0	14	703.0
	This study		1.4	85.0	-6.4	SF12E20a_LP-DIR-T	huji mag 2022-07-07 15:24:22	1.23e-08	2.27e-10	6.33e-10	1.13e-10	8	273	SF12E20a_LP-DIR-T-529	LT-T-Z:LP-DIR-T	g	529	pmagpy-4.2.83	SF12E20a	u	0	0	0.0	0.0	15	718.0
	This study		1.1	87.9	-5.5	SF12E20a_LP-DIR-T	huji mag 2022-07-07 19:53:26	1.02e-08	1.55e-10	5.54e-10	9.8e-11	8	273	SF12E20a_LP-DIR-T-530	LT-T-Z:LP-DIR-T	g	53	pmagpy-4.2.83	SF12E20a	u	0	0	0.0	0.0	16	733.0
	This study		1.1	92.6	-14.8	SF12E20a_LP-DIR-T	huji mag 2022-07-08 12:54:01	9.74e-09	1.32e-10	4.9e-10	8.38e-11	8	273	SF12E20a_LP-DIR-T-531	LT-T-Z:LP-DIR-T	g	531	pmagpy-4.2.83	SF12E20a	u	0	0	0.0	0.0	17	748.0
	This study		1.2	85.4	2.2	SF12E20a_LP-DIR-T	huji mag 2022-07-10 01:48:49	8.68e-09	1.45e-10	4.41e-10	8.15e-11	8	273	SF12E20a_LP-DIR-T-532	LT-T-Z:LP-DIR-T	g	532	pmagpy-4.2.83	SF12E20a	u	0	0	0.0	0.0	18	763.0
	This study		1.0	94.5	-14.2	SF12E20a_LP-DIR-T	huji mag 2022-07-10 11:34:33	6.94e-09	9.07e-11	3.31e-10	6.2e-11	8	273	SF12E20a_LP-DIR-T-533	LT-T-Z:LP-DIR-T	g	533	pmagpy-4.2.83	SF12E20a	u	0	0	0.0	0.0	19	778.0
	This study		1.0	88.9	-7.4	SF12E20a_LP-DIR-T	huji mag 2022-07-10 15:17:09	7.09e-09	9.91e-11	3.67e-10	6.43e-11	8	273	SF12E20a_LP-DIR-T-534	LT-T-Z:LP-DIR-T	g	534	pmagpy-4.2.83	SF12E20a	u	0	0	0.0	0.0	2	793.0
	This study		1.4	86.5	-20.9	SF12E20a_LP-DIR-T	huji mag 2022-07-11 14:14:38	6.17e-09	9.69e-11	2.81e-10	4.97e-11	8	273	SF12E20a_LP-DIR-T-535	LT-T-Z:LP-DIR-T	g	535	pmagpy-4.2.83	SF12E20a	u	0	0	0.0	0.0	21	808.0
	This study		2.4	73.8	-11.1	SF12E20a_LP-DIR-T	huji mag 2022-07-12 12:33:27	6.27e-09	1.82e-10	2.89e-10	5.84e-11	8	273	SF12E20a_LP-DIR-T-536	LT-T-Z:LP-DIR-T	g	536	pmagpy-4.2.83	SF12E20a	u	0	0	0.0	0.0	22	823.0
	This study		2.2	77.5	-5.4	SF12E20a_LP-DIR-T	huji mag 2022-07-12 20:01:27	6.57e-09	1.82e-10	3.35e-10	5.86e-11	8	273	SF12E20a_LP-DIR-T-537	LT-T-Z:LP-DIR-T	g	537	pmagpy-4.2.83	SF12E20a	u	0	0	0.0	0.0	23	838.0
	This study		1.4	84.6	9.0	SF12E20a_LP-DIR-T	huji mag 2022-07-13 13:51:11	3.88e-09	7.23e-11	1.83e-10	3.23e-11	8	273	SF12E20a_LP-DIR-T-538	LT-T-Z:LP-DIR-T	g	538	pmagpy-4.2.83	SF12E20a	u	0	0	0.0	0.0	24	853.0
	This study		2.2	123.7	4.1	SF12E20a_LP-DIR-T	huji mag 2022-07-14 11:39:05	2.53e-09	4.6e-11	1.02e-10	1.91e-11	8	273	SF12E20a_LP-DIR-T-539	LT-T-Z:LP-DIR-T	g	539	pmagpy-4.2.83	SF12E20a	u	0	0	0.0	0.0	25	868.0
	This study		1.2	88.5	-1.7	SF12E20a_LP-DIR-T	huji mag 2022-07-14 16:59:34	2.53e-09	4.63e-11	1.16e-10	2.23e-11	8	273	SF12E20a_LP-DIR-T-540	LT-T-Z:LP-DIR-T	g	54	pmagpy-4.2.83	SF12E20a	u	0	0	0.0	0.0	26	883.0
	This study		0.5	93.7	-1.5	SF12E21a_LP-DIR-T	huji mag 2022-06-30 14:07:01	6.72e-07	1.03e-09	3.98e-08	5.99e-09	8	273	SF12E21a_LP-DIR-T-541	LT-NO:LP-DIR-T	g	541	pmagpy-4.2.83	SF12E21a	u	0	0	0.0	0.0		273.0
	This study		0.5	92.4	-1.5	SF12E21a_LP-DIR-T	huji mag 2022-06-30 19:25:42	6.47e-07	1.21e-09	3.84e-08	5.75e-09	8	273	SF12E21a_LP-DIR-T-542	LT-T-Z:LP-DIR-T	g	542	pmagpy-4.2.83	SF12E21a	u	0	0	0.0	0.0	1	373.0
	This study		0.5	92.4	-1.6	SF12E21a_LP-DIR-T	huji mag 2022-07-01 09:07:28	6.3e-07	1.37e-09	3.75e-08	5.57e-09	8	273	SF12E21a_LP-DIR-T-543	LT-T-Z:LP-DIR-T	g	543	pmagpy-4.2.83	SF12E21a	u	0	0	0.0	0.0	2	403.0
	This study		0.5	92.5	-1.6	SF12E21a_LP-DIR-T	huji mag 2022-07-01 11:53:07	6.06e-07	6.87e-10	3.61e-08	5.37e-09	8	273	SF12E21a_LP-DIR-T-544	LT-T-Z:LP-DIR-T	g	544	pmagpy-4.2.83	SF12E21a	u	0	0	0.0	0.0	3	433.0
	This study		0.6	93.8	-1.6	SF12E21a_LP-DIR-T	huji mag 2022-07-01 14:53:23	5.63e-07	1.4e-09	3.36e-08	5.06e-09	8	273	SF12E21a_LP-DIR-T-545	LT-T-Z:LP-DIR-T	g	545	pmagpy-4.2.83	SF12E21a	u	0	0	0.0	0.0	4	463.0
	This study		0.5	92.5	-1.7	SF12E21a_LP-DIR-T	huji mag 2022-07-03 00:28:46	5.2e-07	8.15e-10	3.09e-08	4.77e-09	8	273	SF12E21a_LP-DIR-T-546	LT-T-Z:LP-DIR-T	g	546	pmagpy-4.2.83	SF12E21a	u	0	0	0.0	0.0	5	493.0
	This study		0.5	92.8	-1.6	SF12E21a_LP-DIR-T	huji mag 2022-07-03 11:16:42	4.71e-07	5.12e-10	2.78e-08	4.14e-09	8	273	SF12E21a_LP-DIR-T-547	LT-T-Z:LP-DIR-T	g	547	pmagpy-4.2.83	SF12E21a	u	0	0	0.0	0.0	6	523.0
	This study		0.5	92.1	-1.7	SF12E21a_LP-DIR-T	huji mag 2022-07-03 15:28:57	4.06e-07	1.17e-09	2.42e-08	3.7e-09	8	273	SF12E21a_LP-DIR-T-548	LT-T-Z:LP-DIR-T	g	548	pmagpy-4.2.83	SF12E21a	u	0	0	0.0	0.0	7	553.0
	This study		0.5	92.5	-1.8	SF12E21a_LP-DIR-T	huji mag 2022-07-03 19:31:19	3.16e-07	6.16e-10	1.88e-08	2.87e-09	8	273	SF12E21a_LP-DIR-T-549	LT-T-Z:LP-DIR-T	g	549	pmagpy-4.2.83	SF12E21a	u	0	0	0.0	0.0	8	583.0
	This study		0.5	92.7	-2.8	SF12E21a_LP-DIR-T	huji mag 2022-07-04 09:06:20	1.42e-07	3.91e-10	8.4e-09	1.28e-09	8	273	SF12E21a_LP-DIR-T-550	LT-T-Z:LP-DIR-T	g	55	pmagpy-4.2.83	SF12E21a	u	0	0	0.0	0.0	9	613.0
	This study		0.6	93.6	-5.0	SF12E21a_LP-DIR-T	huji mag 2022-07-04 14:48:40	6.12e-08	3.72e-10	3.56e-09	5.45e-10	8	273	SF12E21a_LP-DIR-T-551	LT-T-Z:LP-DIR-T	g	551	pmagpy-4.2.83	SF12E21a	u	0	0	0.0	0.0	1	643.0
	This study		1.0	92.9	-3.7	SF12E21a_LP-DIR-T	huji mag 2022-07-05 21:00:15	4.73e-08	8.02e-10	2.66e-09	4.21e-10	8	273	SF12E21a_LP-DIR-T-552	LT-T-Z:LP-DIR-T	g	552	pmagpy-4.2.83	SF12E21a	u	0	0	0.0	0.0	11	658.0
	This study		1.1	91.4	-4.8	SF12E21a_LP-DIR-T	huji mag 2022-07-06 11:44:16	3.65e-08	6.05e-10	2.12e-09	3.35e-10	8	273	SF12E21a_LP-DIR-T-553	LT-T-Z:LP-DIR-T	g	553	pmagpy-4.2.83	SF12E21a	u	0	0	0.0	0.0	12	673.0
	This study		1.1	91.9	-6.8	SF12E21a_LP-DIR-T	huji mag 2022-07-06 16:08:08	2.7e-08	4.3e-10	1.71e-09	2.48e-10	8	273	SF12E21a_LP-DIR-T-554	LT-T-Z:LP-DIR-T	g	554	pmagpy-4.2.83	SF12E21a	u	0	0	0.0	0.0	13	688.0
	This study		0.8	94.8	-3.9	SF12E21a_LP-DIR-T	huji mag 2022-07-06 22:36:20	2.31e-08	3.06e-10	1.19e-09	2.08e-10	8	273	SF12E21a_LP-DIR-T-555	LT-T-Z:LP-DIR-T	g	555	pmagpy-4.2.83	SF12E21a	u	0	0	0.0	0.0	14	703.0
	This study		0.9	93.8	-5.2	SF12E21a_LP-DIR-T	huji mag 2022-07-07 15:26:28	2.02e-08	2.95e-10	1.05e-09	1.79e-10	8	273	SF12E21a_LP-DIR-T-556	LT-T-Z:LP-DIR-T	g	556	pmagpy-4.2.83	SF12E21a	u	0	0	0.0	0.0	15	718.0
	This study		1.0	93.4	-3.1	SF12E21a_LP-DIR-T	huji mag 2022-07-07 19:55:34	1.73e-08	2.75e-10	8.89e-10	1.53e-10	8	273	SF12E21a_LP-DIR-T-557	LT-T-Z:LP-DIR-T	g	557	pmagpy-4.2.83	SF12E21a	u	0	0	0.0	0.0	16	733.0
	This study		1.0	96.4	-9.7	SF12E21a_LP-DIR-T	huji mag 2022-07-08 12:56:07	1.45e-08	2.21e-10	7.28e-10	1.26e-10	8	273	SF12E21a_LP-DIR-T-558	LT-T-Z:LP-DIR-T	g	558	pmagpy-4.2.83	SF12E21a	u	0	0	0.0	0.0	17	748.0
	This study		0.8	96.6	-5.1	SF12E21a_LP-DIR-T	huji mag 2022-07-10 01:50:57	1.25e-08	1.5e-10	6.29e-10	1.15e-10	8	273	SF12E21a_LP-DIR-T-559	LT-T-Z:LP-DIR-T	g	559	pmagpy-4.2.83	SF12E21a	u	0	0	0.0	0.0	18	763.0
	This study		0.8	98.9	-6.5	SF12E21a_LP-DIR-T	huji mag 2022-07-10 11:36:40	1.21e-08	1.28e-10	6.15e-10	1.07e-10	8	273	SF12E21a_LP-DIR-T-560	LT-T-Z:LP-DIR-T	g	56	pmagpy-4.2.83	SF12E21a	u	0	0	0.0	0.0	19	778.0
	This study		0.9	97.0	-3.5	SF12E21a_LP-DIR-T	huji mag 2022-07-10 15:19:18	1.19e-08	1.67e-10	5.93e-10	1.03e-10	8	273	SF12E21a_LP-DIR-T-561	LT-T-Z:LP-DIR-T	g	561	pmagpy-4.2.83	SF12E21a	u	0	0	0.0	0.0	2	793.0
	This study		0.9	93.4	-4.0	SF12E21a_LP-DIR-T	huji mag 2022-07-11 14:16:44	1e-08	1.38e-10	4.87e-10	9.61e-11	8	273	SF12E21a_LP-DIR-T-562	LT-T-Z:LP-DIR-T	g	562	pmagpy-4.2.83	SF12E21a	u	0	0	0.0	0.0	21	808.0
	This study		0.9	100.2	-5.6	SF12E21a_LP-DIR-T	huji mag 2022-07-12 12:35:37	8.77e-09	1.06e-10	4.37e-10	8.4e-11	8	273	SF12E21a_LP-DIR-T-563	LT-T-Z:LP-DIR-T	g	563	pmagpy-4.2.83	SF12E21a	u	0	0	0.0	0.0	22	823.0
	This study		0.8	100.2	-9.6	SF12E21a_LP-DIR-T	huji mag 2022-07-12 20:03:33	7.56e-09	7.67e-11	3.66e-10	6.57e-11	8	273	SF12E21a_LP-DIR-T-564	LT-T-Z:LP-DIR-T	g	564	pmagpy-4.2.83	SF12E21a	u	0	0	0.0	0.0	23	838.0
	This study		1.1	105.2	-9.3	SF12E21a_LP-DIR-T	huji mag 2022-07-13 13:53:21	6.53e-09	6.05e-11	3e-10	6.35e-11	8	273	SF12E21a_LP-DIR-T-565	LT-T-Z:LP-DIR-T	g	565	pmagpy-4.2.83	SF12E21a	u	0	0	0.0	0.0	24	853.0
	This study		1.9	82.7	-1.6	SF12E21a_LP-DIR-T	huji mag 2022-07-14 11:41:12	5.44e-09	1.45e-10	2.72e-10	5.6e-11	8	273	SF12E21a_LP-DIR-T-566	LT-T-Z:LP-DIR-T	g	566	pmagpy-4.2.83	SF12E21a	u	0	0	0.0	0.0	25	868.0
	This study		1.1	107.2	-5.3	SF12E21a_LP-DIR-T	huji mag 2022-07-14 17:01:43	4.07e-09	2.65e-11	1.89e-10	3.35e-11	8	273	SF12E21a_LP-DIR-T-567	LT-T-Z:LP-DIR-T	g	567	pmagpy-4.2.83	SF12E21a	u	0	0	0.0	0.0	26	883.0
	This study		0.5	91.8	0.2	SF12E22a_LP-DIR-T	huji mag 2022-06-30 14:09:01	7.14e-07	1.13e-09	4.28e-08	6.59e-09	8	273	SF12E22a_LP-DIR-T-568	LT-NO:LP-DIR-T	g	568	pmagpy-4.2.83	SF12E22a	u	0	0	0.0	0.0		273.0
	This study		0.5	91.9	0.2	SF12E22a_LP-DIR-T	huji mag 2022-06-30 19:27:41	6.87e-07	1.22e-09	4.11e-08	6.34e-09	8	273	SF12E22a_LP-DIR-T-569	LT-T-Z:LP-DIR-T	g	569	pmagpy-4.2.83	SF12E22a	u	0	0	0.0	0.0	1	373.0
	This study		0.5	91.8	0.2	SF12E22a_LP-DIR-T	huji mag 2022-07-01 09:09:26	6.68e-07	1.9e-09	4e-08	6.15e-09	8	273	SF12E22a_LP-DIR-T-570	LT-T-Z:LP-DIR-T	g	57	pmagpy-4.2.83	SF12E22a	u	0	0	0.0	0.0	2	403.0
	This study		0.5	91.9	0.2	SF12E22a_LP-DIR-T	huji mag 2022-07-01 11:55:06	6.43e-07	1.73e-09	3.85e-08	5.9e-09	8	273	SF12E22a_LP-DIR-T-571	LT-T-Z:LP-DIR-T	g	571	pmagpy-4.2.83	SF12E22a	u	0	0	0.0	0.0	3	433.0
	This study		0.5	91.8	0.2	SF12E22a_LP-DIR-T	huji mag 2022-07-01 14:55:21	5.95e-07	1.47e-09	3.53e-08	5.47e-09	8	273	SF12E22a_LP-DIR-T-572	LT-T-Z:LP-DIR-T	g	572	pmagpy-4.2.83	SF12E22a	u	0	0	0.0	0.0	4	463.0
	This study		0.5	92.2	0.2	SF12E22a_LP-DIR-T	huji mag 2022-07-03 00:30:45	5.5e-07	9.76e-10	3.3e-08	5.11e-09	8	273	SF12E22a_LP-DIR-T-573	LT-T-Z:LP-DIR-T	g	573	pmagpy-4.2.83	SF12E22a	u	0	0	0.0	0.0	5	493.0
	This study		0.5	91.3	0.2	SF12E22a_LP-DIR-T	huji mag 2022-07-03 11:18:41	5e-07	9.74e-10	3e-08	4.57e-09	8	273	SF12E22a_LP-DIR-T-574	LT-T-Z:LP-DIR-T	g	574	pmagpy-4.2.83	SF12E22a	u	0	0	0.0	0.0	6	523.0
	This study		0.6	92.5	0.2	SF12E22a_LP-DIR-T	huji mag 2022-07-03 15:30:56	4.31e-07	9.46e-10	2.58e-08	4.09e-09	8	273	SF12E22a_LP-DIR-T-575	LT-T-Z:LP-DIR-T	g	575	pmagpy-4.2.83	SF12E22a	u	0	0	0.0	0.0	7	553.0
	This study		0.5	92.1	0.2	SF12E22a_LP-DIR-T	huji mag 2022-07-03 19:33:17	3.38e-07	9.53e-10	2.02e-08	3.19e-09	8	273	SF12E22a_LP-DIR-T-576	LT-T-Z:LP-DIR-T	g	576	pmagpy-4.2.83	SF12E22a	u	0	0	0.0	0.0	8	583.0
	This study		0.5	91.7	0.5	SF12E22a_LP-DIR-T	huji mag 2022-07-04 09:08:18	1.53e-07	5.05e-10	9.17e-09	1.44e-09	8	273	SF12E22a_LP-DIR-T-577	LT-T-Z:LP-DIR-T	g	577	pmagpy-4.2.83	SF12E22a	u	0	0	0.0	0.0	9	613.0
	This study		0.6	91.7	0.1	SF12E22a_LP-DIR-T	huji mag 2022-07-04 14:50:38	6.9e-08	4.67e-10	4.02e-09	6.45e-10	8	273	SF12E22a_LP-DIR-T-578	LT-T-Z:LP-DIR-T	g	578	pmagpy-4.2.83	SF12E22a	u	0	0	0.0	0.0	1	643.0
	This study		0.6	92.4	-0.6	SF12E22a_LP-DIR-T	huji mag 2022-07-05 21:02:15	5.05e-08	2.56e-10	3.08e-09	4.8e-10	8	273	SF12E22a_LP-DIR-T-579	LT-T-Z:LP-DIR-T	g	579	pmagpy-4.2.83	SF12E22a	u	0	0	0.0	0.0	11	658.0
	This study		1.0	91.1	-0.1	SF12E22a_LP-DIR-T	huji mag 2022-07-06 11:46:15	3.97e-08	6.49e-10	2.3e-09	3.82e-10	8	273	SF12E22a_LP-DIR-T-580	LT-T-Z:LP-DIR-T	g	58	pmagpy-4.2.83	SF12E22a	u	0	0	0.0	0.0	12	673.0
	This study		1.0	90.7	-1.2	SF12E22a_LP-DIR-T	huji mag 2022-07-06 16:10:08	3.17e-08	4.74e-10	1.96e-09	3.05e-10	8	273	SF12E22a_LP-DIR-T-581	LT-T-Z:LP-DIR-T	g	581	pmagpy-4.2.83	SF12E22a	u	0	0	0.0	0.0	13	688.0
	This study		3.0	88.9	-2.7	SF12E22a_LP-DIR-T	huji mag 2022-07-06 22:38:17	2.43e-08	1.29e-09	1.58e-09	2.34e-10	8	273	SF12E22a_LP-DIR-T-582	LT-T-Z:LP-DIR-T	g	582	pmagpy-4.2.83	SF12E22a	u	0	0	0.0	0.0	14	703.0
	This study		1.0	91.3	2.2	SF12E22a_LP-DIR-T	huji mag 2022-07-07 15:28:25	1.94e-08	3.25e-10	9.91e-10	1.82e-10	8	273	SF12E22a_LP-DIR-T-583	LT-T-Z:LP-DIR-T	g	583	pmagpy-4.2.83	SF12E22a	u	0	0	0.0	0.0	15	718.0
	This study		1.0	91.6	-2.3	SF12E22a_LP-DIR-T	huji mag 2022-07-07 19:57:35	1.75e-08	2.92e-10	8.95e-10	1.57e-10	8	273	SF12E22a_LP-DIR-T-584	LT-T-Z:LP-DIR-T	g	584	pmagpy-4.2.83	SF12E22a	u	0	0	0.0	0.0	16	733.0
	This study		1.4	87.9	-7.5	SF12E22a_LP-DIR-T	huji mag 2022-07-08 12:58:05	1.42e-08	2.91e-10	7.31e-10	1.23e-10	8	273	SF12E22a_LP-DIR-T-585	LT-T-Z:LP-DIR-T	g	585	pmagpy-4.2.83	SF12E22a	u	0	0	0.0	0.0	17	748.0
	This study		1.1	91.0	-8.6	SF12E22a_LP-DIR-T	huji mag 2022-07-10 01:52:58	1.38e-08	2.33e-10	6.99e-10	1.28e-10	8	273	SF12E22a_LP-DIR-T-586	LT-T-Z:LP-DIR-T	g	586	pmagpy-4.2.83	SF12E22a	u	0	0	0.0	0.0	18	763.0
	This study		1.3	88.9	-3.5	SF12E22a_LP-DIR-T	huji mag 2022-07-10 11:38:39	1.2e-08	2.37e-10	6.15e-10	1.11e-10	8	273	SF12E22a_LP-DIR-T-587	LT-T-Z:LP-DIR-T	g	587	pmagpy-4.2.83	SF12E22a	u	0	0	0.0	0.0	19	778.0
	This study		1.2	88.4	-5.4	SF12E22a_LP-DIR-T	huji mag 2022-07-10 15:21:20	1.05e-08	1.89e-10	5.46e-10	9.58e-11	8	273	SF12E22a_LP-DIR-T-588	LT-T-Z:LP-DIR-T	g	588	pmagpy-4.2.83	SF12E22a	u	0	0	0.0	0.0	2	793.0
	This study		1.5	83.5	-0.3	SF12E22a_LP-DIR-T	huji mag 2022-07-11 14:18:44	9.3e-09	1.81e-10	4.73e-10	8.28e-11	8	273	SF12E22a_LP-DIR-T-589	LT-T-Z:LP-DIR-T	g	589	pmagpy-4.2.83	SF12E22a	u	0	0	0.0	0.0	21	808.0
	This study		2.0	79.7	1.3	SF12E22a_LP-DIR-T	huji mag 2022-07-12 12:37:39	7.82e-09	1.99e-10	3.97e-10	7.51e-11	8	273	SF12E22a_LP-DIR-T-590	LT-T-Z:LP-DIR-T	g	59	pmagpy-4.2.83	SF12E22a	u	0	0	0.0	0.0	22	823.0
	This study		0.9	94.3	9.5	SF12E22a_LP-DIR-T	huji mag 2022-07-12 20:05:35	6.33e-09	7.89e-11	3.1e-10	5.88e-11	8	273	SF12E22a_LP-DIR-T-591	LT-T-Z:LP-DIR-T	g	591	pmagpy-4.2.83	SF12E22a	u	0	0	0.0	0.0	23	838.0
	This study		0.8	98.0	-6.5	SF12E22a_LP-DIR-T	huji mag 2022-07-13 13:55:23	5.27e-09	5.76e-11	2.51e-10	5.52e-11	8	273	SF12E22a_LP-DIR-T-592	LT-T-Z:LP-DIR-T	g	592	pmagpy-4.2.83	SF12E22a	u	0	0	0.0	0.0	24	853.0
	This study		1.6	87.0	-12.8	SF12E22a_LP-DIR-T	huji mag 2022-07-14 11:43:14	4.52e-09	9.57e-11	2.14e-10	4.64e-11	8	273	SF12E22a_LP-DIR-T-593	LT-T-Z:LP-DIR-T	g	593	pmagpy-4.2.83	SF12E22a	u	0	0	0.0	0.0	25	868.0
	This study		2.0	77.8	-14.1	SF12E22a_LP-DIR-T	huji mag 2022-07-14 17:03:44	3.96e-09	9.04e-11	1.82e-10	3.83e-11	8	273	SF12E22a_LP-DIR-T-594	LT-T-Z:LP-DIR-T	g	594	pmagpy-4.2.83	SF12E22a	u	0	0	0.0	0.0	26	883.0
	This study		0.5	93.7	-0.6	SF12E23a_LP-DIR-T	huji mag 2022-06-30 14:10:53	7.98e-07	7.95e-10	4.73e-08	7.02e-09	8	273	SF12E23a_LP-DIR-T-595	LT-NO:LP-DIR-T	g	595	pmagpy-4.2.83	SF12E23a	u	0	0	0.0	0.0		273.0
	This study		0.6	93.1	-0.7	SF12E23a_LP-DIR-T	huji mag 2022-06-30 19:29:32	7.71e-07	1.27e-09	4.54e-08	7.08e-09	8	273	SF12E23a_LP-DIR-T-596	LT-T-Z:LP-DIR-T	g	596	pmagpy-4.2.83	SF12E23a	u	0	0	0.0	0.0	1	373.0
	This study		0.5	93.3	-0.7	SF12E23a_LP-DIR-T	huji mag 2022-07-01 09:11:17	7.57e-07	1.15e-09	4.48e-08	6.9e-09	8	273	SF12E23a_LP-DIR-T-597	LT-T-Z:LP-DIR-T	g	597	pmagpy-4.2.83	SF12E23a	u	0	0	0.0	0.0	2	403.0
	This study		0.5	93.1	-0.4	SF12E23a_LP-DIR-T	huji mag 2022-07-01 11:57:00	7.36e-07	1.52e-09	4.36e-08	6.69e-09	8	273	SF12E23a_LP-DIR-T-598	LT-T-Z:LP-DIR-T	g	598	pmagpy-4.2.83	SF12E23a	u	0	0	0.0	0.0	3	433.0
	This study		0.5	92.9	-0.7	SF12E23a_LP-DIR-T	huji mag 2022-07-01 14:57:11	6.96e-07	6.94e-10	4.09e-08	6.39e-09	8	273	SF12E23a_LP-DIR-T-599	LT-T-Z:LP-DIR-T	g	599	pmagpy-4.2.83	SF12E23a	u	0	0	0.0	0.0	4	463.0
	This study		0.6	93.5	-0.7	SF12E23a_LP-DIR-T	huji mag 2022-07-03 00:32:40	6.55e-07	1.1e-09	3.88e-08	6.09e-09	8	273	SF12E23a_LP-DIR-T-600	LT-T-Z:LP-DIR-T	g	6	pmagpy-4.2.83	SF12E23a	u	0	0	0.0	0.0	5	493.0
	This study		0.5	93.2	-0.7	SF12E23a_LP-DIR-T	huji mag 2022-07-03 11:20:33	6.1e-07	1.94e-09	3.61e-08	5.6e-09	8	273	SF12E23a_LP-DIR-T-601	LT-T-Z:LP-DIR-T	g	601	pmagpy-4.2.83	SF12E23a	u	0	0	0.0	0.0	6	523.0
	This study		0.5	92.8	-0.7	SF12E23a_LP-DIR-T	huji mag 2022-07-03 15:32:51	5.46e-07	1.03e-09	3.2e-08	5.06e-09	8	273	SF12E23a_LP-DIR-T-602	LT-T-Z:LP-DIR-T	g	602	pmagpy-4.2.83	SF12E23a	u	0	0	0.0	0.0	7	553.0
	This study		0.6	92.8	-0.8	SF12E23a_LP-DIR-T	huji mag 2022-07-03 19:35:10	4.61e-07	8.28e-10	2.73e-08	4.26e-09	8	273	SF12E23a_LP-DIR-T-603	LT-T-Z:LP-DIR-T	g	603	pmagpy-4.2.83	SF12E23a	u	0	0	0.0	0.0	8	583.0
	This study		0.5	92.9	-1.0	SF12E23a_LP-DIR-T	huji mag 2022-07-04 09:10:12	2.91e-07	4.5e-10	1.72e-08	2.68e-09	8	273	SF12E23a_LP-DIR-T-604	LT-T-Z:LP-DIR-T	g	604	pmagpy-4.2.83	SF12E23a	u	0	0	0.0	0.0	9	613.0
	This study		0.5	92.4	-1.6	SF12E23a_LP-DIR-T	huji mag 2022-07-04 14:52:32	1.24e-07	3.48e-10	7.33e-09	1.15e-09	8	273	SF12E23a_LP-DIR-T-605	LT-T-Z:LP-DIR-T	g	605	pmagpy-4.2.83	SF12E23a	u	0	0	0.0	0.0	1	643.0
	This study		0.6	91.4	-2.2	SF12E23a_LP-DIR-T	huji mag 2022-07-05 21:04:06	7.83e-08	3.98e-10	4.67e-09	7.28e-10	8	273	SF12E23a_LP-DIR-T-606	LT-T-Z:LP-DIR-T	g	606	pmagpy-4.2.83	SF12E23a	u	0	0	0.0	0.0	11	658.0
	This study		0.7	90.4	-0.8	SF12E23a_LP-DIR-T	huji mag 2022-07-06 11:48:09	5.83e-08	4.39e-10	3.46e-09	5.46e-10	8	273	SF12E23a_LP-DIR-T-607	LT-T-Z:LP-DIR-T	g	607	pmagpy-4.2.83	SF12E23a	u	0	0	0.0	0.0	12	673.0
	This study		1.0	90.5	-2.3	SF12E23a_LP-DIR-T	huji mag 2022-07-06 16:12:02	4.51e-08	6.7e-10	2.54e-09	4.15e-10	8	273	SF12E23a_LP-DIR-T-608	LT-T-Z:LP-DIR-T	g	608	pmagpy-4.2.83	SF12E23a	u	0	0	0.0	0.0	13	688.0
	This study		3.0	88.5	-0.4	SF12E23a_LP-DIR-T	huji mag 2022-07-06 22:40:11	3.46e-08	1.86e-09	1.99e-09	3.25e-10	8	273	SF12E23a_LP-DIR-T-609	LT-T-Z:LP-DIR-T	g	609	pmagpy-4.2.83	SF12E23a	u	0	0	0.0	0.0	14	703.0
	This study		0.8	90.3	-3.4	SF12E23a_LP-DIR-T	huji mag 2022-07-07 15:30:24	2.8e-08	2.47e-10	1.77e-09	2.64e-10	8	273	SF12E23a_LP-DIR-T-610	LT-T-Z:LP-DIR-T	g	61	pmagpy-4.2.83	SF12E23a	u	0	0	0.0	0.0	15	718.0
	This study		1.6	89.1	-3.5	SF12E23a_LP-DIR-T	huji mag 2022-07-07 19:59:31	2.41e-08	5.85e-10	1.57e-09	2.36e-10	8	273	SF12E23a_LP-DIR-T-611	LT-T-Z:LP-DIR-T	g	611	pmagpy-4.2.83	SF12E23a	u	0	0	0.0	0.0	16	733.0
	This study		1.3	89.1	-5.9	SF12E23a_LP-DIR-T	huji mag 2022-07-08 13:00:05	2.2e-08	4.45e-10	1.14e-09	1.99e-10	8	273	SF12E23a_LP-DIR-T-612	LT-T-Z:LP-DIR-T	g	612	pmagpy-4.2.83	SF12E23a	u	0	0	0.0	0.0	17	748.0
	This study		1.1	89.9	-0.6	SF12E23a_LP-DIR-T	huji mag 2022-07-10 01:54:53	1.81e-08	3.22e-10	9.53e-10	1.74e-10	8	273	SF12E23a_LP-DIR-T-613	LT-T-Z:LP-DIR-T	g	613	pmagpy-4.2.83	SF12E23a	u	0	0	0.0	0.0	18	763.0
	This study		1.4	87.2	-3.0	SF12E23a_LP-DIR-T	huji mag 2022-07-10 11:40:40	1.46e-08	3.01e-10	7.57e-10	1.36e-10	8	273	SF12E23a_LP-DIR-T-614	LT-T-Z:LP-DIR-T	g	614	pmagpy-4.2.83	SF12E23a	u	0	0	0.0	0.0	19	778.0
	This study		1.3	88.8	-6.7	SF12E23a_LP-DIR-T	huji mag 2022-07-10 15:23:17	1.49e-08	2.78e-10	7.7e-10	1.33e-10	8	273	SF12E23a_LP-DIR-T-615	LT-T-Z:LP-DIR-T	g	615	pmagpy-4.2.83	SF12E23a	u	0	0	0.0	0.0	2	793.0
	This study		2.0	79.6	-3.9	SF12E23a_LP-DIR-T	huji mag 2022-07-11 14:20:44	1.17e-08	3.05e-10	5.88e-10	1.06e-10	8	273	SF12E23a_LP-DIR-T-616	LT-T-Z:LP-DIR-T	g	616	pmagpy-4.2.83	SF12E23a	u	0	0	0.0	0.0	21	808.0
	This study		1.1	91.0	-6.7	SF12E23a_LP-DIR-T	huji mag 2022-07-12 12:39:36	8.81e-09	1.47e-10	4.41e-10	8.67e-11	8	273	SF12E23a_LP-DIR-T-617	LT-T-Z:LP-DIR-T	g	617	pmagpy-4.2.83	SF12E23a	u	0	0	0.0	0.0	22	823.0
	This study		1.5	85.5	-1.8	SF12E23a_LP-DIR-T	huji mag 2022-07-12 20:07:36	7.85e-09	1.75e-10	3.82e-10	7.39e-11	8	273	SF12E23a_LP-DIR-T-618	LT-T-Z:LP-DIR-T	g	618	pmagpy-4.2.83	SF12E23a	u	0	0	0.0	0.0	23	838.0
	This study		0.9	96.4	-12.0	SF12E23a_LP-DIR-T	huji mag 2022-07-13 13:57:20	7.87e-09	9.57e-11	3.86e-10	6.72e-11	8	273	SF12E23a_LP-DIR-T-619	LT-T-Z:LP-DIR-T	g	619	pmagpy-4.2.83	SF12E23a	u	0	0	0.0	0.0	24	853.0
	This study		1.2	106.8	-12.9	SF12E23a_LP-DIR-T	huji mag 2022-07-14 11:45:14	5.15e-09	5.13e-11	2.33e-10	4.81e-11	8	273	SF12E23a_LP-DIR-T-620	LT-T-Z:LP-DIR-T	g	62	pmagpy-4.2.83	SF12E23a	u	0	0	0.0	0.0	25	868.0
	This study		1.3	108.2	-8.3	SF12E23a_LP-DIR-T	huji mag 2022-07-14 17:05:45	5e-09	4.99e-11	2.24e-10	4.32e-11	8	273	SF12E23a_LP-DIR-T-621	LT-T-Z:LP-DIR-T	g	621	pmagpy-4.2.83	SF12E23a	u	0	0	0.0	0.0	26	883.0
	This study		0.5	92.7	-0.4	SF12E24a_LP-DIR-T	huji mag 2022-06-30 14:12:42	8.64e-07	1.14e-09	5.15e-08	7.98e-09	8	273	SF12E24a_LP-DIR-T-622	LT-NO:LP-DIR-T	g	622	pmagpy-4.2.83	SF12E24a	u	0	0	0.0	0.0		273.0
	This study		0.5	92.6	-0.4	SF12E24a_LP-DIR-T	huji mag 2022-06-30 19:31:21	8.35e-07	1.1e-09	4.97e-08	7.74e-09	8	273	SF12E24a_LP-DIR-T-623	LT-T-Z:LP-DIR-T	g	623	pmagpy-4.2.83	SF12E24a	u	0	0	0.0	0.0	1	373.0
	This study		0.6	92.7	-0.4	SF12E24a_LP-DIR-T	huji mag 2022-07-01 09:13:05	8.17e-07	1.93e-09	4.87e-08	7.51e-09	8	273	SF12E24a_LP-DIR-T-624	LT-T-Z:LP-DIR-T	g	624	pmagpy-4.2.83	SF12E24a	u	0	0	0.0	0.0	2	403.0
	This study		0.5	92.8	-0.4	SF12E24a_LP-DIR-T	huji mag 2022-07-01 11:58:47	7.93e-07	8.77e-10	4.73e-08	7.33e-09	8	273	SF12E24a_LP-DIR-T-625	LT-T-Z:LP-DIR-T	g	625	pmagpy-4.2.83	SF12E24a	u	0	0	0.0	0.0	3	433.0
	This study		0.5	92.7	-0.4	SF12E24a_LP-DIR-T	huji mag 2022-07-01 14:58:58	7.48e-07	8.76e-10	4.46e-08	6.91e-09	8	273	SF12E24a_LP-DIR-T-626	LT-T-Z:LP-DIR-T	g	626	pmagpy-4.2.83	SF12E24a	u	0	0	0.0	0.0	4	463.0
	This study		0.5	92.8	-0.4	SF12E24a_LP-DIR-T	huji mag 2022-07-03 00:34:29	7.05e-07	9.78e-10	4.2e-08	6.62e-09	8	273	SF12E24a_LP-DIR-T-627	LT-T-Z:LP-DIR-T	g	627	pmagpy-4.2.83	SF12E24a	u	0	0	0.0	0.0	5	493.0
	This study		0.5	93.5	-0.4	SF12E24a_LP-DIR-T	huji mag 2022-07-03 11:22:22	6.57e-07	5.8e-10	3.92e-08	6.09e-09	8	273	SF12E24a_LP-DIR-T-628	LT-T-Z:LP-DIR-T	g	628	pmagpy-4.2.83	SF12E24a	u	0	0	0.0	0.0	6	523.0
	This study		0.5	92.8	-0.5	SF12E24a_LP-DIR-T	huji mag 2022-07-03 15:34:40	5.91e-07	1.07e-09	3.52e-08	5.53e-09	8	273	SF12E24a_LP-DIR-T-629	LT-T-Z:LP-DIR-T	g	629	pmagpy-4.2.83	SF12E24a	u	0	0	0.0	0.0	7	553.0
	This study		0.6	92.7	-0.4	SF12E24a_LP-DIR-T	huji mag 2022-07-03 19:36:59	5.06e-07	7.17e-10	3.02e-08	4.75e-09	8	273	SF12E24a_LP-DIR-T-630	LT-T-Z:LP-DIR-T	g	63	pmagpy-4.2.83	SF12E24a	u	0	0	0.0	0.0	8	583.0
	This study		0.6	92.7	-0.4	SF12E24a_LP-DIR-T	huji mag 2022-07-04 09:12:02	3.29e-07	6.69e-10	1.97e-08	3.08e-09	8	273	SF12E24a_LP-DIR-T-631	LT-T-Z:LP-DIR-T	g	631	pmagpy-4.2.83	SF12E24a	u	0	0	0.0	0.0	9	613.0
	This study		0.5	92.4	-0.8	SF12E24a_LP-DIR-T	huji mag 2022-07-04 14:54:23	1.53e-07	2.95e-10	9.12e-09	1.43e-09	8	273	SF12E24a_LP-DIR-T-632	LT-T-Z:LP-DIR-T	g	632	pmagpy-4.2.83	SF12E24a	u	0	0	0.0	0.0	1	643.0
	This study		0.6	90.8	-1.0	SF12E24a_LP-DIR-T	huji mag 2022-07-05 21:05:54	9.4e-08	6.09e-10	5.52e-09	8.81e-10	8	273	SF12E24a_LP-DIR-T-633	LT-T-Z:LP-DIR-T	g	633	pmagpy-4.2.83	SF12E24a	u	0	0	0.0	0.0	11	658.0
	This study		0.6	91.4	-0.9	SF12E24a_LP-DIR-T	huji mag 2022-07-06 11:49:57	6.93e-08	5.33e-10	4.03e-09	6.6e-10	8	273	SF12E24a_LP-DIR-T-634	LT-T-Z:LP-DIR-T	g	634	pmagpy-4.2.83	SF12E24a	u	0	0	0.0	0.0	12	673.0
	This study		0.6	91.9	-1.0	SF12E24a_LP-DIR-T	huji mag 2022-07-06 16:13:54	5.3e-08	2.94e-10	3.24e-09	5.02e-10	8	273	SF12E24a_LP-DIR-T-635	LT-T-Z:LP-DIR-T	g	635	pmagpy-4.2.83	SF12E24a	u	0	0	0.0	0.0	13	688.0
	This study		0.9	91.7	-2.7	SF12E24a_LP-DIR-T	huji mag 2022-07-06 22:41:58	4.06e-08	5.6e-10	2.34e-09	3.85e-10	8	273	SF12E24a_LP-DIR-T-636	LT-T-Z:LP-DIR-T	g	636	pmagpy-4.2.83	SF12E24a	u	0	0	0.0	0.0	14	703.0
	This study		0.8	94.1	-3.2	SF12E24a_LP-DIR-T	huji mag 2022-07-07 15:32:24	3.19e-08	4.14e-10	1.94e-09	3.06e-10	8	273	SF12E24a_LP-DIR-T-637	LT-T-Z:LP-DIR-T	g	637	pmagpy-4.2.83	SF12E24a	u	0	0	0.0	0.0	15	718.0
	This study		0.8	94.8	-1.6	SF12E24a_LP-DIR-T	huji mag 2022-07-07 20:01:31	2.42e-08	2.75e-10	1.63e-09	2.35e-10	8	273	SF12E24a_LP-DIR-T-638	LT-T-Z:LP-DIR-T	g	638	pmagpy-4.2.83	SF12E24a	u	0	0	0.0	0.0	16	733.0
	This study		1.1	91.5	-5.3	SF12E24a_LP-DIR-T	huji mag 2022-07-08 13:02:07	2.11e-08	3.69e-10	1.12e-09	1.88e-10	8	273	SF12E24a_LP-DIR-T-639	LT-T-Z:LP-DIR-T	g	639	pmagpy-4.2.83	SF12E24a	u	0	0	0.0	0.0	17	748.0
	This study		1.2	89.3	-9.5	SF12E24a_LP-DIR-T	huji mag 2022-07-10 01:56:42	1.82e-08	3.18e-10	9.35e-10	1.67e-10	8	273	SF12E24a_LP-DIR-T-640	LT-T-Z:LP-DIR-T	g	64	pmagpy-4.2.83	SF12E24a	u	0	0	0.0	0.0	18	763.0
	This study		1.5	86.4	-7.8	SF12E24a_LP-DIR-T	huji mag 2022-07-10 11:42:41	1.56e-08	3.48e-10	8.11e-10	1.43e-10	8	273	SF12E24a_LP-DIR-T-641	LT-T-Z:LP-DIR-T	g	641	pmagpy-4.2.83	SF12E24a	u	0	0	0.0	0.0	19	778.0
	This study		1.3	89.1	-4.5	SF12E24a_LP-DIR-T	huji mag 2022-07-10 15:25:08	1.29e-08	2.56e-10	6.71e-10	1.18e-10	8	273	SF12E24a_LP-DIR-T-642	LT-T-Z:LP-DIR-T	g	642	pmagpy-4.2.83	SF12E24a	u	0	0	0.0	0.0	2	793.0
	This study		1.3	86.7	0.2	SF12E24a_LP-DIR-T	huji mag 2022-07-11 14:22:43	9.93e-09	1.76e-10	5.08e-10	9.9e-11	8	273	SF12E24a_LP-DIR-T-643	LT-T-Z:LP-DIR-T	g	643	pmagpy-4.2.83	SF12E24a	u	0	0	0.0	0.0	21	808.0
	This study		0.8	98.6	-4.0	SF12E24a_LP-DIR-T	huji mag 2022-07-12 12:41:24	9.75e-09	1.07e-10	4.85e-10	9.22e-11	8	273	SF12E24a_LP-DIR-T-644	LT-T-Z:LP-DIR-T	g	644	pmagpy-4.2.83	SF12E24a	u	0	0	0.0	0.0	22	823.0
	This study		0.9	103.6	3.6	SF12E24a_LP-DIR-T	huji mag 2022-07-12 20:09:37	8.53e-09	4.58e-11	4.17e-10	8.05e-11	8	273	SF12E24a_LP-DIR-T-645	LT-T-Z:LP-DIR-T	g	645	pmagpy-4.2.83	SF12E24a	u	0	0	0.0	0.0	23	838.0
	This study		1.2	88.7	-1.8	SF12E24a_LP-DIR-T	huji mag 2022-07-13 13:59:09	6.29e-09	1.08e-10	3.15e-10	5.95e-11	8	273	SF12E24a_LP-DIR-T-646	LT-T-Z:LP-DIR-T	g	646	pmagpy-4.2.83	SF12E24a	u	0	0	0.0	0.0	24	853.0
	This study		1.2	105.9	-12.0	SF12E24a_LP-DIR-T	huji mag 2022-07-14 11:47:15	4.86e-09	3.5e-11	2.35e-10	4.56e-11	8	273	SF12E24a_LP-DIR-T-647	LT-T-Z:LP-DIR-T	g	647	pmagpy-4.2.83	SF12E24a	u	0	0	0.0	0.0	25	868.0
	This study		1.1	104.7	6.4	SF12E24a_LP-DIR-T	huji mag 2022-07-14 17:07:45	4.88e-09	2.53e-11	2.31e-10	5.08e-11	8	273	SF12E24a_LP-DIR-T-648	LT-T-Z:LP-DIR-T	g	648	pmagpy-4.2.83	SF12E24a	u	0	0	0.0	0.0	26	883.0
	This study		0.5	91.7	0.0	SF12E25a_LP-DIR-T	huji mag 2022-06-30 14:14:32	9.28e-07	1.83e-09	5.48e-08	8.68e-09	8	273	SF12E25a_LP-DIR-T-649	LT-NO:LP-DIR-T	g	649	pmagpy-4.2.83	SF12E25a	u	0	0	0.0	0.0		273.0
	This study		0.5	92.4	-0.0	SF12E25a_LP-DIR-T	huji mag 2022-06-30 19:33:10	8.97e-07	1.11e-09	5.3e-08	8.43e-09	8	273	SF12E25a_LP-DIR-T-650	LT-T-Z:LP-DIR-T	g	65	pmagpy-4.2.83	SF12E25a	u	0	0	0.0	0.0	1	373.0
	This study		0.5	92.3	-0.0	SF12E25a_LP-DIR-T	huji mag 2022-07-01 09:14:54	8.8e-07	1.75e-09	5.2e-08	8.22e-09	8	273	SF12E25a_LP-DIR-T-651	LT-T-Z:LP-DIR-T	g	651	pmagpy-4.2.83	SF12E25a	u	0	0	0.0	0.0	2	403.0
	This study		0.5	92.5	-0.0	SF12E25a_LP-DIR-T	huji mag 2022-07-01 12:00:36	8.58e-07	1.4e-09	5.07e-08	8.04e-09	8	273	SF12E25a_LP-DIR-T-652	LT-T-Z:LP-DIR-T	g	652	pmagpy-4.2.83	SF12E25a	u	0	0	0.0	0.0	3	433.0
	This study		0.6	93.2	0.1	SF12E25a_LP-DIR-T	huji mag 2022-07-01 15:00:46	8.18e-07	1.74e-09	4.85e-08	7.62e-09	8	273	SF12E25a_LP-DIR-T-653	LT-T-Z:LP-DIR-T	g	653	pmagpy-4.2.83	SF12E25a	u	0	0	0.0	0.0	4	463.0
	This study		0.5	92.5	-0.0	SF12E25a_LP-DIR-T	huji mag 2022-07-03 00:36:19	7.8e-07	1.66e-09	4.6e-08	7.44e-09	8	273	SF12E25a_LP-DIR-T-654	LT-T-Z:LP-DIR-T	g	654	pmagpy-4.2.83	SF12E25a	u	0	0	0.0	0.0	5	493.0
	This study		0.5	92.2	-0.1	SF12E25a_LP-DIR-T	huji mag 2022-07-03 11:24:12	7.38e-07	1.68e-09	4.36e-08	6.94e-09	8	273	SF12E25a_LP-DIR-T-655	LT-T-Z:LP-DIR-T	g	655	pmagpy-4.2.83	SF12E25a	u	0	0	0.0	0.0	6	523.0
	This study		0.6	93.2	0.1	SF12E25a_LP-DIR-T	huji mag 2022-07-03 15:36:29	6.81e-07	1.29e-09	4.03e-08	6.42e-09	8	273	SF12E25a_LP-DIR-T-656	LT-T-Z:LP-DIR-T	g	656	pmagpy-4.2.83	SF12E25a	u	0	0	0.0	0.0	7	553.0
	This study		0.5	91.5	-0.0	SF12E25a_LP-DIR-T	huji mag 2022-07-03 19:38:47	6.09e-07	1.83e-09	3.6e-08	5.72e-09	8	273	SF12E25a_LP-DIR-T-657	LT-T-Z:LP-DIR-T	g	657	pmagpy-4.2.83	SF12E25a	u	0	0	0.0	0.0	8	583.0
	This study		0.6	92.6	-0.0	SF12E25a_LP-DIR-T	huji mag 2022-07-04 09:13:53	4.49e-07	1.13e-09	2.66e-08	4.3e-09	8	273	SF12E25a_LP-DIR-T-658	LT-T-Z:LP-DIR-T	g	658	pmagpy-4.2.83	SF12E25a	u	0	0	0.0	0.0	9	613.0
	This study		0.5	92.3	-0.0	SF12E25a_LP-DIR-T	huji mag 2022-07-04 14:56:12	2.91e-07	7.16e-10	1.72e-08	2.77e-09	8	273	SF12E25a_LP-DIR-T-659	LT-T-Z:LP-DIR-T	g	659	pmagpy-4.2.83	SF12E25a	u	0	0	0.0	0.0	1	643.0
	This study		0.5	92.0	-0.3	SF12E25a_LP-DIR-T	huji mag 2022-07-05 21:07:44	2.02e-07	3.5e-10	1.19e-08	1.94e-09	8	273	SF12E25a_LP-DIR-T-660	LT-T-Z:LP-DIR-T	g	66	pmagpy-4.2.83	SF12E25a	u	0	0	0.0	0.0	11	658.0
	This study		0.5	93.0	-0.5	SF12E25a_LP-DIR-T	huji mag 2022-07-06 11:51:47	1.14e-07	2.42e-10	6.69e-09	1.11e-09	8	273	SF12E25a_LP-DIR-T-661	LT-T-Z:LP-DIR-T	g	661	pmagpy-4.2.83	SF12E25a	u	0	0	0.0	0.0	12	673.0
	This study		0.7	93.0	-0.7	SF12E25a_LP-DIR-T	huji mag 2022-07-06 16:15:43	7.42e-08	4.92e-10	4.19e-09	7.17e-10	8	273	SF12E25a_LP-DIR-T-662	LT-T-Z:LP-DIR-T	g	662	pmagpy-4.2.83	SF12E25a	u	0	0	0.0	0.0	13	688.0
	This study		0.6	93.4	-0.3	SF12E25a_LP-DIR-T	huji mag 2022-07-06 22:43:49	5.24e-08	1.75e-10	3.19e-09	5.08e-10	8	273	SF12E25a_LP-DIR-T-663	LT-T-Z:LP-DIR-T	g	663	pmagpy-4.2.83	SF12E25a	u	0	0	0.0	0.0	14	703.0
	This study		0.8	92.9	-1.6	SF12E25a_LP-DIR-T	huji mag 2022-07-07 15:34:23	4.16e-08	5.46e-10	2.38e-09	4.03e-10	8	273	SF12E25a_LP-DIR-T-664	LT-T-Z:LP-DIR-T	g	664	pmagpy-4.2.83	SF12E25a	u	0	0	0.0	0.0	15	718.0
	This study		0.8	90.3	-2.7	SF12E25a_LP-DIR-T	huji mag 2022-07-07 20:03:22	3.13e-08	3.36e-10	1.88e-09	3.04e-10	8	273	SF12E25a_LP-DIR-T-665	LT-T-Z:LP-DIR-T	g	665	pmagpy-4.2.83	SF12E25a	u	0	0	0.0	0.0	16	733.0
	This study		0.9	91.4	-1.5	SF12E25a_LP-DIR-T	huji mag 2022-07-08 13:04:07	2.59e-08	3.58e-10	1.68e-09	2.48e-10	8	273	SF12E25a_LP-DIR-T-666	LT-T-Z:LP-DIR-T	g	666	pmagpy-4.2.83	SF12E25a	u	0	0	0.0	0.0	17	748.0
	This study		1.0	92.3	-3.0	SF12E25a_LP-DIR-T	huji mag 2022-07-10 01:58:33	2.08e-08	3.24e-10	1.09e-09	1.97e-10	8	273	SF12E25a_LP-DIR-T-667	LT-T-Z:LP-DIR-T	g	667	pmagpy-4.2.83	SF12E25a	u	0	0	0.0	0.0	18	763.0
	This study		0.9	97.4	-6.6	SF12E25a_LP-DIR-T	huji mag 2022-07-10 11:44:41	1.8e-08	1.99e-10	9.4e-10	1.69e-10	8	273	SF12E25a_LP-DIR-T-668	LT-T-Z:LP-DIR-T	g	668	pmagpy-4.2.83	SF12E25a	u	0	0	0.0	0.0	19	778.0
	This study		0.8	96.7	-6.5	SF12E25a_LP-DIR-T	huji mag 2022-07-10 15:26:59	1.58e-08	1.98e-10	8.16e-10	1.44e-10	8	273	SF12E25a_LP-DIR-T-669	LT-T-Z:LP-DIR-T	g	669	pmagpy-4.2.83	SF12E25a	u	0	0	0.0	0.0	2	793.0
	This study		1.0	99.8	-11.5	SF12E25a_LP-DIR-T	huji mag 2022-07-11 14:24:43	1.19e-08	1.33e-10	5.98e-10	1.11e-10	8	273	SF12E25a_LP-DIR-T-670	LT-T-Z:LP-DIR-T	g	67	pmagpy-4.2.83	SF12E25a	u	0	0	0.0	0.0	21	808.0
	This study		0.8	97.8	5.8	SF12E25a_LP-DIR-T	huji mag 2022-07-12 12:43:17	8.16e-09	8.09e-11	4.15e-10	8.48e-11	8	273	SF12E25a_LP-DIR-T-671	LT-T-Z:LP-DIR-T	g	671	pmagpy-4.2.83	SF12E25a	u	0	0	0.0	0.0	22	823.0
	This study		0.7	96.4	3.7	SF12E25a_LP-DIR-T	huji mag 2022-07-12 20:11:37	7.26e-09	7.66e-11	3.83e-10	7.06e-11	8	273	SF12E25a_LP-DIR-T-672	LT-T-Z:LP-DIR-T	g	672	pmagpy-4.2.83	SF12E25a	u	0	0	0.0	0.0	23	838.0
	This study		1.2	89.7	-2.6	SF12E25a_LP-DIR-T	huji mag 2022-07-13 14:01:01	5.78e-09	1.02e-10	2.98e-10	5.67e-11	8	273	SF12E25a_LP-DIR-T-673	LT-T-Z:LP-DIR-T	g	673	pmagpy-4.2.83	SF12E25a	u	0	0	0.0	0.0	24	853.0
	This study		2.5	76.5	-25.3	SF12E25a_LP-DIR-T	huji mag 2022-07-14 11:49:15	4.05e-09	1.25e-10	1.8e-10	3.15e-11	8	273	SF12E25a_LP-DIR-T-674	LT-T-Z:LP-DIR-T	g	674	pmagpy-4.2.83	SF12E25a	u	0	0	0.0	0.0	25	868.0
	This study		1.5	111.4	7.6	SF12E25a_LP-DIR-T	huji mag 2022-07-14 17:09:45	4.63e-09	3.74e-11	2.15e-10	4.54e-11	8	273	SF12E25a_LP-DIR-T-675	LT-T-Z:LP-DIR-T	g	675	pmagpy-4.2.83	SF12E25a	u	0	0	0.0	0.0	26	883.0
	This study		0.5	92.4	-0.1	SF12E26a_LP-DIR-T	huji mag 2022-06-30 14:16:22	9.9e-07	1.65e-09	5.89e-08	9.18e-09	8	273	SF12E26a_LP-DIR-T-676	LT-NO:LP-DIR-T	g	676	pmagpy-4.2.83	SF12E26a	u	0	0	0.0	0.0		273.0
	This study		0.5	92.4	-0.1	SF12E26a_LP-DIR-T	huji mag 2022-06-30 19:35:00	9.58e-07	1.29e-09	5.7e-08	8.94e-09	8	273	SF12E26a_LP-DIR-T-677	LT-T-Z:LP-DIR-T	g	677	pmagpy-4.2.83	SF12E26a	u	0	0	0.0	0.0	1	373.0
	This study		0.5	92.5	-0.1	SF12E26a_LP-DIR-T	huji mag 2022-07-01 09:16:46	9.44e-07	2.18e-09	5.59e-08	8.76e-09	8	273	SF12E26a_LP-DIR-T-678	LT-T-Z:LP-DIR-T	g	678	pmagpy-4.2.83	SF12E26a	u	0	0	0.0	0.0	2	403.0
	This study		0.5	92.8	-0.1	SF12E26a_LP-DIR-T	huji mag 2022-07-01 12:02:28	9.22e-07	1.3e-09	5.5e-08	8.57e-09	8	273	SF12E26a_LP-DIR-T-679	LT-T-Z:LP-DIR-T	g	679	pmagpy-4.2.83	SF12E26a	u	0	0	0.0	0.0	3	433.0
	This study		0.5	92.8	-0.2	SF12E26a_LP-DIR-T	huji mag 2022-07-01 15:02:37	8.8e-07	2.54e-09	5.23e-08	8.19e-09	8	273	SF12E26a_LP-DIR-T-680	LT-T-Z:LP-DIR-T	g	68	pmagpy-4.2.83	SF12E26a	u	0	0	0.0	0.0	4	463.0
	This study		0.5	92.7	-0.2	SF12E26a_LP-DIR-T	huji mag 2022-07-03 00:38:11	8.4e-07	1.47e-09	4.99e-08	7.94e-09	8	273	SF12E26a_LP-DIR-T-681	LT-T-Z:LP-DIR-T	g	681	pmagpy-4.2.83	SF12E26a	u	0	0	0.0	0.0	5	493.0
	This study		0.5	92.2	-0.2	SF12E26a_LP-DIR-T	huji mag 2022-07-03 11:26:04	7.94e-07	3.33e-10	4.71e-08	7.4e-09	8	273	SF12E26a_LP-DIR-T-682	LT-T-Z:LP-DIR-T	g	682	pmagpy-4.2.83	SF12E26a	u	0	0	0.0	0.0	6	523.0
	This study		0.5	92.5	-0.2	SF12E26a_LP-DIR-T	huji mag 2022-07-03 15:38:22	7.31e-07	1.75e-09	4.34e-08	6.89e-09	8	273	SF12E26a_LP-DIR-T-683	LT-T-Z:LP-DIR-T	g	683	pmagpy-4.2.83	SF12E26a	u	0	0	0.0	0.0	7	553.0
	This study		0.6	93.0	-0.2	SF12E26a_LP-DIR-T	huji mag 2022-07-03 19:40:39	6.51e-07	9.03e-10	3.88e-08	6.09e-09	8	273	SF12E26a_LP-DIR-T-684	LT-T-Z:LP-DIR-T	g	684	pmagpy-4.2.83	SF12E26a	u	0	0	0.0	0.0	8	583.0
	This study		0.5	92.1	-0.1	SF12E26a_LP-DIR-T	huji mag 2022-07-04 09:15:44	4.71e-07	7.94e-10	2.8e-08	4.33e-09	8	273	SF12E26a_LP-DIR-T-685	LT-T-Z:LP-DIR-T	g	685	pmagpy-4.2.83	SF12E26a	u	0	0	0.0	0.0	9	613.0
	This study		0.5	92.0	-0.3	SF12E26a_LP-DIR-T	huji mag 2022-07-04 14:58:06	3.01e-07	6.83e-10	1.8e-08	2.85e-09	8	273	SF12E26a_LP-DIR-T-686	LT-T-Z:LP-DIR-T	g	686	pmagpy-4.2.83	SF12E26a	u	0	0	0.0	0.0	1	643.0
	This study		0.5	91.8	-0.4	SF12E26a_LP-DIR-T	huji mag 2022-07-05 21:09:36	2.09e-07	4.99e-10	1.25e-08	1.98e-09	8	273	SF12E26a_LP-DIR-T-687	LT-T-Z:LP-DIR-T	g	687	pmagpy-4.2.83	SF12E26a	u	0	0	0.0	0.0	11	658.0
	This study		0.5	91.9	-0.7	SF12E26a_LP-DIR-T	huji mag 2022-07-06 11:53:39	1.19e-07	5.07e-10	7.02e-09	1.12e-09	8	273	SF12E26a_LP-DIR-T-688	LT-T-Z:LP-DIR-T	g	688	pmagpy-4.2.83	SF12E26a	u	0	0	0.0	0.0	12	673.0
	This study		0.5	92.4	-0.6	SF12E26a_LP-DIR-T	huji mag 2022-07-06 16:17:36	8.05e-08	2.83e-10	4.85e-09	7.64e-10	8	273	SF12E26a_LP-DIR-T-689	LT-T-Z:LP-DIR-T	g	689	pmagpy-4.2.83	SF12E26a	u	0	0	0.0	0.0	13	688.0
	This study		0.6	90.9	-2.5	SF12E26a_LP-DIR-T	huji mag 2022-07-06 22:45:41	5.71e-08	3.62e-10	3.41e-09	5.46e-10	8	273	SF12E26a_LP-DIR-T-690	LT-T-Z:LP-DIR-T	g	69	pmagpy-4.2.83	SF12E26a	u	0	0	0.0	0.0	14	703.0
	This study		1.0	90.5	-3.5	SF12E26a_LP-DIR-T	huji mag 2022-07-07 15:36:22	4.76e-08	6.87e-10	2.69e-09	4.46e-10	8	273	SF12E26a_LP-DIR-T-691	LT-T-Z:LP-DIR-T	g	691	pmagpy-4.2.83	SF12E26a	u	0	0	0.0	0.0	15	718.0
	This study		1.0	90.6	-2.3	SF12E26a_LP-DIR-T	huji mag 2022-07-07 20:05:13	3.69e-08	5.61e-10	2.17e-09	3.43e-10	8	273	SF12E26a_LP-DIR-T-692	LT-T-Z:LP-DIR-T	g	692	pmagpy-4.2.83	SF12E26a	u	0	0	0.0	0.0	16	733.0
	This study		0.9	90.4	-0.6	SF12E26a_LP-DIR-T	huji mag 2022-07-08 13:06:07	3.05e-08	4.22e-10	1.87e-09	2.81e-10	8	273	SF12E26a_LP-DIR-T-693	LT-T-Z:LP-DIR-T	g	693	pmagpy-4.2.83	SF12E26a	u	0	0	0.0	0.0	17	748.0
	This study		1.3	88.7	-1.9	SF12E26a_LP-DIR-T	huji mag 2022-07-10 02:00:25	2.43e-08	4.81e-10	1.3e-09	2.23e-10	8	273	SF12E26a_LP-DIR-T-694	LT-T-Z:LP-DIR-T	g	694	pmagpy-4.2.83	SF12E26a	u	0	0	0.0	0.0	18	763.0
	This study		1.0	91.6	-1.1	SF12E26a_LP-DIR-T	huji mag 2022-07-10 11:46:43	1.98e-08	3.36e-10	1.06e-09	1.78e-10	8	273	SF12E26a_LP-DIR-T-695	LT-T-Z:LP-DIR-T	g	695	pmagpy-4.2.83	SF12E26a	u	0	0	0.0	0.0	19	778.0
	This study		1.1	89.8	-2.6	SF12E26a_LP-DIR-T	huji mag 2022-07-10 15:28:51	1.67e-08	2.84e-10	8.66e-10	1.47e-10	8	273	SF12E26a_LP-DIR-T-696	LT-T-Z:LP-DIR-T	g	696	pmagpy-4.2.83	SF12E26a	u	0	0	0.0	0.0	2	793.0
	This study		1.4	87.6	-6.4	SF12E26a_LP-DIR-T	huji mag 2022-07-11 14:26:43	1.34e-08	2.76e-10	6.69e-10	1.18e-10	8	273	SF12E26a_LP-DIR-T-697	LT-T-Z:LP-DIR-T	g	697	pmagpy-4.2.83	SF12E26a	u	0	0	0.0	0.0	21	808.0
	This study		1.8	84.6	-11.3	SF12E26a_LP-DIR-T	huji mag 2022-07-12 12:45:10	9.59e-09	2.3e-10	4.9e-10	8.66e-11	8	273	SF12E26a_LP-DIR-T-698	LT-T-Z:LP-DIR-T	g	698	pmagpy-4.2.83	SF12E26a	u	0	0	0.0	0.0	22	823.0
	This study		1.6	84.3	-0.8	SF12E26a_LP-DIR-T	huji mag 2022-07-12 20:13:38	8e-09	1.8e-10	4.1e-10	7.18e-11	8	273	SF12E26a_LP-DIR-T-699	LT-T-Z:LP-DIR-T	g	699	pmagpy-4.2.83	SF12E26a	u	0	0	0.0	0.0	23	838.0
	This study		2.9	66.5	7.0	SF12E26a_LP-DIR-T	huji mag 2022-07-13 14:02:54	5.6e-09	2.01e-10	2.59e-10	4.81e-11	8	273	SF12E26a_LP-DIR-T-700	LT-T-Z:LP-DIR-T	g	7	pmagpy-4.2.83	SF12E26a	u	0	0	0.0	0.0	24	853.0
	This study		3.3	62.2	8.9	SF12E26a_LP-DIR-T	huji mag 2022-07-14 11:51:16	2.8e-09	1.14e-10	1.19e-10	3.35e-11	8	273	SF12E26a_LP-DIR-T-701	LT-T-Z:LP-DIR-T	g	701	pmagpy-4.2.83	SF12E26a	u	0	0	0.0	0.0	25	868.0
	This study		1.5	97.4	-24.8	SF12E26a_LP-DIR-T	huji mag 2022-07-14 17:11:45	4e-09	5.77e-11	1.83e-10	3.5e-11	8	273	SF12E26a_LP-DIR-T-702	LT-T-Z:LP-DIR-T	g	702	pmagpy-4.2.83	SF12E26a	u	0	0	0.0	0.0	26	883.0
	This study		0.5	92.0	-1.5	SF12E27a_LP-DIR-T	huji mag 2022-06-30 14:18:11	1.15e-06	2.16e-09	6.81e-08	1.06e-08	8	273	SF12E27a_LP-DIR-T-703	LT-NO:LP-DIR-T	g	703	pmagpy-4.2.83	SF12E27a	u	0	0	0.0	0.0		273.0
	This study		0.5	92.1	-1.4	SF12E27a_LP-DIR-T	huji mag 2022-06-30 19:36:52	1.09e-06	2.94e-09	6.43e-08	1.01e-08	8	273	SF12E27a_LP-DIR-T-704	LT-T-Z:LP-DIR-T	g	704	pmagpy-4.2.83	SF12E27a	u	0	0	0.0	0.0	1	373.0
	This study		0.5	92.2	-1.5	SF12E27a_LP-DIR-T	huji mag 2022-07-01 09:18:36	1.06e-06	2.55e-09	6.28e-08	9.71e-09	8	273	SF12E27a_LP-DIR-T-705	LT-T-Z:LP-DIR-T	g	705	pmagpy-4.2.83	SF12E27a	u	0	0	0.0	0.0	2	403.0
	This study		0.5	92.3	-1.5	SF12E27a_LP-DIR-T	huji mag 2022-07-01 12:04:18	1.03e-06	1.27e-09	6.06e-08	9.36e-09	8	273	SF12E27a_LP-DIR-T-706	LT-T-Z:LP-DIR-T	g	706	pmagpy-4.2.83	SF12E27a	u	0	0	0.0	0.0	3	433.0
	This study		0.5	92.6	-1.5	SF12E27a_LP-DIR-T	huji mag 2022-07-01 15:04:27	9.71e-07	1.75e-09	5.72e-08	8.7e-09	8	273	SF12E27a_LP-DIR-T-707	LT-T-Z:LP-DIR-T	g	707	pmagpy-4.2.83	SF12E27a	u	0	0	0.0	0.0	4	463.0
	This study		0.5	92.3	-1.5	SF12E27a_LP-DIR-T	huji mag 2022-07-03 00:40:02	9.22e-07	2.16e-09	5.44e-08	8.61e-09	8	273	SF12E27a_LP-DIR-T-708	LT-T-Z:LP-DIR-T	g	708	pmagpy-4.2.83	SF12E27a	u	0	0	0.0	0.0	5	493.0
	This study		0.6	92.9	-1.5	SF12E27a_LP-DIR-T	huji mag 2022-07-03 11:27:56	8.72e-07	3.01e-09	5.16e-08	8.04e-09	8	273	SF12E27a_LP-DIR-T-709	LT-T-Z:LP-DIR-T	g	709	pmagpy-4.2.83	SF12E27a	u	0	0	0.0	0.0	6	523.0
	This study		0.6	93.5	-1.5	SF12E27a_LP-DIR-T	huji mag 2022-07-03 15:40:14	8.1e-07	8.95e-10	4.77e-08	7.51e-09	8	273	SF12E27a_LP-DIR-T-710	LT-T-Z:LP-DIR-T	g	71	pmagpy-4.2.83	SF12E27a	u	0	0	0.0	0.0	7	553.0
	This study		0.5	91.8	-1.5	SF12E27a_LP-DIR-T	huji mag 2022-07-03 19:42:29	7.43e-07	2.21e-10	4.38e-08	6.83e-09	8	273	SF12E27a_LP-DIR-T-711	LT-T-Z:LP-DIR-T	g	711	pmagpy-4.2.83	SF12E27a	u	0	0	0.0	0.0	8	583.0
	This study		0.5	91.1	-1.5	SF12E27a_LP-DIR-T	huji mag 2022-07-04 09:17:38	6.1e-07	2.01e-09	3.59e-08	5.56e-09	8	273	SF12E27a_LP-DIR-T-712	LT-T-Z:LP-DIR-T	g	712	pmagpy-4.2.83	SF12E27a	u	0	0	0.0	0.0	9	613.0
	This study		0.5	90.5	-1.5	SF12E27a_LP-DIR-T	huji mag 2022-07-04 15:00:00	4.8e-07	1.73e-09	2.83e-08	4.29e-09	8	273	SF12E27a_LP-DIR-T-713	LT-T-Z:LP-DIR-T	g	713	pmagpy-4.2.83	SF12E27a	u	0	0	0.0	0.0	1	643.0
	This study		0.5	92.1	-1.5	SF12E27a_LP-DIR-T	huji mag 2022-07-05 21:11:25	3.94e-07	8.34e-10	2.32e-08	3.66e-09	8	273	SF12E27a_LP-DIR-T-714	LT-T-Z:LP-DIR-T	g	714	pmagpy-4.2.83	SF12E27a	u	0	0	0.0	0.0	11	658.0
	This study		0.5	92.8	-1.6	SF12E27a_LP-DIR-T	huji mag 2022-07-06 11:55:40	3.13e-07	4.4e-10	1.84e-08	2.88e-09	8	273	SF12E27a_LP-DIR-T-715	LT-T-Z:LP-DIR-T	g	715	pmagpy-4.2.83	SF12E27a	u	0	0	0.0	0.0	12	673.0
	This study		0.5	92.2	-1.9	SF12E27a_LP-DIR-T	huji mag 2022-07-06 16:19:30	2.35e-07	4.5e-10	1.38e-08	2.19e-09	8	273	SF12E27a_LP-DIR-T-716	LT-T-Z:LP-DIR-T	g	716	pmagpy-4.2.83	SF12E27a	u	0	0	0.0	0.0	13	688.0
	This study		0.6	90.3	-2.0	SF12E27a_LP-DIR-T	huji mag 2022-07-06 22:47:34	1.42e-07	5.73e-10	8.32e-09	1.32e-09	8	273	SF12E27a_LP-DIR-T-717	LT-T-Z:LP-DIR-T	g	717	pmagpy-4.2.83	SF12E27a	u	0	0	0.0	0.0	14	703.0
	This study		0.6	92.0	-2.6	SF12E27a_LP-DIR-T	huji mag 2022-07-07 15:38:21	1.05e-07	3.05e-10	6.21e-09	9.83e-10	8	273	SF12E27a_LP-DIR-T-718	LT-T-Z:LP-DIR-T	g	718	pmagpy-4.2.83	SF12E27a	u	0	0	0.0	0.0	15	718.0
	This study		0.6	92.3	-2.8	SF12E27a_LP-DIR-T	huji mag 2022-07-07 20:07:07	6.74e-08	4.94e-10	3.89e-09	6.2e-10	8	273	SF12E27a_LP-DIR-T-719	LT-T-Z:LP-DIR-T	g	719	pmagpy-4.2.83	SF12E27a	u	0	0	0.0	0.0	16	733.0
	This study		1.0	91.9	-2.7	SF12E27a_LP-DIR-T	huji mag 2022-07-08 13:08:07	4.68e-08	7.55e-10	2.63e-09	4.31e-10	8	273	SF12E27a_LP-DIR-T-720	LT-T-Z:LP-DIR-T	g	72	pmagpy-4.2.83	SF12E27a	u	0	0	0.0	0.0	17	748.0
	This study		0.9	90.5	-1.8	SF12E27a_LP-DIR-T	huji mag 2022-07-10 02:02:20	3.16e-08	4.18e-10	1.9e-09	2.94e-10	8	273	SF12E27a_LP-DIR-T-721	LT-T-Z:LP-DIR-T	g	721	pmagpy-4.2.83	SF12E27a	u	0	0	0.0	0.0	18	763.0
	This study		0.8	94.4	0.8	SF12E27a_LP-DIR-T	huji mag 2022-07-10 11:48:40	2.35e-08	3.36e-10	1.24e-09	2.15e-10	8	273	SF12E27a_LP-DIR-T-722	LT-T-Z:LP-DIR-T	g	722	pmagpy-4.2.83	SF12E27a	u	0	0	0.0	0.0	19	778.0
	This study		0.8	96.9	-2.0	SF12E27a_LP-DIR-T	huji mag 2022-07-10 15:30:45	1.65e-08	2e-10	8.26e-10	1.52e-10	8	273	SF12E27a_LP-DIR-T-723	LT-T-Z:LP-DIR-T	g	723	pmagpy-4.2.83	SF12E27a	u	0	0	0.0	0.0	2	793.0
	This study		0.7	96.3	-4.5	SF12E27a_LP-DIR-T	huji mag 2022-07-11 14:28:42	1.13e-08	1.24e-10	5.72e-10	1.06e-10	8	273	SF12E27a_LP-DIR-T-724	LT-T-Z:LP-DIR-T	g	724	pmagpy-4.2.83	SF12E27a	u	0	0	0.0	0.0	21	808.0
	This study		1.0	105.6	-0.7	SF12E27a_LP-DIR-T	huji mag 2022-07-12 12:47:04	7.71e-09	4.51e-11	3.67e-10	7.22e-11	8	273	SF12E27a_LP-DIR-T-725	LT-T-Z:LP-DIR-T	g	725	pmagpy-4.2.83	SF12E27a	u	0	0	0.0	0.0	22	823.0
	This study		1.0	105.6	-6.7	SF12E27a_LP-DIR-T	huji mag 2022-07-12 20:15:38	6e-09	3.64e-11	2.93e-10	5.42e-11	8	273	SF12E27a_LP-DIR-T-726	LT-T-Z:LP-DIR-T	g	726	pmagpy-4.2.83	SF12E27a	u	0	0	0.0	0.0	23	838.0
	This study		2.0	78.4	14.0	SF12E27a_LP-DIR-T	huji mag 2022-07-13 14:04:48	3.93e-09	9.22e-11	1.89e-10	3.54e-11	8	273	SF12E27a_LP-DIR-T-727	LT-T-Z:LP-DIR-T	g	727	pmagpy-4.2.83	SF12E27a	u	0	0	0.0	0.0	24	853.0
	This study		2.4	124.2	-4.5	SF12E27a_LP-DIR-T	huji mag 2022-07-14 11:53:27	2.6e-09	5.71e-11	1.04e-10	2.74e-11	8	273	SF12E27a_LP-DIR-T-728	LT-T-Z:LP-DIR-T	g	728	pmagpy-4.2.83	SF12E27a	u	0	0	0.0	0.0	25	868.0
	This study		2.6	127.5	3.6	SF12E27a_LP-DIR-T	huji mag 2022-07-14 17:13:45	2.12e-09	5.92e-11	9.23e-11	2.64e-11	8	273	SF12E27a_LP-DIR-T-729	LT-T-Z:LP-DIR-T	g	729	pmagpy-4.2.83	SF12E27a	u	0	0	0.0	0.0	26	883.0
	This study		0.5	92.0	-0.7	SF12E28a_LP-DIR-T	huji mag 2022-06-30 14:20:04	1.1e-06	2.98e-09	6.51e-08	1.02e-08	8	273	SF12E28a_LP-DIR-T-730	LT-NO:LP-DIR-T	g	73	pmagpy-4.2.83	SF12E28a	u	0	0	0.0	0.0		273.0
	This study		0.5	91.6	-0.7	SF12E28a_LP-DIR-T	huji mag 2022-06-30 19:38:49	1.04e-06	3.29e-09	6.12e-08	9.77e-09	8	273	SF12E28a_LP-DIR-T-731	LT-T-Z:LP-DIR-T	g	731	pmagpy-4.2.83	SF12E28a	u	0	0	0.0	0.0	1	373.0
	This study		0.5	91.8	-0.7	SF12E28a_LP-DIR-T	huji mag 2022-07-01 09:20:30	1.01e-06	1.87e-09	5.98e-08	9.42e-09	8	273	SF12E28a_LP-DIR-T-732	LT-T-Z:LP-DIR-T	g	732	pmagpy-4.2.83	SF12E28a	u	0	0	0.0	0.0	2	403.0
	This study		0.5	91.8	-0.7	SF12E28a_LP-DIR-T	huji mag 2022-07-01 12:06:12	9.79e-07	2.18e-09	5.79e-08	9.14e-09	8	273	SF12E28a_LP-DIR-T-733	LT-T-Z:LP-DIR-T	g	733	pmagpy-4.2.83	SF12E28a	u	0	0	0.0	0.0	3	433.0
	This study		0.5	92.1	-0.8	SF12E28a_LP-DIR-T	huji mag 2022-07-01 15:06:21	9.3e-07	3.17e-09	5.49e-08	8.74e-09	8	273	SF12E28a_LP-DIR-T-734	LT-T-Z:LP-DIR-T	g	734	pmagpy-4.2.83	SF12E28a	u	0	0	0.0	0.0	4	463.0
	This study		0.5	92.0	-0.8	SF12E28a_LP-DIR-T	huji mag 2022-07-03 00:42:00	8.87e-07	2.75e-09	5.23e-08	8.41e-09	8	273	SF12E28a_LP-DIR-T-735	LT-T-Z:LP-DIR-T	g	735	pmagpy-4.2.83	SF12E28a	u	0	0	0.0	0.0	5	493.0
	This study		0.5	92.3	-0.8	SF12E28a_LP-DIR-T	huji mag 2022-07-03 11:29:53	8.44e-07	2.25e-09	4.97e-08	7.87e-09	8	273	SF12E28a_LP-DIR-T-736	LT-T-Z:LP-DIR-T	g	736	pmagpy-4.2.83	SF12E28a	u	0	0	0.0	0.0	6	523.0
	This study		0.7	93.1	-2.0	SF12E28a_LP-DIR-T	huji mag 2022-07-03 15:42:11	7.91e-07	2e-09	4.67e-08	9.32e-09	8	273	SF12E28a_LP-DIR-T-737	LT-T-Z:LP-DIR-T	g	737	pmagpy-4.2.83	SF12E28a	u	0	0	0.0	0.0	7	553.0
	This study		0.5	92.2	-0.8	SF12E28a_LP-DIR-T	huji mag 2022-07-03 19:44:28	7.36e-07	1.75e-09	4.35e-08	6.75e-09	8	273	SF12E28a_LP-DIR-T-738	LT-T-Z:LP-DIR-T	g	738	pmagpy-4.2.83	SF12E28a	u	0	0	0.0	0.0	8	583.0
	This study		0.5	92.4	-0.8	SF12E28a_LP-DIR-T	huji mag 2022-07-04 09:19:36	6.22e-07	5.34e-10	3.68e-08	5.83e-09	8	273	SF12E28a_LP-DIR-T-739	LT-T-Z:LP-DIR-T	g	739	pmagpy-4.2.83	SF12E28a	u	0	0	0.0	0.0	9	613.0
	This study		0.5	92.7	-0.8	SF12E28a_LP-DIR-T	huji mag 2022-07-04 15:01:57	4.99e-07	4.83e-10	2.95e-08	4.64e-09	8	273	SF12E28a_LP-DIR-T-740	LT-T-Z:LP-DIR-T	g	74	pmagpy-4.2.83	SF12E28a	u	0	0	0.0	0.0	1	643.0
	This study		0.5	92.5	-1.0	SF12E28a_LP-DIR-T	huji mag 2022-07-05 21:13:16	4.12e-07	3.31e-10	2.44e-08	3.83e-09	8	273	SF12E28a_LP-DIR-T-741	LT-T-Z:LP-DIR-T	g	741	pmagpy-4.2.83	SF12E28a	u	0	0	0.0	0.0	11	658.0
	This study		0.5	92.4	-1.1	SF12E28a_LP-DIR-T	huji mag 2022-07-06 11:57:41	3.27e-07	7.43e-10	1.94e-08	3.01e-09	8	273	SF12E28a_LP-DIR-T-742	LT-T-Z:LP-DIR-T	g	742	pmagpy-4.2.83	SF12E28a	u	0	0	0.0	0.0	12	673.0
	This study		0.5	91.0	-1.1	SF12E28a_LP-DIR-T	huji mag 2022-07-06 16:21:31	2.48e-07	7.44e-10	1.47e-08	2.29e-09	8	273	SF12E28a_LP-DIR-T-743	LT-T-Z:LP-DIR-T	g	743	pmagpy-4.2.83	SF12E28a	u	0	0	0.0	0.0	13	688.0
	This study		0.5	93.3	-1.1	SF12E28a_LP-DIR-T	huji mag 2022-07-06 22:49:34	1.4e-07	2.2e-10	8.25e-09	1.31e-09	8	273	SF12E28a_LP-DIR-T-744	LT-T-Z:LP-DIR-T	g	744	pmagpy-4.2.83	SF12E28a	u	0	0	0.0	0.0	14	703.0
	This study		0.5	93.8	-1.0	SF12E28a_LP-DIR-T	huji mag 2022-07-07 15:40:24	1.03e-07	1.16e-10	6.17e-09	9.57e-10	8	273	SF12E28a_LP-DIR-T-745	LT-T-Z:LP-DIR-T	g	745	pmagpy-4.2.83	SF12E28a	u	0	0	0.0	0.0	15	718.0
	This study		0.6	91.9	-1.0	SF12E28a_LP-DIR-T	huji mag 2022-07-07 20:09:06	6.66e-08	5.05e-10	3.87e-09	6.16e-10	8	273	SF12E28a_LP-DIR-T-746	LT-T-Z:LP-DIR-T	g	746	pmagpy-4.2.83	SF12E28a	u	0	0	0.0	0.0	16	733.0
	This study		0.8	94.2	-1.0	SF12E28a_LP-DIR-T	huji mag 2022-07-08 13:10:11	4.72e-08	6.51e-10	2.66e-09	4.35e-10	8	273	SF12E28a_LP-DIR-T-747	LT-T-Z:LP-DIR-T	g	747	pmagpy-4.2.83	SF12E28a	u	0	0	0.0	0.0	17	748.0
	This study		0.7	95.7	-2.0	SF12E28a_LP-DIR-T	huji mag 2022-07-10 02:04:21	3.36e-08	3.92e-10	1.96e-09	3.17e-10	8	273	SF12E28a_LP-DIR-T-748	LT-T-Z:LP-DIR-T	g	748	pmagpy-4.2.83	SF12E28a	u	0	0	0.0	0.0	18	763.0
	This study		0.8	96.3	-1.0	SF12E28a_LP-DIR-T	huji mag 2022-07-10 11:50:45	2.43e-08	2.92e-10	1.28e-09	2.27e-10	8	273	SF12E28a_LP-DIR-T-749	LT-T-Z:LP-DIR-T	g	749	pmagpy-4.2.83	SF12E28a	u	0	0	0.0	0.0	19	778.0
	This study		0.8	95.2	-0.4	SF12E28a_LP-DIR-T	huji mag 2022-07-10 15:32:45	1.9e-08	2.44e-10	9.94e-10	1.71e-10	8	273	SF12E28a_LP-DIR-T-750	LT-T-Z:LP-DIR-T	g	75	pmagpy-4.2.83	SF12E28a	u	0	0	0.0	0.0	2	793.0
	This study		0.8	94.6	0.2	SF12E28a_LP-DIR-T	huji mag 2022-07-11 14:30:46	1.35e-08	1.63e-10	6.88e-10	1.24e-10	8	273	SF12E28a_LP-DIR-T-751	LT-T-Z:LP-DIR-T	g	751	pmagpy-4.2.83	SF12E28a	u	0	0	0.0	0.0	21	808.0
	This study		1.2	105.1	2.6	SF12E28a_LP-DIR-T	huji mag 2022-07-12 12:49:06	8.98e-09	6.83e-11	4.31e-10	8.78e-11	8	273	SF12E28a_LP-DIR-T-752	LT-T-Z:LP-DIR-T	g	752	pmagpy-4.2.83	SF12E28a	u	0	0	0.0	0.0	22	823.0
	This study		2.0	116.5	10.9	SF12E28a_LP-DIR-T	huji mag 2022-07-12 20:17:43	7.79e-09	1.07e-10	3.44e-10	7.3e-11	8	273	SF12E28a_LP-DIR-T-753	LT-T-Z:LP-DIR-T	g	753	pmagpy-4.2.83	SF12E28a	u	0	0	0.0	0.0	23	838.0
	This study		0.9	103.7	7.0	SF12E28a_LP-DIR-T	huji mag 2022-07-13 14:06:48	5.43e-09	2.53e-11	2.62e-10	4.71e-11	8	273	SF12E28a_LP-DIR-T-754	LT-T-Z:LP-DIR-T	g	754	pmagpy-4.2.83	SF12E28a	u	0	0	0.0	0.0	24	853.0
	This study		1.5	111.8	7.5	SF12E28a_LP-DIR-T	huji mag 2022-07-14 11:55:31	2.82e-09	2.28e-11	1.24e-10	3.27e-11	8	273	SF12E28a_LP-DIR-T-755	LT-T-Z:LP-DIR-T	g	755	pmagpy-4.2.83	SF12E28a	u	0	0	0.0	0.0	25	868.0
	This study		1.3	102.7	18.9	SF12E28a_LP-DIR-T	huji mag 2022-07-14 17:15:49	3.3e-09	1.08e-11	1.56e-10	3.04e-11	8	273	SF12E28a_LP-DIR-T-756	LT-T-Z:LP-DIR-T	g	756	pmagpy-4.2.83	SF12E28a	u	0	0	0.0	0.0	26	883.0
	This study		0.5	92.6	-0.6	SF12E29a_LP-DIR-T	huji mag 2022-06-30 14:22:07	1.32e-06	1.22e-09	7.81e-08	1.22e-08	8	273	SF12E29a_LP-DIR-T-757	LT-NO:LP-DIR-T	g	757	pmagpy-4.2.83	SF12E29a	u	0	0	0.0	0.0		273.0
	This study		0.6	93.9	-0.6	SF12E29a_LP-DIR-T	huji mag 2022-06-30 19:40:52	1.24e-06	1.97e-09	7.31e-08	1.16e-08	8	273	SF12E29a_LP-DIR-T-758	LT-T-Z:LP-DIR-T	g	758	pmagpy-4.2.83	SF12E29a	u	0	0	0.0	0.0	1	373.0
	This study		0.5	91.7	-0.6	SF12E29a_LP-DIR-T	huji mag 2022-07-01 09:22:32	1.19e-06	2.89e-09	6.99e-08	1.1e-08	8	273	SF12E29a_LP-DIR-T-759	LT-T-Z:LP-DIR-T	g	759	pmagpy-4.2.83	SF12E29a	u	0	0	0.0	0.0	2	403.0
	This study		0.6	92.6	-0.6	SF12E29a_LP-DIR-T	huji mag 2022-07-01 12:08:13	1.11e-06	1.51e-09	6.58e-08	1.05e-08	8	273	SF12E29a_LP-DIR-T-760	LT-T-Z:LP-DIR-T	g	76	pmagpy-4.2.83	SF12E29a	u	0	0	0.0	0.0	3	433.0
	This study		0.5	91.9	-0.6	SF12E29a_LP-DIR-T	huji mag 2022-07-01 15:08:26	1.02e-06	2.22e-09	6.05e-08	9.57e-09	8	273	SF12E29a_LP-DIR-T-761	LT-T-Z:LP-DIR-T	g	761	pmagpy-4.2.83	SF12E29a	u	0	0	0.0	0.0	4	463.0
	This study		0.6	93.6	-0.6	SF12E29a_LP-DIR-T	huji mag 2022-07-03 00:44:08	9.61e-07	1.67e-09	5.69e-08	9.07e-09	8	273	SF12E29a_LP-DIR-T-762	LT-T-Z:LP-DIR-T	g	762	pmagpy-4.2.83	SF12E29a	u	0	0	0.0	0.0	5	493.0
	This study		0.6	93.2	-0.6	SF12E29a_LP-DIR-T	huji mag 2022-07-03 11:32:02	9.07e-07	1.75e-09	5.36e-08	8.45e-09	8	273	SF12E29a_LP-DIR-T-763	LT-T-Z:LP-DIR-T	g	763	pmagpy-4.2.83	SF12E29a	u	0	0	0.0	0.0	6	523.0
	This study		0.5	92.2	-0.6	SF12E29a_LP-DIR-T	huji mag 2022-07-03 15:44:19	8.44e-07	8.84e-10	4.97e-08	7.87e-09	8	273	SF12E29a_LP-DIR-T-764	LT-T-Z:LP-DIR-T	g	764	pmagpy-4.2.83	SF12E29a	u	0	0	0.0	0.0	7	553.0
	This study		0.7	94.9	-0.5	SF12E29a_LP-DIR-T	huji mag 2022-07-03 19:46:34	7.83e-07	2.75e-09	4.65e-08	7.32e-09	8	273	SF12E29a_LP-DIR-T-765	LT-T-Z:LP-DIR-T	g	765	pmagpy-4.2.83	SF12E29a	u	0	0	0.0	0.0	8	583.0
	This study		0.5	92.5	-0.6	SF12E29a_LP-DIR-T	huji mag 2022-07-04 09:21:43	6.69e-07	1.2e-09	3.94e-08	6.25e-09	8	273	SF12E29a_LP-DIR-T-766	LT-T-Z:LP-DIR-T	g	766	pmagpy-4.2.83	SF12E29a	u	0	0	0.0	0.0	9	613.0
	This study		0.5	93.3	-0.6	SF12E29a_LP-DIR-T	huji mag 2022-07-04 15:04:01	5.73e-07	1.02e-09	3.31e-08	5.31e-09	8	273	SF12E29a_LP-DIR-T-767	LT-T-Z:LP-DIR-T	g	767	pmagpy-4.2.83	SF12E29a	u	0	0	0.0	0.0	1	643.0
	This study		0.5	93.3	-0.6	SF12E29a_LP-DIR-T	huji mag 2022-07-05 21:15:22	5.07e-07	5.17e-10	2.99e-08	4.73e-09	8	273	SF12E29a_LP-DIR-T-768	LT-T-Z:LP-DIR-T	g	768	pmagpy-4.2.83	SF12E29a	u	0	0	0.0	0.0	11	658.0
	This study		0.5	92.6	-0.5	SF12E29a_LP-DIR-T	huji mag 2022-07-06 11:59:49	4.48e-07	5.8e-10	2.65e-08	4.15e-09	8	273	SF12E29a_LP-DIR-T-769	LT-T-Z:LP-DIR-T	g	769	pmagpy-4.2.83	SF12E29a	u	0	0	0.0	0.0	12	673.0
	This study		0.6	94.5	-0.6	SF12E29a_LP-DIR-T	huji mag 2022-07-06 16:23:40	3.94e-07	7.07e-10	2.33e-08	3.69e-09	8	273	SF12E29a_LP-DIR-T-770	LT-T-Z:LP-DIR-T	g	77	pmagpy-4.2.83	SF12E29a	u	0	0	0.0	0.0	13	688.0
	This study		0.5	92.4	-0.2	SF12E29a_LP-DIR-T	huji mag 2022-07-06 22:51:41	3.15e-07	5.69e-10	1.86e-08	2.99e-09	8	273	SF12E29a_LP-DIR-T-771	LT-T-Z:LP-DIR-T	g	771	pmagpy-4.2.83	SF12E29a	u	0	0	0.0	0.0	14	703.0
	This study		0.5	92.8	-0.2	SF12E29a_LP-DIR-T	huji mag 2022-07-07 15:42:35	2.72e-07	4.28e-10	1.6e-08	2.57e-09	8	273	SF12E29a_LP-DIR-T-772	LT-T-Z:LP-DIR-T	g	772	pmagpy-4.2.83	SF12E29a	u	0	0	0.0	0.0	15	718.0
	This study		0.5	92.2	-0.3	SF12E29a_LP-DIR-T	huji mag 2022-07-07 20:11:13	1.9e-07	4.06e-10	1.12e-08	1.8e-09	8	273	SF12E29a_LP-DIR-T-773	LT-T-Z:LP-DIR-T	g	773	pmagpy-4.2.83	SF12E29a	u	0	0	0.0	0.0	16	733.0
	This study		0.5	92.3	-0.2	SF12E29a_LP-DIR-T	huji mag 2022-07-08 13:12:24	1.33e-07	2.56e-10	7.86e-09	1.26e-09	8	273	SF12E29a_LP-DIR-T-774	LT-T-Z:LP-DIR-T	g	774	pmagpy-4.2.83	SF12E29a	u	0	0	0.0	0.0	17	748.0
	This study		0.6	91.0	-0.2	SF12E29a_LP-DIR-T	huji mag 2022-07-10 02:06:30	8.79e-08	4.73e-10	5.15e-09	8.44e-10	8	273	SF12E29a_LP-DIR-T-775	LT-T-Z:LP-DIR-T	g	775	pmagpy-4.2.83	SF12E29a	u	0	0	0.0	0.0	18	763.0
	This study		0.6	92.5	-1.3	SF12E29a_LP-DIR-T	huji mag 2022-07-10 11:52:57	5.85e-08	2.83e-10	3.46e-09	5.68e-10	8	273	SF12E29a_LP-DIR-T-776	LT-T-Z:LP-DIR-T	g	776	pmagpy-4.2.83	SF12E29a	u	0	0	0.0	0.0	19	778.0
	This study		0.9	91.8	0.0	SF12E29a_LP-DIR-T	huji mag 2022-07-10 15:34:54	3.68e-08	5.03e-10	2.13e-09	3.49e-10	8	273	SF12E29a_LP-DIR-T-777	LT-T-Z:LP-DIR-T	g	777	pmagpy-4.2.83	SF12E29a	u	0	0	0.0	0.0	2	793.0
	This study		0.7	96.1	-2.2	SF12E29a_LP-DIR-T	huji mag 2022-07-11 14:32:57	2.12e-08	2.45e-10	1.08e-09	2.07e-10	8	273	SF12E29a_LP-DIR-T-778	LT-T-Z:LP-DIR-T	g	778	pmagpy-4.2.83	SF12E29a	u	0	0	0.0	0.0	21	808.0
	This study		0.8	100.1	0.4	SF12E29a_LP-DIR-T	huji mag 2022-07-12 12:51:14	1.14e-08	1e-10	5.58e-10	1.09e-10	8	273	SF12E29a_LP-DIR-T-779	LT-T-Z:LP-DIR-T	g	779	pmagpy-4.2.83	SF12E29a	u	0	0	0.0	0.0	22	823.0
	This study		1.8	114.5	11.3	SF12E29a_LP-DIR-T	huji mag 2022-07-12 20:19:55	6.22e-09	6.83e-11	2.83e-10	6.6e-11	8	273	SF12E29a_LP-DIR-T-780	LT-T-Z:LP-DIR-T	g	78	pmagpy-4.2.83	SF12E29a	u	0	0	0.0	0.0	23	838.0
	This study		1.8	115.6	-3.0	SF12E29a_LP-DIR-T	huji mag 2022-07-13 14:08:58	5.76e-09	7.42e-11	2.52e-10	5.5e-11	8	273	SF12E29a_LP-DIR-T-781	LT-T-Z:LP-DIR-T	g	781	pmagpy-4.2.83	SF12E29a	u	0	0	0.0	0.0	24	853.0
	This study		2.2	150.4	-9.4	SF12E29a_LP-DIR-T	huji mag 2022-07-14 11:57:44	3.41e-09	1.38e-10	8.14e-11	3.06e-11	8	273	SF12E29a_LP-DIR-T-782	LT-T-Z:LP-DIR-T	g	782	pmagpy-4.2.83	SF12E29a	u	0	0	0.0	0.0	25	868.0
	This study		2.3	143.8	-20.7	SF12E29a_LP-DIR-T	huji mag 2022-07-14 17:18:01	3.37e-09	1.2e-10	7.82e-11	2.57e-11	8	273	SF12E29a_LP-DIR-T-783	LT-T-Z:LP-DIR-T	g	783	pmagpy-4.2.83	SF12E29a	u	0	0	0.0	0.0	26	883.0
	This study		0.5	92.6	-0.9	SF12E30a_LP-DIR-T	huji mag 2022-06-30 14:24:42	1.46e-06	1.24e-09	8.71e-08	1.31e-08	8	273	SF12E30a_LP-DIR-T-784	LT-NO:LP-DIR-T	g	784	pmagpy-4.2.83	SF12E30a	u	0	0	0.0	0.0		273.0
	This study		0.5	92.7	-0.9	SF12E30a_LP-DIR-T	huji mag 2022-06-30 19:43:26	1.37e-06	2.48e-09	8.14e-08	1.21e-08	8	273	SF12E30a_LP-DIR-T-785	LT-T-Z:LP-DIR-T	g	785	pmagpy-4.2.83	SF12E30a	u	0	0	0.0	0.0	1	373.0
	This study		0.5	92.6	-0.9	SF12E30a_LP-DIR-T	huji mag 2022-07-01 09:25:06	1.31e-06	2.89e-09	7.83e-08	1.14e-08	8	273	SF12E30a_LP-DIR-T-786	LT-T-Z:LP-DIR-T	g	786	pmagpy-4.2.83	SF12E30a	u	0	0	0.0	0.0	2	403.0
	This study		0.5	92.6	-0.9	SF12E30a_LP-DIR-T	huji mag 2022-07-01 12:10:47	1.23e-06	1.22e-09	7.36e-08	1.11e-08	8	273	SF12E30a_LP-DIR-T-787	LT-T-Z:LP-DIR-T	g	787	pmagpy-4.2.83	SF12E30a	u	0	0	0.0	0.0	3	433.0
	This study		0.5	92.7	-0.9	SF12E30a_LP-DIR-T	huji mag 2022-07-01 15:11:02	1.13e-06	1.34e-09	6.74e-08	1.02e-08	8	273	SF12E30a_LP-DIR-T-788	LT-T-Z:LP-DIR-T	g	788	pmagpy-4.2.83	SF12E30a	u	0	0	0.0	0.0	4	463.0
	This study		0.5	92.8	-0.9	SF12E30a_LP-DIR-T	huji mag 2022-07-03 00:46:46	1.07e-06	1.67e-09	6.35e-08	9.7e-09	8	273	SF12E30a_LP-DIR-T-789	LT-T-Z:LP-DIR-T	g	789	pmagpy-4.2.83	SF12E30a	u	0	0	0.0	0.0	5	493.0
	This study		0.5	92.9	-0.8	SF12E30a_LP-DIR-T	huji mag 2022-07-03 11:34:40	1.01e-06	1.76e-09	6.02e-08	9.07e-09	8	273	SF12E30a_LP-DIR-T-790	LT-T-Z:LP-DIR-T	g	79	pmagpy-4.2.83	SF12E30a	u	0	0	0.0	0.0	6	523.0
	This study		0.6	92.7	-0.8	SF12E30a_LP-DIR-T	huji mag 2022-07-03 15:46:56	9.48e-07	2.58e-09	5.65e-08	8.63e-09	8	273	SF12E30a_LP-DIR-T-791	LT-T-Z:LP-DIR-T	g	791	pmagpy-4.2.83	SF12E30a	u	0	0	0.0	0.0	7	553.0
	This study		0.5	92.7	-0.8	SF12E30a_LP-DIR-T	huji mag 2022-07-03 19:49:10	8.91e-07	2.2e-09	5.31e-08	8.1e-09	8	273	SF12E30a_LP-DIR-T-792	LT-T-Z:LP-DIR-T	g	792	pmagpy-4.2.83	SF12E30a	u	0	0	0.0	0.0	8	583.0
	This study		0.5	92.7	-0.8	SF12E30a_LP-DIR-T	huji mag 2022-07-04 09:24:21	7.84e-07	1.38e-09	4.68e-08	7.08e-09	8	273	SF12E30a_LP-DIR-T-793	LT-T-Z:LP-DIR-T	g	793	pmagpy-4.2.83	SF12E30a	u	0	0	0.0	0.0	9	613.0
	This study		0.5	92.6	-0.8	SF12E30a_LP-DIR-T	huji mag 2022-07-04 15:06:38	6.83e-07	6.02e-10	4.07e-08	6.18e-09	8	273	SF12E30a_LP-DIR-T-794	LT-T-Z:LP-DIR-T	g	794	pmagpy-4.2.83	SF12E30a	u	0	0	0.0	0.0	1	643.0
	This study		0.6	93.4	-0.8	SF12E30a_LP-DIR-T	huji mag 2022-07-05 21:17:59	6.09e-07	1.27e-09	3.64e-08	5.55e-09	8	273	SF12E30a_LP-DIR-T-795	LT-T-Z:LP-DIR-T	g	795	pmagpy-4.2.83	SF12E30a	u	0	0	0.0	0.0	11	658.0
	This study		0.5	92.9	-0.8	SF12E30a_LP-DIR-T	huji mag 2022-07-06 12:02:27	5.37e-07	9.47e-10	3.21e-08	4.8e-09	8	273	SF12E30a_LP-DIR-T-796	LT-T-Z:LP-DIR-T	g	796	pmagpy-4.2.83	SF12E30a	u	0	0	0.0	0.0	12	673.0
	This study		0.5	92.8	-1.0	SF12E30a_LP-DIR-T	huji mag 2022-07-06 16:26:18	4.73e-07	9.33e-10	2.8e-08	4.28e-09	8	273	SF12E30a_LP-DIR-T-797	LT-T-Z:LP-DIR-T	g	797	pmagpy-4.2.83	SF12E30a	u	0	0	0.0	0.0	13	688.0
	This study		0.6	92.8	-1.0	SF12E30a_LP-DIR-T	huji mag 2022-07-06 22:54:17	3.63e-07	6.59e-10	2.16e-08	3.38e-09	8	273	SF12E30a_LP-DIR-T-798	LT-T-Z:LP-DIR-T	g	798	pmagpy-4.2.83	SF12E30a	u	0	0	0.0	0.0	14	703.0
	This study		0.5	92.1	-1.0	SF12E30a_LP-DIR-T	huji mag 2022-07-07 15:45:21	3.12e-07	7.65e-10	1.86e-08	2.83e-09	8	273	SF12E30a_LP-DIR-T-799	LT-T-Z:LP-DIR-T	g	799	pmagpy-4.2.83	SF12E30a	u	0	0	0.0	0.0	15	718.0
	This study		0.5	92.9	-0.7	SF12E30a_LP-DIR-T	huji mag 2022-07-07 20:13:53	1.97e-07	3.37e-10	1.17e-08	1.84e-09	8	273	SF12E30a_LP-DIR-T-800	LT-T-Z:LP-DIR-T	g	8	pmagpy-4.2.83	SF12E30a	u	0	0	0.0	0.0	16	733.0
	This study		0.5	93.2	-0.8	SF12E30a_LP-DIR-T	huji mag 2022-07-08 13:15:12	1.26e-07	1.57e-10	7.51e-09	1.17e-09	8	273	SF12E30a_LP-DIR-T-801	LT-T-Z:LP-DIR-T	g	801	pmagpy-4.2.83	SF12E30a	u	0	0	0.0	0.0	17	748.0
	This study		0.5	92.8	-1.4	SF12E30a_LP-DIR-T	huji mag 2022-07-10 02:09:08	8.21e-08	2.82e-10	4.92e-09	7.84e-10	8	273	SF12E30a_LP-DIR-T-802	LT-T-Z:LP-DIR-T	g	802	pmagpy-4.2.83	SF12E30a	u	0	0	0.0	0.0	18	763.0
	This study		0.6	94.0	-0.8	SF12E30a_LP-DIR-T	huji mag 2022-07-10 11:55:45	5.27e-08	1.99e-10	3.23e-09	5e-10	8	273	SF12E30a_LP-DIR-T-803	LT-T-Z:LP-DIR-T	g	803	pmagpy-4.2.83	SF12E30a	u	0	0	0.0	0.0	19	778.0
	This study		0.8	94.6	-1.8	SF12E30a_LP-DIR-T	huji mag 2022-07-10 15:37:33	3.38e-08	3.99e-10	2.02e-09	3.22e-10	8	273	SF12E30a_LP-DIR-T-804	LT-T-Z:LP-DIR-T	g	804	pmagpy-4.2.83	SF12E30a	u	0	0	0.0	0.0	2	793.0
	This study		0.8	95.2	0.9	SF12E30a_LP-DIR-T	huji mag 2022-07-11 14:35:44	2.17e-08	2.75e-10	1.15e-09	2.03e-10	8	273	SF12E30a_LP-DIR-T-805	LT-T-Z:LP-DIR-T	g	805	pmagpy-4.2.83	SF12E30a	u	0	0	0.0	0.0	21	808.0
	This study		0.8	96.4	-7.1	SF12E30a_LP-DIR-T	huji mag 2022-07-12 12:53:55	1.35e-08	1.65e-10	6.87e-10	1.3e-10	8	273	SF12E30a_LP-DIR-T-806	LT-T-Z:LP-DIR-T	g	806	pmagpy-4.2.83	SF12E30a	u	0	0	0.0	0.0	22	823.0
	This study		0.8	96.4	-5.2	SF12E30a_LP-DIR-T	huji mag 2022-07-12 20:22:42	9.19e-09	1.22e-10	4.69e-10	8.29e-11	8	273	SF12E30a_LP-DIR-T-807	LT-T-Z:LP-DIR-T	g	807	pmagpy-4.2.83	SF12E30a	u	0	0	0.0	0.0	23	838.0
	This study		2.2	119.8	-5.5	SF12E30a_LP-DIR-T	huji mag 2022-07-13 14:11:38	6.79e-09	1.17e-10	2.98e-10	6.94e-11	8	273	SF12E30a_LP-DIR-T-808	LT-T-Z:LP-DIR-T	g	808	pmagpy-4.2.83	SF12E30a	u	0	0	0.0	0.0	24	853.0
	This study		2.0	80.1	-10.0	SF12E30a_LP-DIR-T	huji mag 2022-07-14 12:00:32	4.42e-09	1.08e-10	2.26e-10	4.62e-11	8	273	SF12E30a_LP-DIR-T-809	LT-T-Z:LP-DIR-T	g	809	pmagpy-4.2.83	SF12E30a	u	0	0	0.0	0.0	25	868.0
	This study		1.1	92.6	-14.3	SF12E30a_LP-DIR-T	huji mag 2022-07-14 17:20:47	4.17e-09	5.6e-11	2.01e-10	4.62e-11	8	273	SF12E30a_LP-DIR-T-810	LT-T-Z:LP-DIR-T	g	81	pmagpy-4.2.83	SF12E30a	u	0	0	0.0	0.0	26	883.0
	This study		0.5	92.0	-2.8	SF12E31a_LP-DIR-T	huji mag 2022-06-30 14:26:46	1.81e-06	2.67e-09	1.08e-07	1.59e-08	8	273	SF12E31a_LP-DIR-T-811	LT-NO:LP-DIR-T	g	811	pmagpy-4.2.83	SF12E31a	u	0	0	0.0	0.0		273.0
	This study		0.5	92.1	-2.8	SF12E31a_LP-DIR-T	huji mag 2022-06-30 19:45:29	1.71e-06	3.51e-09	1.02e-07	1.53e-08	8	273	SF12E31a_LP-DIR-T-812	LT-T-Z:LP-DIR-T	g	812	pmagpy-4.2.83	SF12E31a	u	0	0	0.0	0.0	1	373.0
	This study		0.5	92.1	-2.8	SF12E31a_LP-DIR-T	huji mag 2022-07-01 09:27:09	1.65e-06	4.12e-09	9.81e-08	1.47e-08	8	273	SF12E31a_LP-DIR-T-813	LT-T-Z:LP-DIR-T	g	813	pmagpy-4.2.83	SF12E31a	u	0	0	0.0	0.0	2	403.0
	This study		0.5	92.1	-2.8	SF12E31a_LP-DIR-T	huji mag 2022-07-01 12:12:50	1.54e-06	3.78e-09	9.15e-08	1.37e-08	8	273	SF12E31a_LP-DIR-T-814	LT-T-Z:LP-DIR-T	g	814	pmagpy-4.2.83	SF12E31a	u	0	0	0.0	0.0	3	433.0
	This study		0.5	92.0	-2.9	SF12E31a_LP-DIR-T	huji mag 2022-07-01 15:13:04	1.36e-06	1.91e-09	8.11e-08	1.22e-08	8	273	SF12E31a_LP-DIR-T-815	LT-T-Z:LP-DIR-T	g	815	pmagpy-4.2.83	SF12E31a	u	0	0	0.0	0.0	4	463.0
	This study		0.6	92.2	-2.8	SF12E31a_LP-DIR-T	huji mag 2022-07-03 00:48:49	1.24e-06	9.37e-10	7.38e-08	1.12e-08	8	273	SF12E31a_LP-DIR-T-816	LT-T-Z:LP-DIR-T	g	816	pmagpy-4.2.83	SF12E31a	u	0	0	0.0	0.0	5	493.0
	This study		0.5	92.0	-2.9	SF12E31a_LP-DIR-T	huji mag 2022-07-03 11:36:43	1.15e-06	2.78e-09	6.81e-08	1.03e-08	8	273	SF12E31a_LP-DIR-T-817	LT-T-Z:LP-DIR-T	g	817	pmagpy-4.2.83	SF12E31a	u	0	0	0.0	0.0	6	523.0
	This study		0.5	92.1	-2.8	SF12E31a_LP-DIR-T	huji mag 2022-07-03 15:49:00	1.05e-06	1.32e-09	6.25e-08	9.46e-09	8	273	SF12E31a_LP-DIR-T-818	LT-T-Z:LP-DIR-T	g	818	pmagpy-4.2.83	SF12E31a	u	0	0	0.0	0.0	7	553.0
	This study		0.5	92.1	-2.8	SF12E31a_LP-DIR-T	huji mag 2022-07-03 19:51:13	9.57e-07	1.54e-09	5.7e-08	8.66e-09	8	273	SF12E31a_LP-DIR-T-819	LT-T-Z:LP-DIR-T	g	819	pmagpy-4.2.83	SF12E31a	u	0	0	0.0	0.0	8	583.0
	This study		0.5	91.9	-2.9	SF12E31a_LP-DIR-T	huji mag 2022-07-04 09:26:26	7.78e-07	1.19e-09	4.65e-08	6.95e-09	8	273	SF12E31a_LP-DIR-T-820	LT-T-Z:LP-DIR-T	g	82	pmagpy-4.2.83	SF12E31a	u	0	0	0.0	0.0	9	613.0
	This study		0.5	92.0	-2.9	SF12E31a_LP-DIR-T	huji mag 2022-07-04 15:08:42	6.5e-07	1.45e-09	3.88e-08	5.77e-09	8	273	SF12E31a_LP-DIR-T-821	LT-T-Z:LP-DIR-T	g	821	pmagpy-4.2.83	SF12E31a	u	0	0	0.0	0.0	1	643.0
	This study		0.5	91.6	-2.8	SF12E31a_LP-DIR-T	huji mag 2022-07-05 21:20:03	5.73e-07	1.33e-09	3.43e-08	5.12e-09	8	273	SF12E31a_LP-DIR-T-822	LT-T-Z:LP-DIR-T	g	822	pmagpy-4.2.83	SF12E31a	u	0	0	0.0	0.0	11	658.0
	This study		0.5	91.9	-2.9	SF12E31a_LP-DIR-T	huji mag 2022-07-06 12:04:30	5.18e-07	8.2e-10	3.09e-08	4.58e-09	8	273	SF12E31a_LP-DIR-T-823	LT-T-Z:LP-DIR-T	g	823	pmagpy-4.2.83	SF12E31a	u	0	0	0.0	0.0	12	673.0
	This study		0.5	92.3	-2.8	SF12E31a_LP-DIR-T	huji mag 2022-07-06 16:28:21	4.78e-07	4.24e-10	2.88e-08	4.16e-09	8	273	SF12E31a_LP-DIR-T-824	LT-T-Z:LP-DIR-T	g	824	pmagpy-4.2.83	SF12E31a	u	0	0	0.0	0.0	13	688.0
	This study		0.5	91.8	-2.9	SF12E31a_LP-DIR-T	huji mag 2022-07-06 22:56:19	4.13e-07	6.71e-10	2.46e-08	3.69e-09	8	273	SF12E31a_LP-DIR-T-825	LT-T-Z:LP-DIR-T	g	825	pmagpy-4.2.83	SF12E31a	u	0	0	0.0	0.0	14	703.0
	This study		0.5	93.2	-2.9	SF12E31a_LP-DIR-T	huji mag 2022-07-07 15:47:31	3.88e-07	3.65e-10	2.32e-08	3.32e-09	8	273	SF12E31a_LP-DIR-T-826	LT-T-Z:LP-DIR-T	g	826	pmagpy-4.2.83	SF12E31a	u	0	0	0.0	0.0	15	718.0
	This study		0.5	91.0	-2.9	SF12E31a_LP-DIR-T	huji mag 2022-07-07 20:15:57	3.28e-07	9.64e-10	1.96e-08	2.93e-09	8	273	SF12E31a_LP-DIR-T-827	LT-T-Z:LP-DIR-T	g	827	pmagpy-4.2.83	SF12E31a	u	0	0	0.0	0.0	16	733.0
	This study		0.6	93.7	-2.8	SF12E31a_LP-DIR-T	huji mag 2022-07-08 13:17:22	2.76e-07	5.36e-10	1.65e-08	2.45e-09	8	273	SF12E31a_LP-DIR-T-828	LT-T-Z:LP-DIR-T	g	828	pmagpy-4.2.83	SF12E31a	u	0	0	0.0	0.0	17	748.0
	This study		0.5	91.7	-2.9	SF12E31a_LP-DIR-T	huji mag 2022-07-10 02:11:11	2.18e-07	6.78e-10	1.29e-08	1.97e-09	8	273	SF12E31a_LP-DIR-T-829	LT-T-Z:LP-DIR-T	g	829	pmagpy-4.2.83	SF12E31a	u	0	0	0.0	0.0	18	763.0
	This study		0.5	91.8	-2.7	SF12E31a_LP-DIR-T	huji mag 2022-07-10 11:57:55	1.61e-07	5.03e-10	9.57e-09	1.46e-09	8	273	SF12E31a_LP-DIR-T-830	LT-T-Z:LP-DIR-T	g	83	pmagpy-4.2.83	SF12E31a	u	0	0	0.0	0.0	19	778.0
	This study		0.6	91.2	-3.4	SF12E31a_LP-DIR-T	huji mag 2022-07-10 15:39:38	1.09e-07	4.99e-10	6.46e-09	9.83e-10	8	273	SF12E31a_LP-DIR-T-831	LT-T-Z:LP-DIR-T	g	831	pmagpy-4.2.83	SF12E31a	u	0	0	0.0	0.0	2	793.0
	This study		0.6	93.1	-3.5	SF12E31a_LP-DIR-T	huji mag 2022-07-11 14:37:53	6.63e-08	3.87e-10	3.85e-09	6.04e-10	8	273	SF12E31a_LP-DIR-T-832	LT-T-Z:LP-DIR-T	g	832	pmagpy-4.2.83	SF12E31a	u	0	0	0.0	0.0	21	808.0
	This study		0.8	90.2	-3.5	SF12E31a_LP-DIR-T	huji mag 2022-07-12 12:56:04	3.41e-08	3.59e-10	1.99e-09	3.16e-10	8	273	SF12E31a_LP-DIR-T-833	LT-T-Z:LP-DIR-T	g	833	pmagpy-4.2.83	SF12E31a	u	0	0	0.0	0.0	22	823.0
	This study		1.6	84.7	-1.6	SF12E31a_LP-DIR-T	huji mag 2022-07-12 20:24:56	1.33e-08	2.92e-10	6.83e-10	1.28e-10	8	273	SF12E31a_LP-DIR-T-834	LT-T-Z:LP-DIR-T	g	834	pmagpy-4.2.83	SF12E31a	u	0	0	0.0	0.0	23	838.0
	This study		1.5	84.9	6.5	SF12E31a_LP-DIR-T	huji mag 2022-07-13 14:13:47	8.13e-09	1.67e-10	4.04e-10	7.32e-11	8	273	SF12E31a_LP-DIR-T-835	LT-T-Z:LP-DIR-T	g	835	pmagpy-4.2.83	SF12E31a	u	0	0	0.0	0.0	24	853.0
	This study		2.3	41.8	-44.6	SF12E31a_LP-DIR-T	huji mag 2022-07-14 12:02:45	1.74e-09	6.02e-11	3.49e-11	1.5e-11	8	273	SF12E31a_LP-DIR-T-836	LT-T-Z:LP-DIR-T	g	836	pmagpy-4.2.83	SF12E31a	u	0	0	0.0	0.0	25	868.0
	This study		3.3	53.3	-10.4	SF12E31a_LP-DIR-T	huji mag 2022-07-14 17:22:56	2.82e-09	1.23e-10	1.08e-10	3.37e-11	8	273	SF12E31a_LP-DIR-T-837	LT-T-Z:LP-DIR-T	g	837	pmagpy-4.2.83	SF12E31a	u	0	0	0.0	0.0	26	883.0
	This study		3.3	35.6	-2.9	SF12E31a_LP-DIR-T	huji mag 2022-07-14 21:48:33	1.66e-09	9.74e-11	4.77e-11	1.04e-11	8	273	SF12E31a_LP-DIR-T-838	LT-T-Z:LP-DIR-T	g	838	pmagpy-4.2.83	SF12E31a	u	0	0	0.0	0.0	27	898.0
	This study		0.5	90.0	-0.5	SF12E32a_LP-DIR-T	huji mag 2022-06-30 14:28:42	1.57e-06	4.58e-09	9.33e-08	1.42e-08	8	273	SF12E32a_LP-DIR-T-839	LT-NO:LP-DIR-T	g	839	pmagpy-4.2.83	SF12E32a	u	0	0	0.0	0.0		273.0
	This study		0.5	91.9	-0.6	SF12E32a_LP-DIR-T	huji mag 2022-06-30 19:47:25	1.49e-06	1.52e-09	8.87e-08	1.35e-08	8	273	SF12E32a_LP-DIR-T-840	LT-T-Z:LP-DIR-T	g	84	pmagpy-4.2.83	SF12E32a	u	0	0	0.0	0.0	1	373.0
	This study		0.5	92.0	-0.6	SF12E32a_LP-DIR-T	huji mag 2022-07-01 09:29:03	1.44e-06	2.94e-09	8.55e-08	1.3e-08	8	273	SF12E32a_LP-DIR-T-841	LT-T-Z:LP-DIR-T	g	841	pmagpy-4.2.83	SF12E32a	u	0	0	0.0	0.0	2	403.0
	This study		0.5	92.0	-0.6	SF12E32a_LP-DIR-T	huji mag 2022-07-01 12:14:45	1.34e-06	3.22e-09	7.98e-08	1.22e-08	8	273	SF12E32a_LP-DIR-T-842	LT-T-Z:LP-DIR-T	g	842	pmagpy-4.2.83	SF12E32a	u	0	0	0.0	0.0	3	433.0
	This study		0.5	91.9	-0.6	SF12E32a_LP-DIR-T	huji mag 2022-07-01 15:14:58	1.18e-06	2.35e-09	7.04e-08	1.08e-08	8	273	SF12E32a_LP-DIR-T-843	LT-T-Z:LP-DIR-T	g	843	pmagpy-4.2.83	SF12E32a	u	0	0	0.0	0.0	4	463.0
	This study		0.5	92.0	-0.6	SF12E32a_LP-DIR-T	huji mag 2022-07-03 00:50:44	1.07e-06	3.12e-09	6.38e-08	9.88e-09	8	273	SF12E32a_LP-DIR-T-844	LT-T-Z:LP-DIR-T	g	844	pmagpy-4.2.83	SF12E32a	u	0	0	0.0	0.0	5	493.0
	This study		0.5	92.2	-0.6	SF12E32a_LP-DIR-T	huji mag 2022-07-03 11:38:38	9.89e-07	2.17e-09	5.88e-08	8.99e-09	8	273	SF12E32a_LP-DIR-T-845	LT-T-Z:LP-DIR-T	g	845	pmagpy-4.2.83	SF12E32a	u	0	0	0.0	0.0	6	523.0
	This study		0.5	92.1	-0.6	SF12E32a_LP-DIR-T	huji mag 2022-07-03 15:50:56	9.12e-07	1.68e-09	5.43e-08	8.29e-09	8	273	SF12E32a_LP-DIR-T-846	LT-T-Z:LP-DIR-T	g	846	pmagpy-4.2.83	SF12E32a	u	0	0	0.0	0.0	7	553.0
	This study		0.5	92.5	-0.6	SF12E32a_LP-DIR-T	huji mag 2022-07-03 19:53:07	8.46e-07	1.94e-09	5.02e-08	7.53e-09	8	273	SF12E32a_LP-DIR-T-847	LT-T-Z:LP-DIR-T	g	847	pmagpy-4.2.83	SF12E32a	u	0	0	0.0	0.0	8	583.0
	This study		0.5	92.4	-0.6	SF12E32a_LP-DIR-T	huji mag 2022-07-04 09:28:23	7.25e-07	1.71e-09	4.33e-08	6.6e-09	8	273	SF12E32a_LP-DIR-T-848	LT-T-Z:LP-DIR-T	g	848	pmagpy-4.2.83	SF12E32a	u	0	0	0.0	0.0	9	613.0
	This study		0.5	92.8	-0.6	SF12E32a_LP-DIR-T	huji mag 2022-07-04 15:10:37	6.37e-07	6.64e-10	3.8e-08	5.74e-09	8	273	SF12E32a_LP-DIR-T-849	LT-T-Z:LP-DIR-T	g	849	pmagpy-4.2.83	SF12E32a	u	0	0	0.0	0.0	1	643.0
	This study		0.5	91.9	-0.7	SF12E32a_LP-DIR-T	huji mag 2022-07-05 21:21:58	5.82e-07	1.1e-09	3.47e-08	5.24e-09	8	273	SF12E32a_LP-DIR-T-850	LT-T-Z:LP-DIR-T	g	85	pmagpy-4.2.83	SF12E32a	u	0	0	0.0	0.0	11	658.0
	This study		0.6	93.2	-0.6	SF12E32a_LP-DIR-T	huji mag 2022-07-06 12:06:26	5.34e-07	1.34e-09	3.2e-08	4.72e-09	8	273	SF12E32a_LP-DIR-T-851	LT-T-Z:LP-DIR-T	g	851	pmagpy-4.2.83	SF12E32a	u	0	0	0.0	0.0	12	673.0
	This study		0.5	91.3	-0.6	SF12E32a_LP-DIR-T	huji mag 2022-07-06 16:30:16	4.98e-07	9.04e-10	2.98e-08	4.39e-09	8	273	SF12E32a_LP-DIR-T-852	LT-T-Z:LP-DIR-T	g	852	pmagpy-4.2.83	SF12E32a	u	0	0	0.0	0.0	13	688.0
	This study		0.5	92.7	-0.7	SF12E32a_LP-DIR-T	huji mag 2022-07-06 22:58:14	4.37e-07	1.09e-09	2.6e-08	3.98e-09	8	273	SF12E32a_LP-DIR-T-853	LT-T-Z:LP-DIR-T	g	853	pmagpy-4.2.83	SF12E32a	u	0	0	0.0	0.0	14	703.0
	This study		0.6	92.7	-0.6	SF12E32a_LP-DIR-T	huji mag 2022-07-07 15:49:37	4.06e-07	9.98e-10	2.43e-08	3.7e-09	8	273	SF12E32a_LP-DIR-T-854	LT-T-Z:LP-DIR-T	g	854	pmagpy-4.2.83	SF12E32a	u	0	0	0.0	0.0	15	718.0
	This study		0.5	92.1	-0.5	SF12E32a_LP-DIR-T	huji mag 2022-07-07 20:17:57	3.42e-07	2.67e-10	2.04e-08	3.11e-09	8	273	SF12E32a_LP-DIR-T-855	LT-T-Z:LP-DIR-T	g	855	pmagpy-4.2.83	SF12E32a	u	0	0	0.0	0.0	16	733.0
	This study		0.5	92.7	-0.9	SF12E32a_LP-DIR-T	huji mag 2022-07-08 13:19:29	2.82e-07	1.7e-10	1.69e-08	2.55e-09	8	273	SF12E32a_LP-DIR-T-856	LT-T-Z:LP-DIR-T	g	856	pmagpy-4.2.83	SF12E32a	u	0	0	0.0	0.0	17	748.0
	This study		0.6	92.7	-1.1	SF12E32a_LP-DIR-T	huji mag 2022-07-10 02:13:07	2.19e-07	3.24e-10	1.3e-08	2.01e-09	8	273	SF12E32a_LP-DIR-T-857	LT-T-Z:LP-DIR-T	g	857	pmagpy-4.2.83	SF12E32a	u	0	0	0.0	0.0	18	763.0
	This study		0.6	93.3	-0.8	SF12E32a_LP-DIR-T	huji mag 2022-07-10 12:00:03	1.53e-07	1.35e-10	9.16e-09	1.42e-09	8	273	SF12E32a_LP-DIR-T-858	LT-T-Z:LP-DIR-T	g	858	pmagpy-4.2.83	SF12E32a	u	0	0	0.0	0.0	19	778.0
	This study		0.5	93.1	-0.6	SF12E32a_LP-DIR-T	huji mag 2022-07-10 15:41:38	9.92e-08	8.67e-11	5.91e-09	9.2e-10	8	273	SF12E32a_LP-DIR-T-859	LT-T-Z:LP-DIR-T	g	859	pmagpy-4.2.83	SF12E32a	u	0	0	0.0	0.0	2	793.0
	This study		0.5	93.5	-1.5	SF12E32a_LP-DIR-T	huji mag 2022-07-11 14:39:59	6.03e-08	2.3e-10	3.58e-09	5.7e-10	8	273	SF12E32a_LP-DIR-T-860	LT-T-Z:LP-DIR-T	g	86	pmagpy-4.2.83	SF12E32a	u	0	0	0.0	0.0	21	808.0
	This study		0.7	93.9	0.4	SF12E32a_LP-DIR-T	huji mag 2022-07-12 12:58:05	2.93e-08	3.25e-10	1.84e-09	2.77e-10	8	273	SF12E32a_LP-DIR-T-861	LT-T-Z:LP-DIR-T	g	861	pmagpy-4.2.83	SF12E32a	u	0	0	0.0	0.0	22	823.0
	This study		0.7	96.8	2.9	SF12E32a_LP-DIR-T	huji mag 2022-07-12 20:27:03	1.38e-08	1.27e-10	7.11e-10	1.28e-10	8	273	SF12E32a_LP-DIR-T-862	LT-T-Z:LP-DIR-T	g	862	pmagpy-4.2.83	SF12E32a	u	0	0	0.0	0.0	23	838.0
	This study		2.0	76.7	-6.4	SF12E32a_LP-DIR-T	huji mag 2022-07-13 14:15:48	3.86e-09	8.86e-11	1.92e-10	3.82e-11	8	273	SF12E32a_LP-DIR-T-863	LT-T-Z:LP-DIR-T	g	863	pmagpy-4.2.83	SF12E32a	u	0	0	0.0	0.0	24	853.0
	This study		1.1	94.7	-15.3	SF12E32a_LP-DIR-T	huji mag 2022-07-14 12:04:53	2.93e-09	3.61e-11	1.46e-10	3.15e-11	8	273	SF12E32a_LP-DIR-T-864	LT-T-Z:LP-DIR-T	g	864	pmagpy-4.2.83	SF12E32a	u	0	0	0.0	0.0	25	868.0
	This study		1.2	266.8	-71.8	SF12E32a_LP-DIR-T	huji mag 2022-07-14 17:25:02	2.57e-09	3.28e-11	4.17e-11	3.2e-12	8	273	SF12E32a_LP-DIR-T-865	LT-T-Z:LP-DIR-T	g	865	pmagpy-4.2.83	SF12E32a	u	0	0	0.0	0.0	26	883.0
	This study		2.1	287.7	43.9	SF12E32a_LP-DIR-T	huji mag 2022-07-14 21:50:37	2.09e-09	4.54e-11	8.61e-11	9.61e-12	8	273	SF12E32a_LP-DIR-T-866	LT-T-Z:LP-DIR-T	g	866	pmagpy-4.2.83	SF12E32a	u	0	0	0.0	0.0	27	898.0
	This study		0.5	91.8	-0.2	SF12E33a_LP-DIR-T	huji mag 2022-06-30 14:30:30	1.56e-06	2.25e-09	9.26e-08	1.45e-08	8	273	SF12E33a_LP-DIR-T-867	LT-NO:LP-DIR-T	g	867	pmagpy-4.2.83	SF12E33a	u	0	0	0.0	0.0		273.0
	This study		0.5	92.3	-0.2	SF12E33a_LP-DIR-T	huji mag 2022-06-30 19:49:13	1.52e-06	3.73e-09	8.99e-08	1.41e-08	8	273	SF12E33a_LP-DIR-T-868	LT-T-Z:LP-DIR-T	g	868	pmagpy-4.2.83	SF12E33a	u	0	0	0.0	0.0	1	373.0
	This study		0.5	92.5	-0.2	SF12E33a_LP-DIR-T	huji mag 2022-07-01 09:30:51	1.5e-06	2.29e-09	8.88e-08	1.38e-08	8	273	SF12E33a_LP-DIR-T-869	LT-T-Z:LP-DIR-T	g	869	pmagpy-4.2.83	SF12E33a	u	0	0	0.0	0.0	2	403.0
	This study		0.5	92.4	-0.2	SF12E33a_LP-DIR-T	huji mag 2022-07-01 12:16:31	1.45e-06	2.61e-09	8.24e-08	1.35e-08	8	273	SF12E33a_LP-DIR-T-870	LT-T-Z:LP-DIR-T	g	87	pmagpy-4.2.83	SF12E33a	u	0	0	0.0	0.0	3	433.0
	This study		0.5	92.4	-0.1	SF12E33a_LP-DIR-T	huji mag 2022-07-01 15:16:45	1.32e-06	3.1e-09	7.79e-08	1.21e-08	8	273	SF12E33a_LP-DIR-T-871	LT-T-Z:LP-DIR-T	g	871	pmagpy-4.2.83	SF12E33a	u	0	0	0.0	0.0	4	463.0
	This study		0.5	92.5	-0.1	SF12E33a_LP-DIR-T	huji mag 2022-07-03 00:52:32	1.16e-06	8.6e-10	6.88e-08	1.11e-08	8	273	SF12E33a_LP-DIR-T-872	LT-T-Z:LP-DIR-T	g	872	pmagpy-4.2.83	SF12E33a	u	0	0	0.0	0.0	5	493.0
	This study		0.5	92.3	-0.1	SF12E33a_LP-DIR-T	huji mag 2022-07-03 11:40:26	1.01e-06	3.08e-09	6.01e-08	9.58e-09	8	273	SF12E33a_LP-DIR-T-873	LT-T-Z:LP-DIR-T	g	873	pmagpy-4.2.83	SF12E33a	u	0	0	0.0	0.0	6	523.0
	This study		0.6	92.6	-0.1	SF12E33a_LP-DIR-T	huji mag 2022-07-03 15:52:43	9.06e-07	1.55e-09	5.38e-08	8.6e-09	8	273	SF12E33a_LP-DIR-T-874	LT-T-Z:LP-DIR-T	g	874	pmagpy-4.2.83	SF12E33a	u	0	0	0.0	0.0	7	553.0
	This study		0.5	92.4	-0.1	SF12E33a_LP-DIR-T	huji mag 2022-07-03 19:54:54	8.41e-07	2.2e-09	4.99e-08	7.95e-09	8	273	SF12E33a_LP-DIR-T-875	LT-T-Z:LP-DIR-T	g	875	pmagpy-4.2.83	SF12E33a	u	0	0	0.0	0.0	8	583.0
	This study		0.5	92.4	-0.1	SF12E33a_LP-DIR-T	huji mag 2022-07-04 09:30:16	7.58e-07	1.91e-09	4.5e-08	7.08e-09	8	273	SF12E33a_LP-DIR-T-876	LT-T-Z:LP-DIR-T	g	876	pmagpy-4.2.83	SF12E33a	u	0	0	0.0	0.0	9	613.0
	This study		0.5	91.8	-0.0	SF12E33a_LP-DIR-T	huji mag 2022-07-04 15:12:23	7.02e-07	1.31e-09	4.17e-08	6.51e-09	8	273	SF12E33a_LP-DIR-T-877	LT-T-Z:LP-DIR-T	g	877	pmagpy-4.2.83	SF12E33a	u	0	0	0.0	0.0	1	643.0
	This study		0.5	91.3	0.0	SF12E33a_LP-DIR-T	huji mag 2022-07-05 21:23:45	6.68e-07	2.42e-09	3.97e-08	6.19e-09	8	273	SF12E33a_LP-DIR-T-878	LT-T-Z:LP-DIR-T	g	878	pmagpy-4.2.83	SF12E33a	u	0	0	0.0	0.0	11	658.0
	This study		0.5	92.5	-0.1	SF12E33a_LP-DIR-T	huji mag 2022-07-06 12:08:14	6.36e-07	1.01e-09	3.77e-08	5.91e-09	8	273	SF12E33a_LP-DIR-T-879	LT-T-Z:LP-DIR-T	g	879	pmagpy-4.2.83	SF12E33a	u	0	0	0.0	0.0	12	673.0
	This study		0.5	92.5	-0.1	SF12E33a_LP-DIR-T	huji mag 2022-07-06 16:32:04	6.1e-07	1.12e-09	3.61e-08	5.63e-09	8	273	SF12E33a_LP-DIR-T-880	LT-T-Z:LP-DIR-T	g	88	pmagpy-4.2.83	SF12E33a	u	0	0	0.0	0.0	13	688.0
	This study		0.6	93.5	0.1	SF12E33a_LP-DIR-T	huji mag 2022-07-06 23:00:04	5.63e-07	1.53e-09	3.33e-08	5.3e-09	8	273	SF12E33a_LP-DIR-T-881	LT-T-Z:LP-DIR-T	g	881	pmagpy-4.2.83	SF12E33a	u	0	0	0.0	0.0	14	703.0
	This study		0.5	92.8	-0.0	SF12E33a_LP-DIR-T	huji mag 2022-07-07 15:51:44	5.36e-07	9.33e-10	3.17e-08	5.09e-09	8	273	SF12E33a_LP-DIR-T-882	LT-T-Z:LP-DIR-T	g	882	pmagpy-4.2.83	SF12E33a	u	0	0	0.0	0.0	15	718.0
	This study		0.5	92.8	0.3	SF12E33a_LP-DIR-T	huji mag 2022-07-07 20:19:49	4.77e-07	1.69e-10	2.84e-08	4.46e-09	8	273	SF12E33a_LP-DIR-T-883	LT-T-Z:LP-DIR-T	g	883	pmagpy-4.2.83	SF12E33a	u	0	0	0.0	0.0	16	733.0
	This study		0.5	92.7	-0.1	SF12E33a_LP-DIR-T	huji mag 2022-07-08 13:21:37	4.21e-07	5.72e-10	2.49e-08	4.01e-09	8	273	SF12E33a_LP-DIR-T-884	LT-T-Z:LP-DIR-T	g	884	pmagpy-4.2.83	SF12E33a	u	0	0	0.0	0.0	17	748.0
	This study		0.6	92.6	-0.2	SF12E33a_LP-DIR-T	huji mag 2022-07-10 02:14:58	3.56e-07	7.7e-10	2.11e-08	3.46e-09	8	273	SF12E33a_LP-DIR-T-885	LT-T-Z:LP-DIR-T	g	885	pmagpy-4.2.83	SF12E33a	u	0	0	0.0	0.0	18	763.0
	This study		0.6	92.9	0.8	SF12E33a_LP-DIR-T	huji mag 2022-07-10 12:02:11	2.77e-07	5.05e-10	1.64e-08	2.7e-09	8	273	SF12E33a_LP-DIR-T-886	LT-T-Z:LP-DIR-T	g	886	pmagpy-4.2.83	SF12E33a	u	0	0	0.0	0.0	19	778.0
	This study		0.5	92.5	0.2	SF12E33a_LP-DIR-T	huji mag 2022-07-10 15:43:31	1.9e-07	2.08e-10	1.12e-08	1.84e-09	8	273	SF12E33a_LP-DIR-T-887	LT-T-Z:LP-DIR-T	g	887	pmagpy-4.2.83	SF12E33a	u	0	0	0.0	0.0	2	793.0
	This study		0.6	93.2	0.6	SF12E33a_LP-DIR-T	huji mag 2022-07-11 14:42:06	1.09e-07	2.21e-10	6.45e-09	1.08e-09	8	273	SF12E33a_LP-DIR-T-888	LT-T-Z:LP-DIR-T	g	888	pmagpy-4.2.83	SF12E33a	u	0	0	0.0	0.0	21	808.0
	This study		0.6	92.6	0.6	SF12E33a_LP-DIR-T	huji mag 2022-07-12 12:59:58	5.42e-08	2.44e-10	3.27e-09	5.45e-10	8	273	SF12E33a_LP-DIR-T-889	LT-T-Z:LP-DIR-T	g	889	pmagpy-4.2.83	SF12E33a	u	0	0	0.0	0.0	22	823.0
	This study		0.9	92.6	-5.1	SF12E33a_LP-DIR-T	huji mag 2022-07-12 20:29:11	2.51e-08	3.15e-10	1.61e-09	2.59e-10	8	273	SF12E33a_LP-DIR-T-890	LT-T-Z:LP-DIR-T	g	89	pmagpy-4.2.83	SF12E33a	u	0	0	0.0	0.0	23	838.0
	This study		0.9	93.5	-1.7	SF12E33a_LP-DIR-T	huji mag 2022-07-13 14:17:42	1.27e-08	1.93e-10	6.53e-10	1.19e-10	8	273	SF12E33a_LP-DIR-T-891	LT-T-Z:LP-DIR-T	g	891	pmagpy-4.2.83	SF12E33a	u	0	0	0.0	0.0	24	853.0
	This study		0.9	97.8	-9.6	SF12E33a_LP-DIR-T	huji mag 2022-07-14 12:07:02	7.29e-09	8.41e-11	3.68e-10	6.61e-11	8	273	SF12E33a_LP-DIR-T-892	LT-T-Z:LP-DIR-T	g	892	pmagpy-4.2.83	SF12E33a	u	0	0	0.0	0.0	25	868.0
	This study		0.9	93.5	11.9	SF12E33a_LP-DIR-T	huji mag 2022-07-14 17:27:10	4.49e-09	4.74e-11	2.19e-10	3.79e-11	8	273	SF12E33a_LP-DIR-T-893	LT-T-Z:LP-DIR-T	g	893	pmagpy-4.2.83	SF12E33a	u	0	0	0.0	0.0	26	883.0
	This study		1.2	106.9	-10.7	SF12E33a_LP-DIR-T	huji mag 2022-07-14 21:52:43	2.95e-09	2.35e-11	1.35e-10	2.4e-11	8	273	SF12E33a_LP-DIR-T-894	LT-T-Z:LP-DIR-T	g	894	pmagpy-4.2.83	SF12E33a	u	0	0	0.0	0.0	27	898.0
	This study		1.5	105.4	-23.6	SF12E33a_LP-DIR-T	huji mag 2022-07-15 11:27:47	2.03e-09	2.33e-11	8.95e-11	2.47e-11	8	273	SF12E33a_LP-DIR-T-895	LT-T-Z:LP-DIR-T	g	895	pmagpy-4.2.83	SF12E33a	u	0	0	0.0	0.0	28	913.0
	This study		1.1	101.0	-19.9	SF12E33a_LP-DIR-T	huji mag 2022-07-17 09:51:28	1.32e-09	1.65e-11	5.34e-11	1.17e-11	8	273	SF12E33a_LP-DIR-T-896	LT-T-Z:LP-DIR-T	g	896	pmagpy-4.2.83	SF12E33a	u	0	0	0.0	0.0	29	928.0
	This study		1.4	280.6	-15.6	SF12E33a_LP-DIR-T	huji mag 2022-07-17 16:18:44	5.92e-10	3.93e-12	3.5e-11	4.09e-12	8	273	SF12E33a_LP-DIR-T-897	LT-T-Z:LP-DIR-T	g	897	pmagpy-4.2.83	SF12E33a	u	0	0	0.0	0.0	3	943.0
	This study		0.5	91.9	-0.9	SF12E34a_LP-DIR-T	huji mag 2022-06-30 14:32:13	1.83e-06	5.31e-09	1.08e-07	1.63e-08	8	273	SF12E34a_LP-DIR-T-898	LT-NO:LP-DIR-T	g	898	pmagpy-4.2.83	SF12E34a	u	0	0	0.0	0.0		273.0
	This study		0.5	91.8	-0.9	SF12E34a_LP-DIR-T	huji mag 2022-06-30 19:50:56	1.78e-06	2.81e-09	1.05e-07	1.59e-08	8	273	SF12E34a_LP-DIR-T-899	LT-T-Z:LP-DIR-T	g	899	pmagpy-4.2.83	SF12E34a	u	0	0	0.0	0.0	1	373.0
	This study		0.5	91.8	-0.9	SF12E34a_LP-DIR-T	huji mag 2022-07-01 09:32:34	1.75e-06	5.16e-09	1.04e-07	1.56e-08	8	273	SF12E34a_LP-DIR-T-900	LT-T-Z:LP-DIR-T	g	9	pmagpy-4.2.83	SF12E34a	u	0	0	0.0	0.0	2	403.0
	This study		0.5	91.7	-0.9	SF12E34a_LP-DIR-T	huji mag 2022-07-01 12:18:13	1.69e-06	2.09e-09	9.97e-08	1.51e-08	8	273	SF12E34a_LP-DIR-T-901	LT-T-Z:LP-DIR-T	g	901	pmagpy-4.2.83	SF12E34a	u	0	0	0.0	0.0	3	433.0
	This study		0.6	93.8	-0.9	SF12E34a_LP-DIR-T	huji mag 2022-07-01 15:18:25	1.54e-06	9.04e-10	9.12e-08	1.37e-08	8	273	SF12E34a_LP-DIR-T-902	LT-T-Z:LP-DIR-T	g	902	pmagpy-4.2.83	SF12E34a	u	0	0	0.0	0.0	4	463.0
	This study		0.5	91.9	-0.9	SF12E34a_LP-DIR-T	huji mag 2022-07-03 00:54:17	1.36e-06	3.39e-09	8.04e-08	1.2e-08	8	273	SF12E34a_LP-DIR-T-903	LT-T-Z:LP-DIR-T	g	903	pmagpy-4.2.83	SF12E34a	u	0	0	0.0	0.0	5	493.0
	This study		0.5	92.4	-0.8	SF12E34a_LP-DIR-T	huji mag 2022-07-03 11:42:12	1.2e-06	2.54e-09	7.08e-08	1.07e-08	8	273	SF12E34a_LP-DIR-T-904	LT-T-Z:LP-DIR-T	g	904	pmagpy-4.2.83	SF12E34a	u	0	0	0.0	0.0	6	523.0
	This study		0.5	92.0	-0.8	SF12E34a_LP-DIR-T	huji mag 2022-07-03 15:54:29	1.08e-06	4.3e-09	6.36e-08	9.64e-09	8	273	SF12E34a_LP-DIR-T-905	LT-T-Z:LP-DIR-T	g	905	pmagpy-4.2.83	SF12E34a	u	0	0	0.0	0.0	7	553.0
	This study		0.6	92.9	-0.8	SF12E34a_LP-DIR-T	huji mag 2022-07-03 19:56:39	9.98e-07	1.66e-09	5.93e-08	8.94e-09	8	273	SF12E34a_LP-DIR-T-906	LT-T-Z:LP-DIR-T	g	906	pmagpy-4.2.83	SF12E34a	u	0	0	0.0	0.0	8	583.0
	This study		0.5	91.8	-0.8	SF12E34a_LP-DIR-T	huji mag 2022-07-04 09:32:00	9.01e-07	1.27e-09	5.34e-08	8.05e-09	8	273	SF12E34a_LP-DIR-T-907	LT-T-Z:LP-DIR-T	g	907	pmagpy-4.2.83	SF12E34a	u	0	0	0.0	0.0	9	613.0
	This study		0.5	92.0	-0.8	SF12E34a_LP-DIR-T	huji mag 2022-07-04 15:14:08	8.33e-07	1.61e-09	4.94e-08	7.35e-09	8	273	SF12E34a_LP-DIR-T-908	LT-T-Z:LP-DIR-T	g	908	pmagpy-4.2.83	SF12E34a	u	0	0	0.0	0.0	1	643.0
	This study		0.5	93.4	-0.8	SF12E34a_LP-DIR-T	huji mag 2022-07-05 21:25:30	7.9e-07	5.88e-10	4.68e-08	6.91e-09	8	273	SF12E34a_LP-DIR-T-909	LT-T-Z:LP-DIR-T	g	909	pmagpy-4.2.83	SF12E34a	u	0	0	0.0	0.0	11	658.0
	This study		0.5	92.4	-0.8	SF12E34a_LP-DIR-T	huji mag 2022-07-06 12:10:00	7.46e-07	1.32e-09	4.4e-08	6.44e-09	8	273	SF12E34a_LP-DIR-T-910	LT-T-Z:LP-DIR-T	g	91	pmagpy-4.2.83	SF12E34a	u	0	0	0.0	0.0	12	673.0
	This study		0.5	91.9	-0.8	SF12E34a_LP-DIR-T	huji mag 2022-07-06 16:33:50	7.1e-07	6.8e-10	4.2e-08	6.32e-09	8	273	SF12E34a_LP-DIR-T-911	LT-T-Z:LP-DIR-T	g	911	pmagpy-4.2.83	SF12E34a	u	0	0	0.0	0.0	13	688.0
	This study		0.5	92.2	-0.8	SF12E34a_LP-DIR-T	huji mag 2022-07-06 23:01:48	6.44e-07	1.57e-09	3.78e-08	5.92e-09	8	273	SF12E34a_LP-DIR-T-912	LT-T-Z:LP-DIR-T	g	912	pmagpy-4.2.83	SF12E34a	u	0	0	0.0	0.0	14	703.0
	This study		0.5	92.4	-0.9	SF12E34a_LP-DIR-T	huji mag 2022-07-07 15:53:52	6.02e-07	8.1e-10	3.56e-08	5.39e-09	8	273	SF12E34a_LP-DIR-T-913	LT-T-Z:LP-DIR-T	g	913	pmagpy-4.2.83	SF12E34a	u	0	0	0.0	0.0	15	718.0
	This study		0.5	92.9	-0.6	SF12E34a_LP-DIR-T	huji mag 2022-07-07 20:21:34	5.25e-07	3.3e-10	3.11e-08	4.62e-09	8	273	SF12E34a_LP-DIR-T-914	LT-T-Z:LP-DIR-T	g	914	pmagpy-4.2.83	SF12E34a	u	0	0	0.0	0.0	16	733.0
	This study		0.5	92.6	-0.9	SF12E34a_LP-DIR-T	huji mag 2022-07-08 13:23:46	4.48e-07	2.11e-10	2.64e-08	3.95e-09	8	273	SF12E34a_LP-DIR-T-915	LT-T-Z:LP-DIR-T	g	915	pmagpy-4.2.83	SF12E34a	u	0	0	0.0	0.0	17	748.0
	This study		0.5	92.1	-1.2	SF12E34a_LP-DIR-T	huji mag 2022-07-10 02:16:44	3.62e-07	8.11e-10	2.13e-08	3.21e-09	8	273	SF12E34a_LP-DIR-T-916	LT-T-Z:LP-DIR-T	g	916	pmagpy-4.2.83	SF12E34a	u	0	0	0.0	0.0	18	763.0
	This study		0.5	92.6	-0.6	SF12E34a_LP-DIR-T	huji mag 2022-07-10 12:04:19	2.66e-07	7.19e-10	1.56e-08	2.37e-09	8	273	SF12E34a_LP-DIR-T-917	LT-T-Z:LP-DIR-T	g	917	pmagpy-4.2.83	SF12E34a	u	0	0	0.0	0.0	19	778.0
	This study		0.5	91.8	-1.5	SF12E34a_LP-DIR-T	huji mag 2022-07-10 15:45:16	1.7e-07	3.54e-10	9.87e-09	1.55e-09	8	273	SF12E34a_LP-DIR-T-918	LT-T-Z:LP-DIR-T	g	918	pmagpy-4.2.83	SF12E34a	u	0	0	0.0	0.0	2	793.0
	This study		0.5	92.8	-1.4	SF12E34a_LP-DIR-T	huji mag 2022-07-11 14:44:14	9.02e-08	1.92e-10	5.21e-09	8.33e-10	8	273	SF12E34a_LP-DIR-T-919	LT-T-Z:LP-DIR-T	g	919	pmagpy-4.2.83	SF12E34a	u	0	0	0.0	0.0	21	808.0
	This study		0.9	90.4	-2.9	SF12E34a_LP-DIR-T	huji mag 2022-07-12 13:01:44	4.37e-08	6.12e-10	2.44e-09	4e-10	8	273	SF12E34a_LP-DIR-T-920	LT-T-Z:LP-DIR-T	g	92	pmagpy-4.2.83	SF12E34a	u	0	0	0.0	0.0	22	823.0
	This study		1.1	91.1	-5.9	SF12E34a_LP-DIR-T	huji mag 2022-07-12 20:31:19	2.19e-08	3.89e-10	1.12e-09	2.02e-10	8	273	SF12E34a_LP-DIR-T-921	LT-T-Z:LP-DIR-T	g	921	pmagpy-4.2.83	SF12E34a	u	0	0	0.0	0.0	23	838.0
	This study		1.0	93.8	-9.3	SF12E34a_LP-DIR-T	huji mag 2022-07-13 14:19:27	1.36e-08	2.09e-10	6.81e-10	1.21e-10	8	273	SF12E34a_LP-DIR-T-922	LT-T-Z:LP-DIR-T	g	922	pmagpy-4.2.83	SF12E34a	u	0	0	0.0	0.0	24	853.0
	This study		1.1	100.7	-12.4	SF12E34a_LP-DIR-T	huji mag 2022-07-14 12:09:10	6.57e-09	7.51e-11	3.15e-10	6.25e-11	8	273	SF12E34a_LP-DIR-T-923	LT-T-Z:LP-DIR-T	g	923	pmagpy-4.2.83	SF12E34a	u	0	0	0.0	0.0	25	868.0
	This study		0.9	98.7	-0.8	SF12E34a_LP-DIR-T	huji mag 2022-07-14 17:29:17	5.57e-09	5.17e-11	2.71e-10	5.78e-11	8	273	SF12E34a_LP-DIR-T-924	LT-T-Z:LP-DIR-T	g	924	pmagpy-4.2.83	SF12E34a	u	0	0	0.0	0.0	26	883.0
	This study		0.8	94.9	-2.6	SF12E34a_LP-DIR-T	huji mag 2022-07-14 21:54:50	5.11e-09	6.81e-11	2.56e-10	4.75e-11	8	273	SF12E34a_LP-DIR-T-925	LT-T-Z:LP-DIR-T	g	925	pmagpy-4.2.83	SF12E34a	u	0	0	0.0	0.0	27	898.0
	This study		1.0	102.1	-2.5	SF12E34a_LP-DIR-T	huji mag 2022-07-15 11:29:51	3.31e-09	3.62e-11	1.69e-10	2.86e-11	8	273	SF12E34a_LP-DIR-T-926	LT-T-Z:LP-DIR-T	g	926	pmagpy-4.2.83	SF12E34a	u	0	0	0.0	0.0	28	913.0
	This study		2.4	124.3	-0.1	SF12E34a_LP-DIR-T	huji mag 2022-07-17 09:53:31	2.73e-09	6.5e-11	1.07e-10	2.14e-11	8	273	SF12E34a_LP-DIR-T-927	LT-T-Z:LP-DIR-T	g	927	pmagpy-4.2.83	SF12E34a	u	0	0	0.0	0.0	29	928.0
	This study		1.9	164.6	-20.3	SF12E34a_LP-DIR-T	huji mag 2022-07-17 16:20:39	1.8e-09	9.39e-11	3.03e-11	7.24e-12	8	273	SF12E34a_LP-DIR-T-928	LT-T-Z:LP-DIR-T	g	928	pmagpy-4.2.83	SF12E34a	u	0	0	0.0	0.0	3	943.0
	This study		0.5	92.1	-0.8	SF12E35a_LP-DIR-T	huji mag 2022-06-30 14:33:55	1.81e-06	2.5e-09	1.08e-07	1.58e-08	8	273	SF12E35a_LP-DIR-T-929	LT-NO:LP-DIR-T	g	929	pmagpy-4.2.83	SF12E35a	u	0	0	0.0	0.0		273.0
	This study		0.5	92.1	-0.8	SF12E35a_LP-DIR-T	huji mag 2022-06-30 19:52:38	1.77e-06	7.1e-09	1.01e-07	1.56e-08	8	273	SF12E35a_LP-DIR-T-930	LT-T-Z:LP-DIR-T	g	93	pmagpy-4.2.83	SF12E35a	u	0	0	0.0	0.0	1	373.0
	This study		0.5	92.2	-0.8	SF12E35a_LP-DIR-T	huji mag 2022-07-01 09:34:15	1.75e-06	2.65e-09	1.04e-07	1.53e-08	8	273	SF12E35a_LP-DIR-T-931	LT-T-Z:LP-DIR-T	g	931	pmagpy-4.2.83	SF12E35a	u	0	0	0.0	0.0	2	403.0
	This study		0.5	92.9	-0.8	SF12E35a_LP-DIR-T	huji mag 2022-07-01 12:19:54	1.71e-06	3.31e-09	1.02e-07	1.5e-08	8	273	SF12E35a_LP-DIR-T-932	LT-T-Z:LP-DIR-T	g	932	pmagpy-4.2.83	SF12E35a	u	0	0	0.0	0.0	3	433.0
	This study		0.5	92.4	-0.8	SF12E35a_LP-DIR-T	huji mag 2022-07-01 15:20:06	1.62e-06	3.23e-09	9.67e-08	1.42e-08	8	273	SF12E35a_LP-DIR-T-933	LT-T-Z:LP-DIR-T	g	933	pmagpy-4.2.83	SF12E35a	u	0	0	0.0	0.0	4	463.0
	This study		0.5	92.4	-0.8	SF12E35a_LP-DIR-T	huji mag 2022-07-03 00:56:03	1.5e-06	3.37e-09	8.92e-08	1.3e-08	8	273	SF12E35a_LP-DIR-T-934	LT-T-Z:LP-DIR-T	g	934	pmagpy-4.2.83	SF12E35a	u	0	0	0.0	0.0	5	493.0
	This study		0.5	91.6	-0.7	SF12E35a_LP-DIR-T	huji mag 2022-07-03 11:43:57	1.33e-06	3.91e-09	7.94e-08	1.17e-08	8	273	SF12E35a_LP-DIR-T-935	LT-T-Z:LP-DIR-T	g	935	pmagpy-4.2.83	SF12E35a	u	0	0	0.0	0.0	6	523.0
	This study		0.5	92.9	-0.8	SF12E35a_LP-DIR-T	huji mag 2022-07-03 15:56:14	1.18e-06	3.49e-09	7e-08	1.04e-08	8	273	SF12E35a_LP-DIR-T-936	LT-T-Z:LP-DIR-T	g	936	pmagpy-4.2.83	SF12E35a	u	0	0	0.0	0.0	7	553.0
	This study		0.6	93.4	-0.8	SF12E35a_LP-DIR-T	huji mag 2022-07-03 19:58:22	1.07e-06	2.49e-09	6.36e-08	9.43e-09	8	273	SF12E35a_LP-DIR-T-937	LT-T-Z:LP-DIR-T	g	937	pmagpy-4.2.83	SF12E35a	u	0	0	0.0	0.0	8	583.0
	This study		0.5	92.8	-0.8	SF12E35a_LP-DIR-T	huji mag 2022-07-04 09:33:43	9.68e-07	2.06e-09	5.75e-08	8.52e-09	8	273	SF12E35a_LP-DIR-T-938	LT-T-Z:LP-DIR-T	g	938	pmagpy-4.2.83	SF12E35a	u	0	0	0.0	0.0	9	613.0
	This study		0.5	92.2	-0.9	SF12E35a_LP-DIR-T	huji mag 2022-07-04 15:15:49	9.01e-07	1.12e-09	5.38e-08	7.87e-09	8	273	SF12E35a_LP-DIR-T-939	LT-T-Z:LP-DIR-T	g	939	pmagpy-4.2.83	SF12E35a	u	0	0	0.0	0.0	1	643.0
	This study		0.5	92.5	-0.9	SF12E35a_LP-DIR-T	huji mag 2022-07-05 21:27:11	8.69e-07	2.17e-09	5.17e-08	7.61e-09	8	273	SF12E35a_LP-DIR-T-940	LT-T-Z:LP-DIR-T	g	94	pmagpy-4.2.83	SF12E35a	u	0	0	0.0	0.0	11	658.0
	This study		0.5	92.2	-0.9	SF12E35a_LP-DIR-T	huji mag 2022-07-06 12:11:45	8.28e-07	1.84e-09	4.95e-08	7.16e-09	8	273	SF12E35a_LP-DIR-T-941	LT-T-Z:LP-DIR-T	g	941	pmagpy-4.2.83	SF12E35a	u	0	0	0.0	0.0	12	673.0
	This study		0.5	92.5	-0.9	SF12E35a_LP-DIR-T	huji mag 2022-07-06 16:35:34	7.88e-07	1.74e-09	4.71e-08	6.75e-09	8	273	SF12E35a_LP-DIR-T-942	LT-T-Z:LP-DIR-T	g	942	pmagpy-4.2.83	SF12E35a	u	0	0	0.0	0.0	13	688.0
	This study		0.5	92.5	-0.9	SF12E35a_LP-DIR-T	huji mag 2022-07-06 23:03:32	7.57e-07	1.56e-09	4.52e-08	6.6e-09	8	273	SF12E35a_LP-DIR-T-943	LT-T-Z:LP-DIR-T	g	943	pmagpy-4.2.83	SF12E35a	u	0	0	0.0	0.0	14	703.0
	This study		0.5	93.2	-0.9	SF12E35a_LP-DIR-T	huji mag 2022-07-07 15:56:00	7.13e-07	1.58e-09	4.26e-08	6e-09	8	273	SF12E35a_LP-DIR-T-944	LT-T-Z:LP-DIR-T	g	944	pmagpy-4.2.83	SF12E35a	u	0	0	0.0	0.0	15	718.0
	This study		0.5	91.8	-0.9	SF12E35a_LP-DIR-T	huji mag 2022-07-07 20:23:17	6.81e-07	7.41e-10	4.07e-08	5.9e-09	8	273	SF12E35a_LP-DIR-T-945	LT-T-Z:LP-DIR-T	g	945	pmagpy-4.2.83	SF12E35a	u	0	0	0.0	0.0	16	733.0
	This study		0.5	92.7	-1.0	SF12E35a_LP-DIR-T	huji mag 2022-07-08 13:25:54	6.38e-07	1.26e-09	3.81e-08	5.49e-09	8	273	SF12E35a_LP-DIR-T-946	LT-T-Z:LP-DIR-T	g	946	pmagpy-4.2.83	SF12E35a	u	0	0	0.0	0.0	17	748.0
	This study		0.5	92.2	-0.8	SF12E35a_LP-DIR-T	huji mag 2022-07-10 02:18:29	5.81e-07	6.77e-10	3.47e-08	5.04e-09	8	273	SF12E35a_LP-DIR-T-947	LT-T-Z:LP-DIR-T	g	947	pmagpy-4.2.83	SF12E35a	u	0	0	0.0	0.0	18	763.0
	This study		0.5	92.8	-0.9	SF12E35a_LP-DIR-T	huji mag 2022-07-10 12:06:28	5.19e-07	6.82e-10	3.09e-08	4.57e-09	8	273	SF12E35a_LP-DIR-T-948	LT-T-Z:LP-DIR-T	g	948	pmagpy-4.2.83	SF12E35a	u	0	0	0.0	0.0	19	778.0
	This study		0.5	92.2	-0.9	SF12E35a_LP-DIR-T	huji mag 2022-07-10 15:47:00	4.41e-07	6.11e-10	2.63e-08	3.87e-09	8	273	SF12E35a_LP-DIR-T-949	LT-T-Z:LP-DIR-T	g	949	pmagpy-4.2.83	SF12E35a	u	0	0	0.0	0.0	2	793.0
	This study		0.5	92.6	-1.2	SF12E35a_LP-DIR-T	huji mag 2022-07-11 14:46:22	3.44e-07	6.73e-10	2.04e-08	3.06e-09	8	273	SF12E35a_LP-DIR-T-950	LT-T-Z:LP-DIR-T	g	95	pmagpy-4.2.83	SF12E35a	u	0	0	0.0	0.0	21	808.0
	This study		0.5	91.3	-0.9	SF12E35a_LP-DIR-T	huji mag 2022-07-12 13:03:30	2.23e-07	8.54e-10	1.32e-08	2e-09	8	273	SF12E35a_LP-DIR-T-951	LT-T-Z:LP-DIR-T	g	951	pmagpy-4.2.83	SF12E35a	u	0	0	0.0	0.0	22	823.0
	This study		0.5	92.9	-1.5	SF12E35a_LP-DIR-T	huji mag 2022-07-12 20:33:28	1.11e-07	2.77e-10	6.55e-09	1.01e-09	8	273	SF12E35a_LP-DIR-T-952	LT-T-Z:LP-DIR-T	g	952	pmagpy-4.2.83	SF12E35a	u	0	0	0.0	0.0	23	838.0
	This study		0.6	91.1	-1.8	SF12E35a_LP-DIR-T	huji mag 2022-07-13 14:21:17	4.94e-08	3.53e-10	3.1e-09	4.51e-10	8	273	SF12E35a_LP-DIR-T-953	LT-T-Z:LP-DIR-T	g	953	pmagpy-4.2.83	SF12E35a	u	0	0	0.0	0.0	24	853.0
	This study		0.9	91.1	-3.1	SF12E35a_LP-DIR-T	huji mag 2022-07-14 12:11:19	2.64e-08	3.79e-10	1.72e-09	2.41e-10	8	273	SF12E35a_LP-DIR-T-954	LT-T-Z:LP-DIR-T	g	954	pmagpy-4.2.83	SF12E35a	u	0	0	0.0	0.0	25	868.0
	This study		1.4	86.5	-1.8	SF12E35a_LP-DIR-T	huji mag 2022-07-14 17:31:24	1.15e-08	2.36e-10	6.05e-10	1.04e-10	8	273	SF12E35a_LP-DIR-T-955	LT-T-Z:LP-DIR-T	g	955	pmagpy-4.2.83	SF12E35a	u	0	0	0.0	0.0	26	883.0
	This study		1.2	89.7	6.5	SF12E35a_LP-DIR-T	huji mag 2022-07-14 21:56:56	4.79e-09	8.37e-11	2.52e-10	4.11e-11	8	273	SF12E35a_LP-DIR-T-956	LT-T-Z:LP-DIR-T	g	956	pmagpy-4.2.83	SF12E35a	u	0	0	0.0	0.0	27	898.0
	This study		1.8	110.1	-42.0	SF12E35a_LP-DIR-T	huji mag 2022-07-15 11:31:59	2.44e-09	3.72e-11	8.34e-11	1.54e-11	8	273	SF12E35a_LP-DIR-T-957	LT-T-Z:LP-DIR-T	g	957	pmagpy-4.2.83	SF12E35a	u	0	0	0.0	0.0	28	913.0
	This study		2.0	151.6	-35.8	SF12E35a_LP-DIR-T	huji mag 2022-07-17 09:55:35	2.46e-09	9.28e-11	3.85e-11	1.72e-11	8	273	SF12E35a_LP-DIR-T-958	LT-T-Z:LP-DIR-T	g	958	pmagpy-4.2.83	SF12E35a	u	0	0	0.0	0.0	29	928.0
	This study		2.1	295.8	-38.0	SF12E35a_LP-DIR-T	huji mag 2022-07-17 16:22:27	1.07e-09	1.44e-11	4.46e-11	7.99e-12	8	273	SF12E35a_LP-DIR-T-959	LT-T-Z:LP-DIR-T	g	959	pmagpy-4.2.83	SF12E35a	u	0	0	0.0	0.0	3	943.0
	This study		0.5	92.5	0.2	SF12E36a_LP-DIR-T	huji mag 2022-06-30 14:35:38	2.04e-06	1.6e-09	1.22e-07	1.88e-08	8	273	SF12E36a_LP-DIR-T-960	LT-NO:LP-DIR-T	g	96	pmagpy-4.2.83	SF12E36a	u	0	0	0.0	0.0		273.0
	This study		0.5	93.7	0.3	SF12E36a_LP-DIR-T	huji mag 2022-06-30 19:54:21	2e-06	9.18e-10	1.19e-07	1.85e-08	8	273	SF12E36a_LP-DIR-T-961	LT-T-Z:LP-DIR-T	g	961	pmagpy-4.2.83	SF12E36a	u	0	0	0.0	0.0	1	373.0
	This study		0.5	92.4	0.2	SF12E36a_LP-DIR-T	huji mag 2022-07-01 09:36:01	1.97e-06	3.45e-09	1.17e-07	1.8e-08	8	273	SF12E36a_LP-DIR-T-962	LT-T-Z:LP-DIR-T	g	962	pmagpy-4.2.83	SF12E36a	u	0	0	0.0	0.0	2	403.0
	This study		0.5	92.7	0.2	SF12E36a_LP-DIR-T	huji mag 2022-07-01 12:21:39	1.91e-06	2.67e-09	1.14e-07	1.77e-08	8	273	SF12E36a_LP-DIR-T-963	LT-T-Z:LP-DIR-T	g	963	pmagpy-4.2.83	SF12E36a	u	0	0	0.0	0.0	3	433.0
	This study		0.5	92.5	0.2	SF12E36a_LP-DIR-T	huji mag 2022-07-01 15:21:51	1.79e-06	2.63e-09	1.06e-07	1.65e-08	8	273	SF12E36a_LP-DIR-T-964	LT-T-Z:LP-DIR-T	g	964	pmagpy-4.2.83	SF12E36a	u	0	0	0.0	0.0	4	463.0
	This study		0.5	92.7	0.1	SF12E36a_LP-DIR-T	huji mag 2022-07-03 00:57:52	1.62e-06	1.88e-09	9.6e-08	1.51e-08	8	273	SF12E36a_LP-DIR-T-965	LT-T-Z:LP-DIR-T	g	965	pmagpy-4.2.83	SF12E36a	u	0	0	0.0	0.0	5	493.0
	This study		0.5	93.0	0.1	SF12E36a_LP-DIR-T	huji mag 2022-07-03 11:45:43	1.44e-06	3.06e-09	8.56e-08	1.33e-08	8	273	SF12E36a_LP-DIR-T-966	LT-T-Z:LP-DIR-T	g	966	pmagpy-4.2.83	SF12E36a	u	0	0	0.0	0.0	6	523.0
	This study		0.5	93.1	0.0	SF12E36a_LP-DIR-T	huji mag 2022-07-03 15:58:03	1.28e-06	1.45e-09	7.59e-08	1.19e-08	8	273	SF12E36a_LP-DIR-T-967	LT-T-Z:LP-DIR-T	g	967	pmagpy-4.2.83	SF12E36a	u	0	0	0.0	0.0	7	553.0
	This study		0.5	93.1	0.2	SF12E36a_LP-DIR-T	huji mag 2022-07-03 20:00:10	1.14e-06	2.48e-09	6.79e-08	1.05e-08	8	273	SF12E36a_LP-DIR-T-968	LT-T-Z:LP-DIR-T	g	968	pmagpy-4.2.83	SF12E36a	u	0	0	0.0	0.0	8	583.0
	This study		0.5	92.2	-0.0	SF12E36a_LP-DIR-T	huji mag 2022-07-04 09:35:30	9.62e-07	1.24e-09	5.74e-08	8.79e-09	8	273	SF12E36a_LP-DIR-T-969	LT-T-Z:LP-DIR-T	g	969	pmagpy-4.2.83	SF12E36a	u	0	0	0.0	0.0	9	613.0
	This study		0.5	92.4	-0.0	SF12E36a_LP-DIR-T	huji mag 2022-07-04 15:17:37	8.34e-07	1.17e-09	4.99e-08	7.53e-09	8	273	SF12E36a_LP-DIR-T-970	LT-T-Z:LP-DIR-T	g	97	pmagpy-4.2.83	SF12E36a	u	0	0	0.0	0.0	1	643.0
	This study		0.5	93.0	-0.1	SF12E36a_LP-DIR-T	huji mag 2022-07-05 21:28:57	7.74e-07	1.06e-09	4.63e-08	7e-09	8	273	SF12E36a_LP-DIR-T-971	LT-T-Z:LP-DIR-T	g	971	pmagpy-4.2.83	SF12E36a	u	0	0	0.0	0.0	11	658.0
	This study		0.5	92.5	0.0	SF12E36a_LP-DIR-T	huji mag 2022-07-06 12:13:34	7.14e-07	1.66e-09	4.29e-08	6.36e-09	8	273	SF12E36a_LP-DIR-T-972	LT-T-Z:LP-DIR-T	g	972	pmagpy-4.2.83	SF12E36a	u	0	0	0.0	0.0	12	673.0
	This study		0.5	92.4	-0.1	SF12E36a_LP-DIR-T	huji mag 2022-07-06 16:37:24	6.63e-07	1.24e-09	3.98e-08	5.89e-09	8	273	SF12E36a_LP-DIR-T-973	LT-T-Z:LP-DIR-T	g	973	pmagpy-4.2.83	SF12E36a	u	0	0	0.0	0.0	13	688.0
	This study		0.5	92.2	-0.0	SF12E36a_LP-DIR-T	huji mag 2022-07-06 23:05:20	6.23e-07	8.61e-10	3.76e-08	5.6e-09	8	273	SF12E36a_LP-DIR-T-974	LT-T-Z:LP-DIR-T	g	974	pmagpy-4.2.83	SF12E36a	u	0	0	0.0	0.0	14	703.0
	This study		0.5	92.6	-0.1	SF12E36a_LP-DIR-T	huji mag 2022-07-07 15:58:07	5.82e-07	8.59e-10	3.49e-08	5.18e-09	8	273	SF12E36a_LP-DIR-T-975	LT-T-Z:LP-DIR-T	g	975	pmagpy-4.2.83	SF12E36a	u	0	0	0.0	0.0	15	718.0
	This study		0.5	92.8	-0.1	SF12E36a_LP-DIR-T	huji mag 2022-07-07 20:25:06	5.53e-07	8.65e-10	3.32e-08	4.87e-09	8	273	SF12E36a_LP-DIR-T-976	LT-T-Z:LP-DIR-T	g	976	pmagpy-4.2.83	SF12E36a	u	0	0	0.0	0.0	16	733.0
	This study		0.9	92.9	-0.2	SF12E36a_LP-DIR-T	huji mag 2022-07-08 13:28:03	5.23e-07	7.56e-09	2.71e-08	4.55e-09	8	273	SF12E36a_LP-DIR-T-977	LT-T-Z:LP-DIR-T	g	977	pmagpy-4.2.83	SF12E36a	u	0	0	0.0	0.0	17	748.0
	This study		0.5	92.2	-0.2	SF12E36a_LP-DIR-T	huji mag 2022-07-10 02:20:18	4.77e-07	1.1e-09	2.87e-08	4.19e-09	8	273	SF12E36a_LP-DIR-T-978	LT-T-Z:LP-DIR-T	g	978	pmagpy-4.2.83	SF12E36a	u	0	0	0.0	0.0	18	763.0
	This study		0.5	92.9	-0.2	SF12E36a_LP-DIR-T	huji mag 2022-07-10 12:08:37	4.32e-07	5.17e-10	2.59e-08	3.92e-09	8	273	SF12E36a_LP-DIR-T-979	LT-T-Z:LP-DIR-T	g	979	pmagpy-4.2.83	SF12E36a	u	0	0	0.0	0.0	19	778.0
	This study		0.5	91.3	-0.2	SF12E36a_LP-DIR-T	huji mag 2022-07-10 15:48:48	3.76e-07	7.19e-10	2.26e-08	3.38e-09	8	273	SF12E36a_LP-DIR-T-980	LT-T-Z:LP-DIR-T	g	98	pmagpy-4.2.83	SF12E36a	u	0	0	0.0	0.0	2	793.0
	This study		0.5	92.5	-0.2	SF12E36a_LP-DIR-T	huji mag 2022-07-11 14:48:30	3.01e-07	3.88e-10	1.81e-08	2.8e-09	8	273	SF12E36a_LP-DIR-T-981	LT-T-Z:LP-DIR-T	g	981	pmagpy-4.2.83	SF12E36a	u	0	0	0.0	0.0	21	808.0
	This study		0.6	93.3	-0.3	SF12E36a_LP-DIR-T	huji mag 2022-07-12 13:05:18	2.05e-07	2.69e-10	1.23e-08	1.91e-09	8	273	SF12E36a_LP-DIR-T-982	LT-T-Z:LP-DIR-T	g	982	pmagpy-4.2.83	SF12E36a	u	0	0	0.0	0.0	22	823.0
	This study		0.5	92.2	-0.2	SF12E36a_LP-DIR-T	huji mag 2022-07-12 20:35:37	1.04e-07	3.45e-10	6.21e-09	9.91e-10	8	273	SF12E36a_LP-DIR-T-983	LT-T-Z:LP-DIR-T	g	983	pmagpy-4.2.83	SF12E36a	u	0	0	0.0	0.0	23	838.0
	This study		0.9	93.0	-1.4	SF12E36a_LP-DIR-T	huji mag 2022-07-13 14:23:06	4.32e-08	6.65e-10	2.47e-09	3.95e-10	8	273	SF12E36a_LP-DIR-T-984	LT-T-Z:LP-DIR-T	g	984	pmagpy-4.2.83	SF12E36a	u	0	0	0.0	0.0	24	853.0
	This study		1.3	89.3	-3.7	SF12E36a_LP-DIR-T	huji mag 2022-07-14 12:13:27	2.29e-08	4.75e-10	1.21e-09	2.14e-10	8	273	SF12E36a_LP-DIR-T-985	LT-T-Z:LP-DIR-T	g	985	pmagpy-4.2.83	SF12E36a	u	0	0	0.0	0.0	25	868.0
	This study		1.8	81.6	-0.1	SF12E36a_LP-DIR-T	huji mag 2022-07-14 17:33:33	7.94e-09	1.91e-10	4.04e-10	6.69e-11	8	273	SF12E36a_LP-DIR-T-986	LT-T-Z:LP-DIR-T	g	986	pmagpy-4.2.83	SF12E36a	u	0	0	0.0	0.0	26	883.0
	This study		2.9	68.6	-6.9	SF12E36a_LP-DIR-T	huji mag 2022-07-14 21:59:02	3.44e-09	1.27e-10	1.53e-10	2.89e-11	8	273	SF12E36a_LP-DIR-T-987	LT-T-Z:LP-DIR-T	g	987	pmagpy-4.2.83	SF12E36a	u	0	0	0.0	0.0	27	898.0
	This study		2.4	18.3	-29.1	SF12E36a_LP-DIR-T	huji mag 2022-07-15 11:34:07	1.48e-09	8.7e-11	2.8e-11	6.58e-12	8	273	SF12E36a_LP-DIR-T-988	LT-T-Z:LP-DIR-T	g	988	pmagpy-4.2.83	SF12E36a	u	0	0	0.0	0.0	28	913.0
	This study		2.6	24.1	5.5	SF12E36a_LP-DIR-T	huji mag 2022-07-17 09:57:44	2e-09	1.25e-10	4.12e-11	1.5e-11	8	273	SF12E36a_LP-DIR-T-989	LT-T-Z:LP-DIR-T	g	989	pmagpy-4.2.83	SF12E36a	u	0	0	0.0	0.0	29	928.0
	This study		1.7	155.4	-55.7	SF12E36a_LP-DIR-T	huji mag 2022-07-17 16:24:12	6.02e-10	1.98e-11	3.44e-12	4.27e-12	8	273	SF12E36a_LP-DIR-T-990	LT-T-Z:LP-DIR-T	g	99	pmagpy-4.2.83	SF12E36a	u	0	0	0.0	0.0	3	943.0
	This study		0.5	93.0	-0.4	SF12E37a_LP-DIR-T	huji mag 2022-06-30 14:37:28	1.67e-06	1.01e-09	1e-07	1.5e-08	8	273	SF12E37a_LP-DIR-T-991	LT-NO:LP-DIR-T	g	991	pmagpy-4.2.83	SF12E37a	u	0	0	0.0	0.0		273.0
	This study		0.5	92.8	-0.3	SF12E37a_LP-DIR-T	huji mag 2022-06-30 19:56:09	1.65e-06	3.23e-09	9.83e-08	1.48e-08	8	273	SF12E37a_LP-DIR-T-992	LT-T-Z:LP-DIR-T	g	992	pmagpy-4.2.83	SF12E37a	u	0	0	0.0	0.0	1	373.0
	This study		0.6	93.0	-0.3	SF12E37a_LP-DIR-T	huji mag 2022-07-01 09:37:50	1.63e-06	5.11e-09	9.75e-08	1.46e-08	8	273	SF12E37a_LP-DIR-T-993	LT-T-Z:LP-DIR-T	g	993	pmagpy-4.2.83	SF12E37a	u	0	0	0.0	0.0	2	403.0
	This study		0.5	92.7	-0.4	SF12E37a_LP-DIR-T	huji mag 2022-07-01 12:23:28	1.6e-06	9.19e-10	9.57e-08	1.44e-08	8	273	SF12E37a_LP-DIR-T-994	LT-T-Z:LP-DIR-T	g	994	pmagpy-4.2.83	SF12E37a	u	0	0	0.0	0.0	3	433.0
	This study		0.5	92.5	-0.4	SF12E37a_LP-DIR-T	huji mag 2022-07-01 15:23:40	1.55e-06	2.92e-09	9.24e-08	1.39e-08	8	273	SF12E37a_LP-DIR-T-995	LT-T-Z:LP-DIR-T	g	995	pmagpy-4.2.83	SF12E37a	u	0	0	0.0	0.0	4	463.0
	This study		0.5	92.3	-0.4	SF12E37a_LP-DIR-T	huji mag 2022-07-03 00:59:46	1.48e-06	4.73e-09	8.82e-08	1.35e-08	8	273	SF12E37a_LP-DIR-T-996	LT-T-Z:LP-DIR-T	g	996	pmagpy-4.2.83	SF12E37a	u	0	0	0.0	0.0	5	493.0
	This study		0.5	93.2	-0.3	SF12E37a_LP-DIR-T	huji mag 2022-07-03 11:47:34	1.38e-06	1.95e-09	8.26e-08	1.24e-08	8	273	SF12E37a_LP-DIR-T-997	LT-T-Z:LP-DIR-T	g	997	pmagpy-4.2.83	SF12E37a	u	0	0	0.0	0.0	6	523.0
	This study		0.6	93.6	-0.3	SF12E37a_LP-DIR-T	huji mag 2022-07-03 15:59:57	1.25e-06	9.27e-10	7.47e-08	1.13e-08	8	273	SF12E37a_LP-DIR-T-998	LT-T-Z:LP-DIR-T	g	998	pmagpy-4.2.83	SF12E37a	u	0	0	0.0	0.0	7	553.0
	This study		0.5	93.1	-0.4	SF12E37a_LP-DIR-T	huji mag 2022-07-03 20:02:03	1.15e-06	1.89e-09	6.88e-08	1.04e-08	8	273	SF12E37a_LP-DIR-T-999	LT-T-Z:LP-DIR-T	g	999	pmagpy-4.2.83	SF12E37a	u	0	0	0.0	0.0	8	583.0
	This study		0.5	91.8	-0.3	SF12E37a_LP-DIR-T	huji mag 2022-07-04 09:37:26	1.07e-06	2.48e-09	6.43e-08	9.54e-09	8	273	SF12E37a_LP-DIR-T-1000	LT-T-Z:LP-DIR-T	g	1	pmagpy-4.2.83	SF12E37a	u	0	0	0.0	0.0	9	613.0
	This study		0.5	92.8	-0.4	SF12E37a_LP-DIR-T	huji mag 2022-07-04 15:19:30	1.03e-06	5.24e-10	6.18e-08	9.15e-09	8	273	SF12E37a_LP-DIR-T-1001	LT-T-Z:LP-DIR-T	g	1001	pmagpy-4.2.83	SF12E37a	u	0	0	0.0	0.0	1	643.0
	This study		0.5	92.4	-0.4	SF12E37a_LP-DIR-T	huji mag 2022-07-05 21:30:49	1.01e-06	2.01e-09	6.06e-08	8.91e-09	8	273	SF12E37a_LP-DIR-T-1002	LT-T-Z:LP-DIR-T	g	1002	pmagpy-4.2.83	SF12E37a	u	0	0	0.0	0.0	11	658.0
	This study		0.6	92.9	-0.4	SF12E37a_LP-DIR-T	huji mag 2022-07-06 12:15:30	9.84e-07	2.75e-09	5.88e-08	8.85e-09	8	273	SF12E37a_LP-DIR-T-1003	LT-T-Z:LP-DIR-T	g	1003	pmagpy-4.2.83	SF12E37a	u	0	0	0.0	0.0	12	673.0
	This study		0.5	92.6	-0.4	SF12E37a_LP-DIR-T	huji mag 2022-07-06 16:39:20	9.53e-07	1.7e-09	5.7e-08	8.53e-09	8	273	SF12E37a_LP-DIR-T-1004	LT-T-Z:LP-DIR-T	g	1004	pmagpy-4.2.83	SF12E37a	u	0	0	0.0	0.0	13	688.0
	This study		0.5	92.7	-0.4	SF12E37a_LP-DIR-T	huji mag 2022-07-06 23:07:15	9.23e-07	1.65e-09	5.51e-08	8.3e-09	8	273	SF12E37a_LP-DIR-T-1005	LT-T-Z:LP-DIR-T	g	1005	pmagpy-4.2.83	SF12E37a	u	0	0	0.0	0.0	14	703.0
	This study		0.5	92.6	-0.4	SF12E37a_LP-DIR-T	huji mag 2022-07-07 16:00:14	8.73e-07	1.6e-09	5.22e-08	7.85e-09	8	273	SF12E37a_LP-DIR-T-1006	LT-T-Z:LP-DIR-T	g	1006	pmagpy-4.2.83	SF12E37a	u	0	0	0.0	0.0	15	718.0
	This study		0.5	92.4	-0.4	SF12E37a_LP-DIR-T	huji mag 2022-07-07 20:27:01	8.36e-07	1.42e-09	5e-08	7.48e-09	8	273	SF12E37a_LP-DIR-T-1007	LT-T-Z:LP-DIR-T	g	1007	pmagpy-4.2.83	SF12E37a	u	0	0	0.0	0.0	16	733.0
	This study		0.5	92.5	-0.4	SF12E37a_LP-DIR-T	huji mag 2022-07-08 13:30:11	7.85e-07	1.09e-09	4.69e-08	6.97e-09	8	273	SF12E37a_LP-DIR-T-1008	LT-T-Z:LP-DIR-T	g	1008	pmagpy-4.2.83	SF12E37a	u	0	0	0.0	0.0	17	748.0
	This study		0.5	93.1	-0.4	SF12E37a_LP-DIR-T	huji mag 2022-07-10 02:22:15	7.13e-07	2.28e-09	4.26e-08	6.38e-09	8	273	SF12E37a_LP-DIR-T-1009	LT-T-Z:LP-DIR-T	g	1009	pmagpy-4.2.83	SF12E37a	u	0	0	0.0	0.0	18	763.0
	This study		0.5	92.6	-0.4	SF12E37a_LP-DIR-T	huji mag 2022-07-10 12:10:45	6.33e-07	1.5e-09	3.78e-08	5.65e-09	8	273	SF12E37a_LP-DIR-T-1010	LT-T-Z:LP-DIR-T	g	101	pmagpy-4.2.83	SF12E37a	u	0	0	0.0	0.0	19	778.0
	This study		0.5	92.8	-0.6	SF12E37a_LP-DIR-T	huji mag 2022-07-10 15:50:44	5.35e-07	7.99e-11	3.2e-08	4.79e-09	8	273	SF12E37a_LP-DIR-T-1011	LT-T-Z:LP-DIR-T	g	1011	pmagpy-4.2.83	SF12E37a	u	0	0	0.0	0.0	2	793.0
	This study		0.5	92.8	-0.4	SF12E37a_LP-DIR-T	huji mag 2022-07-11 14:50:34	4.09e-07	7.48e-10	2.45e-08	3.67e-09	8	273	SF12E37a_LP-DIR-T-1012	LT-T-Z:LP-DIR-T	g	1012	pmagpy-4.2.83	SF12E37a	u	0	0	0.0	0.0	21	808.0
	This study		0.5	92.5	-0.3	SF12E37a_LP-DIR-T	huji mag 2022-07-12 13:07:15	2.7e-07	6.37e-10	1.61e-08	2.49e-09	8	273	SF12E37a_LP-DIR-T-1013	LT-T-Z:LP-DIR-T	g	1013	pmagpy-4.2.83	SF12E37a	u	0	0	0.0	0.0	22	823.0
	This study		0.6	93.5	-0.2	SF12E37a_LP-DIR-T	huji mag 2022-07-12 20:37:45	1.62e-07	3.75e-10	9.64e-09	1.51e-09	8	273	SF12E37a_LP-DIR-T-1014	LT-T-Z:LP-DIR-T	g	1014	pmagpy-4.2.83	SF12E37a	u	0	0	0.0	0.0	23	838.0
	This study		0.5	92.8	-0.4	SF12E37a_LP-DIR-T	huji mag 2022-07-13 14:25:03	9.64e-08	3.85e-10	5.67e-09	8.91e-10	8	273	SF12E37a_LP-DIR-T-1015	LT-T-Z:LP-DIR-T	g	1015	pmagpy-4.2.83	SF12E37a	u	0	0	0.0	0.0	24	853.0
	This study		0.5	93.3	0.5	SF12E37a_LP-DIR-T	huji mag 2022-07-14 12:15:36	6.05e-08	2.73e-10	3.59e-09	5.64e-10	8	273	SF12E37a_LP-DIR-T-1016	LT-T-Z:LP-DIR-T	g	1016	pmagpy-4.2.83	SF12E37a	u	0	0	0.0	0.0	25	868.0
	This study		0.8	92.4	1.1	SF12E37a_LP-DIR-T	huji mag 2022-07-14 17:35:41	2.64e-08	3.3e-10	1.72e-09	2.46e-10	8	273	SF12E37a_LP-DIR-T-1017	LT-T-Z:LP-DIR-T	g	1017	pmagpy-4.2.83	SF12E37a	u	0	0	0.0	0.0	26	883.0
	This study		1.2	91.5	-11.8	SF12E37a_LP-DIR-T	huji mag 2022-07-14 22:01:09	7.01e-09	1.2e-10	3.52e-10	6.66e-11	8	273	SF12E37a_LP-DIR-T-1018	LT-T-Z:LP-DIR-T	g	1018	pmagpy-4.2.83	SF12E37a	u	0	0	0.0	0.0	27	898.0
	This study		1.6	106.6	26.7	SF12E37a_LP-DIR-T	huji mag 2022-07-15 11:36:15	3.14e-09	2.73e-11	1.4e-10	2.52e-11	8	273	SF12E37a_LP-DIR-T-1019	LT-T-Z:LP-DIR-T	g	1019	pmagpy-4.2.83	SF12E37a	u	0	0	0.0	0.0	28	913.0
	This study		1.9	111.3	3.1	SF12E37a_LP-DIR-T	huji mag 2022-07-17 09:59:51	1.61e-09	2.72e-11	7.79e-11	9.73e-12	8	273	SF12E37a_LP-DIR-T-1020	LT-T-Z:LP-DIR-T	g	102	pmagpy-4.2.83	SF12E37a	u	0	0	0.0	0.0	29	928.0
	This study		1.7	244.3	80.2	SF12E37a_LP-DIR-T	huji mag 2022-07-17 16:25:56	1.44e-09	1.24e-11	4.12e-11	4.56e-12	8	273	SF12E37a_LP-DIR-T-1021	LT-T-Z:LP-DIR-T	g	1021	pmagpy-4.2.83	SF12E37a	u	0	0	0.0	0.0	3	943.0
	This study		0.5	92.5	-0.5	SF12E38a_LP-DIR-T	huji mag 2022-06-30 14:39:26	2.07e-06	1.83e-09	1.23e-07	1.89e-08	8	273	SF12E38a_LP-DIR-T-1022	LT-NO:LP-DIR-T	g	1022	pmagpy-4.2.83	SF12E38a	u	0	0	0.0	0.0		273.0
	This study		0.5	92.8	-0.5	SF12E38a_LP-DIR-T	huji mag 2022-06-30 19:58:07	2.04e-06	1.31e-09	1.21e-07	1.86e-08	8	273	SF12E38a_LP-DIR-T-1023	LT-T-Z:LP-DIR-T	g	1023	pmagpy-4.2.83	SF12E38a	u	0	0	0.0	0.0	1	373.0
	This study		0.5	92.9	-0.5	SF12E38a_LP-DIR-T	huji mag 2022-07-01 09:39:48	2.02e-06	2.99e-09	1.2e-07	1.82e-08	8	273	SF12E38a_LP-DIR-T-1024	LT-T-Z:LP-DIR-T	g	1024	pmagpy-4.2.83	SF12E38a	u	0	0	0.0	0.0	2	403.0
	This study		0.5	91.9	-0.5	SF12E38a_LP-DIR-T	huji mag 2022-07-01 12:25:26	1.98e-06	2.71e-09	1.18e-07	1.79e-08	8	273	SF12E38a_LP-DIR-T-1025	LT-T-Z:LP-DIR-T	g	1025	pmagpy-4.2.83	SF12E38a	u	0	0	0.0	0.0	3	433.0
	This study		0.5	91.7	-0.5	SF12E38a_LP-DIR-T	huji mag 2022-07-01 15:25:37	1.89e-06	4.39e-09	1.12e-07	1.7e-08	8	273	SF12E38a_LP-DIR-T-1026	LT-T-Z:LP-DIR-T	g	1026	pmagpy-4.2.83	SF12E38a	u	0	0	0.0	0.0	4	463.0
	This study		0.5	92.4	-0.6	SF12E38a_LP-DIR-T	huji mag 2022-07-03 01:01:47	1.78e-06	5.16e-09	1.05e-07	1.62e-08	8	273	SF12E38a_LP-DIR-T-1027	LT-T-Z:LP-DIR-T	g	1027	pmagpy-4.2.83	SF12E38a	u	0	0	0.0	0.0	5	493.0
	This study		0.5	93.0	-0.5	SF12E38a_LP-DIR-T	huji mag 2022-07-03 11:49:35	1.62e-06	3.5e-09	9.66e-08	1.49e-08	8	273	SF12E38a_LP-DIR-T-1028	LT-T-Z:LP-DIR-T	g	1028	pmagpy-4.2.83	SF12E38a	u	0	0	0.0	0.0	6	523.0
	This study		0.7	91.2	-0.6	SF12E38a_LP-DIR-T	huji mag 2022-07-03 16:01:58	1.44e-06	3.94e-09	8.59e-08	1.7e-08	8	273	SF12E38a_LP-DIR-T-1029	LT-T-Z:LP-DIR-T	g	1029	pmagpy-4.2.83	SF12E38a	u	0	0	0.0	0.0	7	553.0
	This study		0.5	91.9	-0.5	SF12E38a_LP-DIR-T	huji mag 2022-07-03 20:04:03	1.31e-06	2.18e-09	7.8e-08	1.21e-08	8	273	SF12E38a_LP-DIR-T-1030	LT-T-Z:LP-DIR-T	g	103	pmagpy-4.2.83	SF12E38a	u	0	0	0.0	0.0	8	583.0
	This study		0.5	92.4	-0.6	SF12E38a_LP-DIR-T	huji mag 2022-07-04 09:39:28	1.17e-06	1.94e-09	6.93e-08	1.07e-08	8	273	SF12E38a_LP-DIR-T-1031	LT-T-Z:LP-DIR-T	g	1031	pmagpy-4.2.83	SF12E38a	u	0	0	0.0	0.0	9	613.0
	This study		0.5	90.8	-0.5	SF12E38a_LP-DIR-T	huji mag 2022-07-04 15:21:30	1.07e-06	3.22e-09	6.33e-08	9.64e-09	8	273	SF12E38a_LP-DIR-T-1032	LT-T-Z:LP-DIR-T	g	1032	pmagpy-4.2.83	SF12E38a	u	0	0	0.0	0.0	1	643.0
	This study		0.5	92.8	-0.6	SF12E38a_LP-DIR-T	huji mag 2022-07-05 21:32:47	1.01e-06	2.82e-09	6.01e-08	9.14e-09	8	273	SF12E38a_LP-DIR-T-1033	LT-T-Z:LP-DIR-T	g	1033	pmagpy-4.2.83	SF12E38a	u	0	0	0.0	0.0	11	658.0
	This study		0.5	93.4	-0.6	SF12E38a_LP-DIR-T	huji mag 2022-07-06 12:17:35	9.54e-07	6.37e-10	5.69e-08	8.5e-09	8	273	SF12E38a_LP-DIR-T-1034	LT-T-Z:LP-DIR-T	g	1034	pmagpy-4.2.83	SF12E38a	u	0	0	0.0	0.0	12	673.0
	This study		0.5	92.1	-0.5	SF12E38a_LP-DIR-T	huji mag 2022-07-06 16:41:24	9.02e-07	1.23e-09	5.38e-08	8.1e-09	8	273	SF12E38a_LP-DIR-T-1035	LT-T-Z:LP-DIR-T	g	1035	pmagpy-4.2.83	SF12E38a	u	0	0	0.0	0.0	13	688.0
	This study		0.5	92.6	-0.6	SF12E38a_LP-DIR-T	huji mag 2022-07-06 23:09:19	8.58e-07	2.98e-10	5.11e-08	7.45e-09	8	273	SF12E38a_LP-DIR-T-1036	LT-T-Z:LP-DIR-T	g	1036	pmagpy-4.2.83	SF12E38a	u	0	0	0.0	0.0	14	703.0
	This study		0.5	91.9	-0.5	SF12E38a_LP-DIR-T	huji mag 2022-07-07 16:02:21	8.12e-07	1.06e-09	4.85e-08	7.25e-09	8	273	SF12E38a_LP-DIR-T-1037	LT-T-Z:LP-DIR-T	g	1037	pmagpy-4.2.83	SF12E38a	u	0	0	0.0	0.0	15	718.0
	This study		0.5	91.6	-0.5	SF12E38a_LP-DIR-T	huji mag 2022-07-07 20:29:05	7.73e-07	1.71e-09	4.6e-08	6.9e-09	8	273	SF12E38a_LP-DIR-T-1038	LT-T-Z:LP-DIR-T	g	1038	pmagpy-4.2.83	SF12E38a	u	0	0	0.0	0.0	16	733.0
	This study		0.5	91.8	-0.5	SF12E38a_LP-DIR-T	huji mag 2022-07-08 13:32:20	7.29e-07	1.05e-09	4.35e-08	6.43e-09	8	273	SF12E38a_LP-DIR-T-1039	LT-T-Z:LP-DIR-T	g	1039	pmagpy-4.2.83	SF12E38a	u	0	0	0.0	0.0	17	748.0
	This study		0.5	92.7	-0.5	SF12E38a_LP-DIR-T	huji mag 2022-07-10 02:24:20	6.73e-07	1.2e-09	4.02e-08	6.05e-09	8	273	SF12E38a_LP-DIR-T-1040	LT-T-Z:LP-DIR-T	g	104	pmagpy-4.2.83	SF12E38a	u	0	0	0.0	0.0	18	763.0
	This study		0.5	92.9	-0.4	SF12E38a_LP-DIR-T	huji mag 2022-07-10 12:12:53	6.09e-07	3.58e-10	3.63e-08	5.47e-09	8	273	SF12E38a_LP-DIR-T-1041	LT-T-Z:LP-DIR-T	g	1041	pmagpy-4.2.83	SF12E38a	u	0	0	0.0	0.0	19	778.0
	This study		0.5	91.9	-0.4	SF12E38a_LP-DIR-T	huji mag 2022-07-10 15:52:47	5.28e-07	6.61e-10	3.15e-08	4.72e-09	8	273	SF12E38a_LP-DIR-T-1042	LT-T-Z:LP-DIR-T	g	1042	pmagpy-4.2.83	SF12E38a	u	0	0	0.0	0.0	2	793.0
	This study		0.5	92.9	-0.3	SF12E38a_LP-DIR-T	huji mag 2022-07-11 14:52:42	4.19e-07	6.52e-10	2.49e-08	3.76e-09	8	273	SF12E38a_LP-DIR-T-1043	LT-T-Z:LP-DIR-T	g	1043	pmagpy-4.2.83	SF12E38a	u	0	0	0.0	0.0	21	808.0
	This study		0.5	92.3	-0.5	SF12E38a_LP-DIR-T	huji mag 2022-07-12 13:09:20	2.85e-07	2.91e-10	1.7e-08	2.62e-09	8	273	SF12E38a_LP-DIR-T-1044	LT-T-Z:LP-DIR-T	g	1044	pmagpy-4.2.83	SF12E38a	u	0	0	0.0	0.0	22	823.0
	This study		0.6	93.9	-0.0	SF12E38a_LP-DIR-T	huji mag 2022-07-12 20:39:53	1.6e-07	1.46e-10	9.51e-09	1.49e-09	8	273	SF12E38a_LP-DIR-T-1045	LT-T-Z:LP-DIR-T	g	1045	pmagpy-4.2.83	SF12E38a	u	0	0	0.0	0.0	23	838.0
	This study		0.5	92.9	-0.7	SF12E38a_LP-DIR-T	huji mag 2022-07-13 14:27:07	8.72e-08	3.15e-10	5.18e-09	8.05e-10	8	273	SF12E38a_LP-DIR-T-1046	LT-T-Z:LP-DIR-T	g	1046	pmagpy-4.2.83	SF12E38a	u	0	0	0.0	0.0	24	853.0
	This study		0.6	93.6	-0.1	SF12E38a_LP-DIR-T	huji mag 2022-07-14 12:17:44	5.47e-08	2.46e-10	3.32e-09	5.08e-10	8	273	SF12E38a_LP-DIR-T-1047	LT-T-Z:LP-DIR-T	g	1047	pmagpy-4.2.83	SF12E38a	u	0	0	0.0	0.0	25	868.0
	This study		1.5	86.4	-0.1	SF12E38a_LP-DIR-T	huji mag 2022-07-14 17:37:48	2.17e-08	4.75e-10	1.11e-09	1.99e-10	8	273	SF12E38a_LP-DIR-T-1048	LT-T-Z:LP-DIR-T	g	1048	pmagpy-4.2.83	SF12E38a	u	0	0	0.0	0.0	26	883.0
	This study		1.3	107.3	3.5	SF12E38a_LP-DIR-T	huji mag 2022-07-14 22:03:15	5.18e-09	4.2e-11	2.42e-10	5.39e-11	8	273	SF12E38a_LP-DIR-T-1049	LT-T-Z:LP-DIR-T	g	1049	pmagpy-4.2.83	SF12E38a	u	0	0	0.0	0.0	27	898.0
	This study		2.3	64.4	-46.9	SF12E38a_LP-DIR-T	huji mag 2022-07-15 11:38:23	1.53e-09	4.52e-11	4.47e-11	1.41e-11	8	273	SF12E38a_LP-DIR-T-1050	LT-T-Z:LP-DIR-T	g	105	pmagpy-4.2.83	SF12E38a	u	0	0	0.0	0.0	28	913.0
	This study		2.7	128.6	17.6	SF12E38a_LP-DIR-T	huji mag 2022-07-17 10:01:55	1.89e-09	5.43e-11	7.09e-11	2.31e-11	8	273	SF12E38a_LP-DIR-T-1051	LT-T-Z:LP-DIR-T	g	1051	pmagpy-4.2.83	SF12E38a	u	0	0	0.0	0.0	29	928.0
	This study		2.0	165.0	-7.5	SF12E38a_LP-DIR-T	huji mag 2022-07-17 16:27:42	9.99e-10	5.81e-11	2.79e-11	9.87e-12	8	273	SF12E38a_LP-DIR-T-1052	LT-T-Z:LP-DIR-T	g	1052	pmagpy-4.2.83	SF12E38a	u	0	0	0.0	0.0	3	943.0
	This study		0.5	92.3	-0.5	SF12E39a_LP-DIR-T	huji mag 2022-06-30 14:41:32	1.7e-06	1.98e-09	1.02e-07	1.52e-08	8	273	SF12E39a_LP-DIR-T-1053	LT-NO:LP-DIR-T	g	1053	pmagpy-4.2.83	SF12E39a	u	0	0	0.0	0.0		273.0
	This study		0.5	92.4	-0.6	SF12E39a_LP-DIR-T	huji mag 2022-06-30 20:00:17	1.68e-06	1.53e-09	1e-07	1.5e-08	8	273	SF12E39a_LP-DIR-T-1054	LT-T-Z:LP-DIR-T	g	1054	pmagpy-4.2.83	SF12E39a	u	0	0	0.0	0.0	1	373.0
	This study		0.5	92.2	-0.6	SF12E39a_LP-DIR-T	huji mag 2022-07-01 09:41:56	1.66e-06	4.67e-09	9.89e-08	1.48e-08	8	273	SF12E39a_LP-DIR-T-1055	LT-T-Z:LP-DIR-T	g	1055	pmagpy-4.2.83	SF12E39a	u	0	0	0.0	0.0	2	403.0
	This study		0.5	92.4	-0.5	SF12E39a_LP-DIR-T	huji mag 2022-07-01 12:27:34	1.63e-06	4.04e-09	9.73e-08	1.46e-08	8	273	SF12E39a_LP-DIR-T-1056	LT-T-Z:LP-DIR-T	g	1056	pmagpy-4.2.83	SF12E39a	u	0	0	0.0	0.0	3	433.0
	This study		0.6	93.7	-0.5	SF12E39a_LP-DIR-T	huji mag 2022-07-01 15:27:45	1.57e-06	1.18e-09	9.36e-08	1.41e-08	8	273	SF12E39a_LP-DIR-T-1057	LT-T-Z:LP-DIR-T	g	1057	pmagpy-4.2.83	SF12E39a	u	0	0	0.0	0.0	4	463.0
	This study		0.6	93.9	-0.5	SF12E39a_LP-DIR-T	huji mag 2022-07-03 01:04:00	1.5e-06	8.93e-10	8.83e-08	1.35e-08	8	273	SF12E39a_LP-DIR-T-1058	LT-T-Z:LP-DIR-T	g	1058	pmagpy-4.2.83	SF12E39a	u	0	0	0.0	0.0	5	493.0
	This study		0.5	92.0	-0.5	SF12E39a_LP-DIR-T	huji mag 2022-07-03 11:51:47	1.4e-06	3.57e-09	8.38e-08	1.27e-08	8	273	SF12E39a_LP-DIR-T-1059	LT-T-Z:LP-DIR-T	g	1059	pmagpy-4.2.83	SF12E39a	u	0	0	0.0	0.0	6	523.0
	This study		0.5	93.0	-0.4	SF12E39a_LP-DIR-T	huji mag 2022-07-03 16:04:10	1.27e-06	2.24e-09	7.54e-08	1.15e-08	8	273	SF12E39a_LP-DIR-T-1060	LT-T-Z:LP-DIR-T	g	106	pmagpy-4.2.83	SF12E39a	u	0	0	0.0	0.0	7	553.0
	This study		0.5	92.7	-0.5	SF12E39a_LP-DIR-T	huji mag 2022-07-03 20:06:15	1.16e-06	1.09e-09	6.95e-08	1.05e-08	8	273	SF12E39a_LP-DIR-T-1061	LT-T-Z:LP-DIR-T	g	1061	pmagpy-4.2.83	SF12E39a	u	0	0	0.0	0.0	8	583.0
	This study		0.5	92.9	-0.6	SF12E39a_LP-DIR-T	huji mag 2022-07-04 09:41:39	1.08e-06	1.99e-09	6.44e-08	9.68e-09	8	273	SF12E39a_LP-DIR-T-1062	LT-T-Z:LP-DIR-T	g	1062	pmagpy-4.2.83	SF12E39a	u	0	0	0.0	0.0	9	613.0
	This study		0.5	93.5	-0.6	SF12E39a_LP-DIR-T	huji mag 2022-07-04 15:23:42	1.03e-06	1.42e-09	6.17e-08	9.19e-09	8	273	SF12E39a_LP-DIR-T-1063	LT-T-Z:LP-DIR-T	g	1063	pmagpy-4.2.83	SF12E39a	u	0	0	0.0	0.0	1	643.0
	This study		0.5	92.7	-0.5	SF12E39a_LP-DIR-T	huji mag 2022-07-05 21:34:56	1.01e-06	1.33e-09	6.02e-08	8.9e-09	8	273	SF12E39a_LP-DIR-T-1064	LT-T-Z:LP-DIR-T	g	1064	pmagpy-4.2.83	SF12E39a	u	0	0	0.0	0.0	11	658.0
	This study		0.5	93.6	-0.5	SF12E39a_LP-DIR-T	huji mag 2022-07-06 12:19:47	9.74e-07	1.69e-09	5.82e-08	8.57e-09	8	273	SF12E39a_LP-DIR-T-1065	LT-T-Z:LP-DIR-T	g	1065	pmagpy-4.2.83	SF12E39a	u	0	0	0.0	0.0	12	673.0
	This study		0.5	93.3	-0.5	SF12E39a_LP-DIR-T	huji mag 2022-07-06 16:43:36	9.35e-07	1.45e-09	5.59e-08	8.11e-09	8	273	SF12E39a_LP-DIR-T-1066	LT-T-Z:LP-DIR-T	g	1066	pmagpy-4.2.83	SF12E39a	u	0	0	0.0	0.0	13	688.0
	This study		0.6	94.9	-0.6	SF12E39a_LP-DIR-T	huji mag 2022-07-06 23:11:30	8.96e-07	2.59e-09	5.34e-08	7.83e-09	8	273	SF12E39a_LP-DIR-T-1067	LT-T-Z:LP-DIR-T	g	1067	pmagpy-4.2.83	SF12E39a	u	0	0	0.0	0.0	14	703.0
	This study		0.5	90.2	-0.7	SF12E39a_LP-DIR-T	huji mag 2022-07-07 16:04:31	8.47e-07	3.72e-09	5.05e-08	7.45e-09	8	273	SF12E39a_LP-DIR-T-1068	LT-T-Z:LP-DIR-T	g	1068	pmagpy-4.2.83	SF12E39a	u	0	0	0.0	0.0	15	718.0
	This study		0.6	94.6	-0.6	SF12E39a_LP-DIR-T	huji mag 2022-07-07 20:31:16	8e-07	1.08e-09	4.78e-08	7.17e-09	8	273	SF12E39a_LP-DIR-T-1069	LT-T-Z:LP-DIR-T	g	1069	pmagpy-4.2.83	SF12E39a	u	0	0	0.0	0.0	16	733.0
	This study		0.5	90.7	-0.6	SF12E39a_LP-DIR-T	huji mag 2022-07-08 13:34:30	7.43e-07	1.86e-09	4.42e-08	6.63e-09	8	273	SF12E39a_LP-DIR-T-1070	LT-T-Z:LP-DIR-T	g	107	pmagpy-4.2.83	SF12E39a	u	0	0	0.0	0.0	17	748.0
	This study		0.5	91.5	-0.7	SF12E39a_LP-DIR-T	huji mag 2022-07-10 02:26:33	6.69e-07	1.87e-09	3.97e-08	6.02e-09	8	273	SF12E39a_LP-DIR-T-1071	LT-T-Z:LP-DIR-T	g	1071	pmagpy-4.2.83	SF12E39a	u	0	0	0.0	0.0	18	763.0
	This study		0.6	93.7	-0.8	SF12E39a_LP-DIR-T	huji mag 2022-07-10 12:15:03	5.82e-07	1.05e-09	3.48e-08	5.22e-09	8	273	SF12E39a_LP-DIR-T-1072	LT-T-Z:LP-DIR-T	g	1072	pmagpy-4.2.83	SF12E39a	u	0	0	0.0	0.0	19	778.0
	This study		0.5	93.2	-0.6	SF12E39a_LP-DIR-T	huji mag 2022-07-10 15:54:58	4.73e-07	6.83e-10	2.81e-08	4.25e-09	8	273	SF12E39a_LP-DIR-T-1073	LT-T-Z:LP-DIR-T	g	1073	pmagpy-4.2.83	SF12E39a	u	0	0	0.0	0.0	2	793.0
	This study		0.6	93.2	-0.9	SF12E39a_LP-DIR-T	huji mag 2022-07-11 14:54:51	3.42e-07	6.92e-10	2.04e-08	3.06e-09	8	273	SF12E39a_LP-DIR-T-1074	LT-T-Z:LP-DIR-T	g	1074	pmagpy-4.2.83	SF12E39a	u	0	0	0.0	0.0	21	808.0
	This study		0.5	90.9	-0.7	SF12E39a_LP-DIR-T	huji mag 2022-07-12 13:11:33	2.12e-07	9.04e-10	1.26e-08	1.96e-09	8	273	SF12E39a_LP-DIR-T-1075	LT-T-Z:LP-DIR-T	g	1075	pmagpy-4.2.83	SF12E39a	u	0	0	0.0	0.0	22	823.0
	This study		0.5	91.4	-0.8	SF12E39a_LP-DIR-T	huji mag 2022-07-12 20:42:03	1.13e-07	5.32e-10	6.7e-09	1.05e-09	8	273	SF12E39a_LP-DIR-T-1076	LT-T-Z:LP-DIR-T	g	1076	pmagpy-4.2.83	SF12E39a	u	0	0	0.0	0.0	23	838.0
	This study		0.5	93.1	-1.0	SF12E39a_LP-DIR-T	huji mag 2022-07-13 14:29:19	6.21e-08	3.68e-10	3.68e-09	5.73e-10	8	273	SF12E39a_LP-DIR-T-1077	LT-T-Z:LP-DIR-T	g	1077	pmagpy-4.2.83	SF12E39a	u	0	0	0.0	0.0	24	853.0
	This study		0.8	90.5	0.5	SF12E39a_LP-DIR-T	huji mag 2022-07-14 12:19:54	3.03e-08	3.74e-10	1.86e-09	2.8e-10	8	273	SF12E39a_LP-DIR-T-1078	LT-T-Z:LP-DIR-T	g	1078	pmagpy-4.2.83	SF12E39a	u	0	0	0.0	0.0	25	868.0
	This study		1.9	125.1	-11.1	SF12E39a_LP-DIR-T	huji mag 2022-07-14 17:39:57	2.66e-09	3.5e-11	1.13e-10	2.34e-11	8	273	SF12E39a_LP-DIR-T-1079	LT-T-Z:LP-DIR-T	g	1079	pmagpy-4.2.83	SF12E39a	u	0	0	0.0	0.0	26	883.0
	This study		2.4	253.3	-22.5	SF12E39a_LP-DIR-T	huji mag 2022-07-14 22:05:24	1.87e-09	5.08e-11	9.7e-11	1.43e-11	8	273	SF12E39a_LP-DIR-T-1080	LT-T-Z:LP-DIR-T	g	108	pmagpy-4.2.83	SF12E39a	u	0	0	0.0	0.0	27	898.0
	This study		2.1	117.5	2.6	SF12E39a_LP-DIR-T	huji mag 2022-07-15 11:40:32	2.91e-09	5.26e-11	1.28e-10	3.02e-11	8	273	SF12E39a_LP-DIR-T-1081	LT-T-Z:LP-DIR-T	g	1081	pmagpy-4.2.83	SF12E39a	u	0	0	0.0	0.0	28	913.0
	This study		1.1	99.3	-20.1	SF12E39a_LP-DIR-T	huji mag 2022-07-17 10:04:03	1.72e-09	2.35e-11	7.26e-11	1.32e-11	8	273	SF12E39a_LP-DIR-T-1082	LT-T-Z:LP-DIR-T	g	1082	pmagpy-4.2.83	SF12E39a	u	0	0	0.0	0.0	29	928.0
	This study		2.9	245.6	-21.6	SF12E39a_LP-DIR-T	huji mag 2022-07-17 16:29:37	1.01e-09	3.33e-11	4.84e-11	6.42e-12	8	273	SF12E39a_LP-DIR-T-1083	LT-T-Z:LP-DIR-T	g	1083	pmagpy-4.2.83	SF12E39a	u	0	0	0.0	0.0	3	943.0
	This study		0.5	92.6	-1.8	SF12E40a_LP-DIR-T	huji mag 2022-06-30 14:44:15	1.53e-06	1.72e-09	9.08e-08	1.37e-08	8	273	SF12E40a_LP-DIR-T-1084	LT-NO:LP-DIR-T	g	1084	pmagpy-4.2.83	SF12E40a	u	0	0	0.0	0.0		273.0
	This study		0.5	92.6	-1.8	SF12E40a_LP-DIR-T	huji mag 2022-06-30 20:03:03	1.51e-06	2.27e-09	8.92e-08	1.35e-08	8	273	SF12E40a_LP-DIR-T-1085	LT-T-Z:LP-DIR-T	g	1085	pmagpy-4.2.83	SF12E40a	u	0	0	0.0	0.0	1	373.0
	This study		0.5	90.6	-1.7	SF12E40a_LP-DIR-T	huji mag 2022-07-01 09:44:40	1.49e-06	4.34e-09	8.8e-08	1.33e-08	8	273	SF12E40a_LP-DIR-T-1086	LT-T-Z:LP-DIR-T	g	1086	pmagpy-4.2.83	SF12E40a	u	0	0	0.0	0.0	2	403.0
	This study		0.5	92.8	-1.7	SF12E40a_LP-DIR-T	huji mag 2022-07-01 12:30:18	1.46e-06	3.54e-09	8.64e-08	1.3e-08	8	273	SF12E40a_LP-DIR-T-1087	LT-T-Z:LP-DIR-T	g	1087	pmagpy-4.2.83	SF12E40a	u	0	0	0.0	0.0	3	433.0
	This study		0.5	92.8	-1.7	SF12E40a_LP-DIR-T	huji mag 2022-07-01 15:30:29	1.4e-06	2.78e-09	8.31e-08	1.25e-08	8	273	SF12E40a_LP-DIR-T-1088	LT-T-Z:LP-DIR-T	g	1088	pmagpy-4.2.83	SF12E40a	u	0	0	0.0	0.0	4	463.0
	This study		0.5	92.8	-1.7	SF12E40a_LP-DIR-T	huji mag 2022-07-03 01:06:46	1.33e-06	4.07e-09	7.86e-08	1.18e-08	8	273	SF12E40a_LP-DIR-T-1089	LT-T-Z:LP-DIR-T	g	1089	pmagpy-4.2.83	SF12E40a	u	0	0	0.0	0.0	5	493.0
	This study		0.5	92.8	-1.6	SF12E40a_LP-DIR-T	huji mag 2022-07-03 11:54:33	1.24e-06	3.29e-09	7.33e-08	1.11e-08	8	273	SF12E40a_LP-DIR-T-1090	LT-T-Z:LP-DIR-T	g	109	pmagpy-4.2.83	SF12E40a	u	0	0	0.0	0.0	6	523.0
	This study		0.5	92.8	-1.6	SF12E40a_LP-DIR-T	huji mag 2022-07-03 16:06:55	1.11e-06	1.96e-09	6.58e-08	1.01e-08	8	273	SF12E40a_LP-DIR-T-1091	LT-T-Z:LP-DIR-T	g	1091	pmagpy-4.2.83	SF12E40a	u	0	0	0.0	0.0	7	553.0
	This study		0.5	92.9	-1.5	SF12E40a_LP-DIR-T	huji mag 2022-07-03 20:08:59	1.01e-06	2.3e-09	6e-08	9.09e-09	8	273	SF12E40a_LP-DIR-T-1092	LT-T-Z:LP-DIR-T	g	1092	pmagpy-4.2.83	SF12E40a	u	0	0	0.0	0.0	8	583.0
	This study		0.5	92.8	-1.5	SF12E40a_LP-DIR-T	huji mag 2022-07-04 09:44:26	9.35e-07	1.7e-09	5.54e-08	8.05e-09	8	273	SF12E40a_LP-DIR-T-1093	LT-T-Z:LP-DIR-T	g	1093	pmagpy-4.2.83	SF12E40a	u	0	0	0.0	0.0	9	613.0
	This study		0.5	92.8	-1.5	SF12E40a_LP-DIR-T	huji mag 2022-07-04 15:26:26	8.91e-07	1.47e-09	5.28e-08	7.97e-09	8	273	SF12E40a_LP-DIR-T-1094	LT-T-Z:LP-DIR-T	g	1094	pmagpy-4.2.83	SF12E40a	u	0	0	0.0	0.0	1	643.0
	This study		0.5	92.8	-1.5	SF12E40a_LP-DIR-T	huji mag 2022-07-05 21:37:42	8.68e-07	1.32e-09	5.15e-08	7.81e-09	8	273	SF12E40a_LP-DIR-T-1095	LT-T-Z:LP-DIR-T	g	1095	pmagpy-4.2.83	SF12E40a	u	0	0	0.0	0.0	11	658.0
	This study		0.8	91.6	-1.5	SF12E40a_LP-DIR-T	huji mag 2022-07-06 12:22:33	8.37e-07	9.4e-09	4.95e-08	7.44e-09	8	273	SF12E40a_LP-DIR-T-1096	LT-T-Z:LP-DIR-T	g	1096	pmagpy-4.2.83	SF12E40a	u	0	0	0.0	0.0	12	673.0
	This study		0.5	91.3	-1.5	SF12E40a_LP-DIR-T	huji mag 2022-07-06 16:46:22	8.03e-07	2.71e-09	4.76e-08	7.1e-09	8	273	SF12E40a_LP-DIR-T-1097	LT-T-Z:LP-DIR-T	g	1097	pmagpy-4.2.83	SF12E40a	u	0	0	0.0	0.0	13	688.0
	This study		0.5	93.0	-1.6	SF12E40a_LP-DIR-T	huji mag 2022-07-06 23:14:15	7.66e-07	1.77e-09	4.53e-08	6.82e-09	8	273	SF12E40a_LP-DIR-T-1098	LT-T-Z:LP-DIR-T	g	1098	pmagpy-4.2.83	SF12E40a	u	0	0	0.0	0.0	14	703.0
	This study		0.5	92.2	-1.5	SF12E40a_LP-DIR-T	huji mag 2022-07-07 16:07:10	7.21e-07	1.61e-09	4.26e-08	6.34e-09	8	273	SF12E40a_LP-DIR-T-1099	LT-T-Z:LP-DIR-T	g	1099	pmagpy-4.2.83	SF12E40a	u	0	0	0.0	0.0	15	718.0
	This study		0.5	92.8	-1.6	SF12E40a_LP-DIR-T	huji mag 2022-07-07 20:34:03	6.69e-07	1.28e-09	3.97e-08	5.87e-09	8	273	SF12E40a_LP-DIR-T-1100	LT-T-Z:LP-DIR-T	g	11	pmagpy-4.2.83	SF12E40a	u	0	0	0.0	0.0	16	733.0
	This study		0.5	92.3	-1.6	SF12E40a_LP-DIR-T	huji mag 2022-07-08 13:37:10	6.1e-07	7.93e-10	3.63e-08	5.26e-09	8	273	SF12E40a_LP-DIR-T-1101	LT-T-Z:LP-DIR-T	g	1101	pmagpy-4.2.83	SF12E40a	u	0	0	0.0	0.0	17	748.0
	This study		0.5	91.4	-1.6	SF12E40a_LP-DIR-T	huji mag 2022-07-10 02:29:18	5.33e-07	1.18e-09	3.15e-08	4.76e-09	8	273	SF12E40a_LP-DIR-T-1102	LT-T-Z:LP-DIR-T	g	1102	pmagpy-4.2.83	SF12E40a	u	0	0	0.0	0.0	18	763.0
	This study		0.5	92.9	-1.6	SF12E40a_LP-DIR-T	huji mag 2022-07-10 12:17:44	4.44e-07	1.1e-09	2.64e-08	3.94e-09	8	273	SF12E40a_LP-DIR-T-1103	LT-T-Z:LP-DIR-T	g	1103	pmagpy-4.2.83	SF12E40a	u	0	0	0.0	0.0	19	778.0
	This study		0.5	92.9	-1.4	SF12E40a_LP-DIR-T	huji mag 2022-07-10 15:57:45	3.44e-07	2.1e-10	2.03e-08	3.07e-09	8	273	SF12E40a_LP-DIR-T-1104	LT-T-Z:LP-DIR-T	g	1104	pmagpy-4.2.83	SF12E40a	u	0	0	0.0	0.0	2	793.0
	This study		0.5	92.3	-1.6	SF12E40a_LP-DIR-T	huji mag 2022-07-11 14:57:30	2.34e-07	4.99e-10	1.39e-08	2.05e-09	8	273	SF12E40a_LP-DIR-T-1105	LT-T-Z:LP-DIR-T	g	1105	pmagpy-4.2.83	SF12E40a	u	0	0	0.0	0.0	21	808.0
	This study		0.5	92.6	-1.2	SF12E40a_LP-DIR-T	huji mag 2022-07-12 13:14:22	1.44e-07	3.54e-10	8.49e-09	1.3e-09	8	273	SF12E40a_LP-DIR-T-1106	LT-T-Z:LP-DIR-T	g	1106	pmagpy-4.2.83	SF12E40a	u	0	0	0.0	0.0	22	823.0
	This study		0.5	93.6	-0.2	SF12E40a_LP-DIR-T	huji mag 2022-07-12 20:44:43	8.07e-08	1.69e-10	4.84e-09	7.38e-10	8	273	SF12E40a_LP-DIR-T-1107	LT-T-Z:LP-DIR-T	g	1107	pmagpy-4.2.83	SF12E40a	u	0	0	0.0	0.0	23	838.0
	This study		0.7	90.2	0.5	SF12E40a_LP-DIR-T	huji mag 2022-07-13 14:32:08	4.13e-08	3.21e-10	2.37e-09	3.75e-10	8	273	SF12E40a_LP-DIR-T-1108	LT-T-Z:LP-DIR-T	g	1108	pmagpy-4.2.83	SF12E40a	u	0	0	0.0	0.0	24	853.0
	This study		0.8	95.3	4.3	SF12E40a_LP-DIR-T	huji mag 2022-07-14 12:22:35	1.51e-08	2e-10	8.02e-10	1.32e-10	8	273	SF12E40a_LP-DIR-T-1109	LT-T-Z:LP-DIR-T	g	1109	pmagpy-4.2.83	SF12E40a	u	0	0	0.0	0.0	25	868.0
	This study		1.8	269.3	28.6	SF12E40a_LP-DIR-T	huji mag 2022-07-14 17:42:36	4.46e-09	8.93e-11	1.99e-10	4.24e-11	8	273	SF12E40a_LP-DIR-T-1110	LT-T-Z:LP-DIR-T	g	111	pmagpy-4.2.83	SF12E40a	u	0	0	0.0	0.0	26	883.0
	This study		2.2	257.2	-24.5	SF12E40a_LP-DIR-T	huji mag 2022-07-14 22:08:02	4.89e-09	1.11e-10	2.35e-10	4.18e-11	8	273	SF12E40a_LP-DIR-T-1111	LT-T-Z:LP-DIR-T	g	1111	pmagpy-4.2.83	SF12E40a	u	0	0	0.0	0.0	27	898.0
	This study		1.9	117.9	-36.2	SF12E40a_LP-DIR-T	huji mag 2022-07-15 11:42:40	2.66e-09	3.85e-11	9.66e-11	1.68e-11	8	273	SF12E40a_LP-DIR-T-1112	LT-T-Z:LP-DIR-T	g	1112	pmagpy-4.2.83	SF12E40a	u	0	0	0.0	0.0	28	913.0
	This study		1.6	99.1	-39.4	SF12E40a_LP-DIR-T	huji mag 2022-07-17 10:06:07	2.23e-09	3.5e-11	7.24e-11	2.08e-11	8	273	SF12E40a_LP-DIR-T-1113	LT-T-Z:LP-DIR-T	g	1113	pmagpy-4.2.83	SF12E40a	u	0	0	0.0	0.0	29	928.0
	This study		3.3	43.5	-30.0	SF12E40a_LP-DIR-T	huji mag 2022-07-17 16:31:38	6.89e-10	3.08e-11	2.53e-11	9.2e-12	8	273	SF12E40a_LP-DIR-T-1114	LT-T-Z:LP-DIR-T	g	1114	pmagpy-4.2.83	SF12E40a	u	0	0	0.0	0.0	3	943.0
	This study		0.5	92.5	0.4	SF12E41a_LP-DIR-T	huji mag 2022-06-30 14:46:23	9.82e-07	1.71e-09	5.88e-08	9.01e-09	8	273	SF12E41a_LP-DIR-T-1115	LT-NO:LP-DIR-T	g	1115	pmagpy-4.2.83	SF12E41a	u	0	0	0.0	0.0		273.0
	This study		0.5	92.5	0.4	SF12E41a_LP-DIR-T	huji mag 2022-06-30 20:05:11	9.61e-07	2.36e-09	5.75e-08	8.86e-09	8	273	SF12E41a_LP-DIR-T-1116	LT-T-Z:LP-DIR-T	g	1116	pmagpy-4.2.83	SF12E41a	u	0	0	0.0	0.0	1	373.0
	This study		0.5	92.5	0.4	SF12E41a_LP-DIR-T	huji mag 2022-07-01 09:46:46	9.47e-07	7.67e-10	5.69e-08	8.67e-09	8	273	SF12E41a_LP-DIR-T-1117	LT-T-Z:LP-DIR-T	g	1117	pmagpy-4.2.83	SF12E41a	u	0	0	0.0	0.0	2	403.0
	This study		0.6	92.6	0.4	SF12E41a_LP-DIR-T	huji mag 2022-07-01 12:32:24	9.22e-07	2.02e-09	5.55e-08	8.45e-09	8	273	SF12E41a_LP-DIR-T-1118	LT-T-Z:LP-DIR-T	g	1118	pmagpy-4.2.83	SF12E41a	u	0	0	0.0	0.0	3	433.0
	This study		0.6	92.6	0.4	SF12E41a_LP-DIR-T	huji mag 2022-07-01 15:32:35	8.66e-07	1.87e-09	5.2e-08	7.95e-09	8	273	SF12E41a_LP-DIR-T-1119	LT-T-Z:LP-DIR-T	g	1119	pmagpy-4.2.83	SF12E41a	u	0	0	0.0	0.0	4	463.0
	This study		0.5	92.5	0.4	SF12E41a_LP-DIR-T	huji mag 2022-07-03 01:08:53	8e-07	1.89e-09	4.79e-08	7.45e-09	8	273	SF12E41a_LP-DIR-T-1120	LT-T-Z:LP-DIR-T	g	112	pmagpy-4.2.83	SF12E41a	u	0	0	0.0	0.0	5	493.0
	This study		0.5	92.5	0.4	SF12E41a_LP-DIR-T	huji mag 2022-07-03 11:56:41	7.2e-07	1.61e-09	4.29e-08	6.66e-09	8	273	SF12E41a_LP-DIR-T-1121	LT-T-Z:LP-DIR-T	g	1121	pmagpy-4.2.83	SF12E41a	u	0	0	0.0	0.0	6	523.0
	This study		0.6	92.5	0.4	SF12E41a_LP-DIR-T	huji mag 2022-07-03 16:09:03	6.26e-07	1.1e-09	3.75e-08	5.8e-09	8	273	SF12E41a_LP-DIR-T-1122	LT-T-Z:LP-DIR-T	g	1122	pmagpy-4.2.83	SF12E41a	u	0	0	0.0	0.0	7	553.0
	This study		0.5	92.6	0.4	SF12E41a_LP-DIR-T	huji mag 2022-07-03 20:11:05	5.69e-07	1.47e-09	3.41e-08	5.31e-09	8	273	SF12E41a_LP-DIR-T-1123	LT-T-Z:LP-DIR-T	g	1123	pmagpy-4.2.83	SF12E41a	u	0	0	0.0	0.0	8	583.0
	This study		0.5	92.4	0.4	SF12E41a_LP-DIR-T	huji mag 2022-07-04 09:46:34	5.27e-07	4.2e-10	3.17e-08	4.86e-09	8	273	SF12E41a_LP-DIR-T-1124	LT-T-Z:LP-DIR-T	g	1124	pmagpy-4.2.83	SF12E41a	u	0	0	0.0	0.0	9	613.0
	This study		0.5	92.6	0.5	SF12E41a_LP-DIR-T	huji mag 2022-07-04 15:28:33	4.95e-07	1.27e-09	2.94e-08	4.57e-09	8	273	SF12E41a_LP-DIR-T-1125	LT-T-Z:LP-DIR-T	g	1125	pmagpy-4.2.83	SF12E41a	u	0	0	0.0	0.0	1	643.0
	This study		0.5	92.6	0.5	SF12E41a_LP-DIR-T	huji mag 2022-07-05 21:39:49	4.77e-07	1.48e-09	2.85e-08	4.41e-09	8	273	SF12E41a_LP-DIR-T-1126	LT-T-Z:LP-DIR-T	g	1126	pmagpy-4.2.83	SF12E41a	u	0	0	0.0	0.0	11	658.0
	This study		0.5	92.6	0.4	SF12E41a_LP-DIR-T	huji mag 2022-07-06 12:24:40	4.55e-07	1.34e-09	2.72e-08	4.18e-09	8	273	SF12E41a_LP-DIR-T-1127	LT-T-Z:LP-DIR-T	g	1127	pmagpy-4.2.83	SF12E41a	u	0	0	0.0	0.0	12	673.0
	This study		0.5	92.6	0.5	SF12E41a_LP-DIR-T	huji mag 2022-07-06 16:48:29	4.3e-07	1.05e-09	2.58e-08	3.93e-09	8	273	SF12E41a_LP-DIR-T-1128	LT-T-Z:LP-DIR-T	g	1128	pmagpy-4.2.83	SF12E41a	u	0	0	0.0	0.0	13	688.0
	This study		0.5	92.2	0.4	SF12E41a_LP-DIR-T	huji mag 2022-07-06 23:16:21	4.05e-07	1.07e-09	2.42e-08	3.71e-09	8	273	SF12E41a_LP-DIR-T-1129	LT-T-Z:LP-DIR-T	g	1129	pmagpy-4.2.83	SF12E41a	u	0	0	0.0	0.0	14	703.0
	This study		0.6	94.7	0.4	SF12E41a_LP-DIR-T	huji mag 2022-07-07 16:09:22	3.77e-07	9.81e-10	2.25e-08	3.4e-09	8	273	SF12E41a_LP-DIR-T-1130	LT-T-Z:LP-DIR-T	g	113	pmagpy-4.2.83	SF12E41a	u	0	0	0.0	0.0	15	718.0
	This study		0.5	92.5	0.4	SF12E41a_LP-DIR-T	huji mag 2022-07-07 20:36:11	3.44e-07	3.98e-10	2.06e-08	3.12e-09	8	273	SF12E41a_LP-DIR-T-1131	LT-T-Z:LP-DIR-T	g	1131	pmagpy-4.2.83	SF12E41a	u	0	0	0.0	0.0	16	733.0
	This study		0.5	92.7	0.4	SF12E41a_LP-DIR-T	huji mag 2022-07-08 13:39:24	3.06e-07	1.43e-10	1.84e-08	2.72e-09	8	273	SF12E41a_LP-DIR-T-1132	LT-T-Z:LP-DIR-T	g	1132	pmagpy-4.2.83	SF12E41a	u	0	0	0.0	0.0	17	748.0
	This study		0.5	92.7	0.4	SF12E41a_LP-DIR-T	huji mag 2022-07-10 02:31:26	2.59e-07	1.08e-10	1.55e-08	2.35e-09	8	273	SF12E41a_LP-DIR-T-1133	LT-T-Z:LP-DIR-T	g	1133	pmagpy-4.2.83	SF12E41a	u	0	0	0.0	0.0	18	763.0
	This study		0.5	92.6	0.4	SF12E41a_LP-DIR-T	huji mag 2022-07-10 12:19:57	2.1e-07	3.05e-10	1.27e-08	1.9e-09	8	273	SF12E41a_LP-DIR-T-1134	LT-T-Z:LP-DIR-T	g	1134	pmagpy-4.2.83	SF12E41a	u	0	0	0.0	0.0	19	778.0
	This study		0.5	92.1	0.7	SF12E41a_LP-DIR-T	huji mag 2022-07-10 15:59:54	1.56e-07	2.67e-10	9.36e-09	1.44e-09	8	273	SF12E41a_LP-DIR-T-1135	LT-T-Z:LP-DIR-T	g	1135	pmagpy-4.2.83	SF12E41a	u	0	0	0.0	0.0	2	793.0
	This study		0.5	91.4	0.2	SF12E41a_LP-DIR-T	huji mag 2022-07-11 14:59:43	1.11e-07	3.24e-10	6.64e-09	1.04e-09	8	273	SF12E41a_LP-DIR-T-1136	LT-T-Z:LP-DIR-T	g	1136	pmagpy-4.2.83	SF12E41a	u	0	0	0.0	0.0	21	808.0
	This study		0.6	91.0	1.4	SF12E41a_LP-DIR-T	huji mag 2022-07-12 13:16:32	8.06e-08	3.41e-10	4.88e-09	7.57e-10	8	273	SF12E41a_LP-DIR-T-1137	LT-T-Z:LP-DIR-T	g	1137	pmagpy-4.2.83	SF12E41a	u	0	0	0.0	0.0	22	823.0
	This study		0.6	91.1	1.6	SF12E41a_LP-DIR-T	huji mag 2022-07-12 20:46:57	5.61e-08	3.57e-10	3.39e-09	5.31e-10	8	273	SF12E41a_LP-DIR-T-1138	LT-T-Z:LP-DIR-T	g	1138	pmagpy-4.2.83	SF12E41a	u	0	0	0.0	0.0	23	838.0
	This study		0.9	91.4	1.0	SF12E41a_LP-DIR-T	huji mag 2022-07-13 14:34:17	3.54e-08	5.17e-10	2.09e-09	3.31e-10	8	273	SF12E41a_LP-DIR-T-1139	LT-T-Z:LP-DIR-T	g	1139	pmagpy-4.2.83	SF12E41a	u	0	0	0.0	0.0	24	853.0
	This study		1.2	89.8	-0.1	SF12E41a_LP-DIR-T	huji mag 2022-07-14 12:24:48	2.32e-08	4.2e-10	1.24e-09	2.13e-10	8	273	SF12E41a_LP-DIR-T-1140	LT-T-Z:LP-DIR-T	g	114	pmagpy-4.2.83	SF12E41a	u	0	0	0.0	0.0	25	868.0
	This study		1.0	90.6	-0.5	SF12E41a_LP-DIR-T	huji mag 2022-07-14 17:44:48	1.35e-08	2.17e-10	7.13e-10	1.23e-10	8	273	SF12E41a_LP-DIR-T-1141	LT-T-Z:LP-DIR-T	g	1141	pmagpy-4.2.83	SF12E41a	u	0	0	0.0	0.0	26	883.0
	This study		2.0	78.6	10.2	SF12E41a_LP-DIR-T	huji mag 2022-07-14 22:10:06	7.84e-09	1.94e-10	3.82e-10	7.53e-11	8	273	SF12E41a_LP-DIR-T-1142	LT-T-Z:LP-DIR-T	g	1142	pmagpy-4.2.83	SF12E41a	u	0	0	0.0	0.0	27	898.0
	This study		1.2	88.4	-8.8	SF12E41a_LP-DIR-T	huji mag 2022-07-15 11:44:50	4.82e-09	8.08e-11	2.4e-10	4.68e-11	8	273	SF12E41a_LP-DIR-T-1143	LT-T-Z:LP-DIR-T	g	1143	pmagpy-4.2.83	SF12E41a	u	0	0	0.0	0.0	28	913.0
	This study		2.4	74.4	-7.2	SF12E41a_LP-DIR-T	huji mag 2022-07-17 10:08:18	3.51e-09	1.05e-10	1.67e-10	2.99e-11	8	273	SF12E41a_LP-DIR-T-1144	LT-T-Z:LP-DIR-T	g	1144	pmagpy-4.2.83	SF12E41a	u	0	0	0.0	0.0	29	928.0
	This study		0.9	106.1	-2.5	SF12E41a_LP-DIR-T	huji mag 2022-07-17 16:33:46	9.73e-10	6.2e-12	4.03e-11	1.25e-11	8	273	SF12E41a_LP-DIR-T-1145	LT-T-Z:LP-DIR-T	g	1145	pmagpy-4.2.83	SF12E41a	u	0	0	0.0	0.0	3	943.0
	This study		14.8	174.8	-19.9	SF12E41a_LP-DIR-T	huji mag 2022-07-19 09:34:33	6.75e-10	3.2e-11	1.82e-11	1.84e-10	8	273	SF12E41a_LP-DIR-T-1146	LT-T-Z:LP-DIR-T	g	1146	pmagpy-4.2.83	SF12E41a	u	0	0	0.0	0.0	31	958.0
	This study		7.2	273.1	42.1	SF12E41a_LP-DIR-T	huji mag 2022-07-19 13:21:28	1.11e-09	1.9e-11	4.66e-11	1.99e-10	8	273	SF12E41a_LP-DIR-T-1147	LT-T-Z:LP-DIR-T	g	1147	pmagpy-4.2.83	SF12E41a	u	0	0	0.0	0.0	32	973.0
	This study		0.5	92.4	-0.5	SF12E42a_LP-DIR-T	huji mag 2022-06-30 14:48:23	1.19e-06	1.4e-09	7.05e-08	1.08e-08	8	273	SF12E42a_LP-DIR-T-1148	LT-NO:LP-DIR-T	g	1148	pmagpy-4.2.83	SF12E42a	u	0	0	0.0	0.0		273.0
	This study		0.5	92.5	-0.5	SF12E42a_LP-DIR-T	huji mag 2022-06-30 20:07:10	1.17e-06	5.56e-10	6.9e-08	1.05e-08	8	273	SF12E42a_LP-DIR-T-1149	LT-T-Z:LP-DIR-T	g	1149	pmagpy-4.2.83	SF12E42a	u	0	0	0.0	0.0	1	373.0
	This study		0.5	92.5	-0.5	SF12E42a_LP-DIR-T	huji mag 2022-07-01 09:48:45	1.15e-06	8.97e-10	6.83e-08	1.03e-08	8	273	SF12E42a_LP-DIR-T-1150	LT-T-Z:LP-DIR-T	g	115	pmagpy-4.2.83	SF12E42a	u	0	0	0.0	0.0	2	403.0
	This study		0.5	92.4	-0.5	SF12E42a_LP-DIR-T	huji mag 2022-07-01 12:34:22	1.12e-06	8.49e-10	6.62e-08	1.01e-08	8	273	SF12E42a_LP-DIR-T-1151	LT-T-Z:LP-DIR-T	g	1151	pmagpy-4.2.83	SF12E42a	u	0	0	0.0	0.0	3	433.0
	This study		0.5	92.5	-0.5	SF12E42a_LP-DIR-T	huji mag 2022-07-01 15:34:33	1.05e-06	1.99e-09	6.25e-08	9.45e-09	8	273	SF12E42a_LP-DIR-T-1152	LT-T-Z:LP-DIR-T	g	1152	pmagpy-4.2.83	SF12E42a	u	0	0	0.0	0.0	4	463.0
	This study		0.6	92.6	-0.5	SF12E42a_LP-DIR-T	huji mag 2022-07-03 01:10:53	9.71e-07	3.62e-09	5.77e-08	8.79e-09	8	273	SF12E42a_LP-DIR-T-1153	LT-T-Z:LP-DIR-T	g	1153	pmagpy-4.2.83	SF12E42a	u	0	0	0.0	0.0	5	493.0
	This study		0.5	92.5	-0.5	SF12E42a_LP-DIR-T	huji mag 2022-07-03 11:58:40	8.75e-07	2.51e-09	5.2e-08	7.95e-09	8	273	SF12E42a_LP-DIR-T-1154	LT-T-Z:LP-DIR-T	g	1154	pmagpy-4.2.83	SF12E42a	u	0	0	0.0	0.0	6	523.0
	This study		0.5	92.5	-0.5	SF12E42a_LP-DIR-T	huji mag 2022-07-03 16:11:03	7.66e-07	2.3e-09	4.56e-08	7.03e-09	8	273	SF12E42a_LP-DIR-T-1155	LT-T-Z:LP-DIR-T	g	1155	pmagpy-4.2.83	SF12E42a	u	0	0	0.0	0.0	7	553.0
	This study		0.5	92.5	-0.5	SF12E42a_LP-DIR-T	huji mag 2022-07-03 20:13:03	7.04e-07	2.6e-09	4.19e-08	6.44e-09	8	273	SF12E42a_LP-DIR-T-1156	LT-T-Z:LP-DIR-T	g	1156	pmagpy-4.2.83	SF12E42a	u	0	0	0.0	0.0	8	583.0
	This study		0.5	92.4	-0.6	SF12E42a_LP-DIR-T	huji mag 2022-07-04 09:48:35	6.5e-07	1.2e-09	3.87e-08	5.9e-09	8	273	SF12E42a_LP-DIR-T-1157	LT-T-Z:LP-DIR-T	g	1157	pmagpy-4.2.83	SF12E42a	u	0	0	0.0	0.0	9	613.0
	This study		0.5	92.3	-0.5	SF12E42a_LP-DIR-T	huji mag 2022-07-04 15:30:32	6.05e-07	4.57e-10	3.6e-08	5.46e-09	8	273	SF12E42a_LP-DIR-T-1158	LT-T-Z:LP-DIR-T	g	1158	pmagpy-4.2.83	SF12E42a	u	0	0	0.0	0.0	1	643.0
	This study		0.5	92.9	-0.5	SF12E42a_LP-DIR-T	huji mag 2022-07-05 21:41:48	5.75e-07	1.17e-09	3.42e-08	5.22e-09	8	273	SF12E42a_LP-DIR-T-1159	LT-T-Z:LP-DIR-T	g	1159	pmagpy-4.2.83	SF12E42a	u	0	0	0.0	0.0	11	658.0
	This study		0.5	93.2	-0.6	SF12E42a_LP-DIR-T	huji mag 2022-07-06 12:26:40	5.39e-07	2.08e-10	3.21e-08	4.85e-09	8	273	SF12E42a_LP-DIR-T-1160	LT-T-Z:LP-DIR-T	g	116	pmagpy-4.2.83	SF12E42a	u	0	0	0.0	0.0	12	673.0
	This study		0.5	92.6	-0.4	SF12E42a_LP-DIR-T	huji mag 2022-07-06 16:50:28	4.97e-07	9.8e-10	2.93e-08	4.47e-09	8	273	SF12E42a_LP-DIR-T-1161	LT-T-Z:LP-DIR-T	g	1161	pmagpy-4.2.83	SF12E42a	u	0	0	0.0	0.0	13	688.0
	This study		0.5	92.6	-0.6	SF12E42a_LP-DIR-T	huji mag 2022-07-06 23:18:19	4.51e-07	1.44e-09	2.69e-08	4.06e-09	8	273	SF12E42a_LP-DIR-T-1162	LT-T-Z:LP-DIR-T	g	1162	pmagpy-4.2.83	SF12E42a	u	0	0	0.0	0.0	14	703.0
	This study		0.5	92.3	-0.5	SF12E42a_LP-DIR-T	huji mag 2022-07-07 16:11:38	4.16e-07	7.93e-10	2.47e-08	3.73e-09	8	273	SF12E42a_LP-DIR-T-1163	LT-T-Z:LP-DIR-T	g	1163	pmagpy-4.2.83	SF12E42a	u	0	0	0.0	0.0	15	718.0
	This study		0.5	92.3	-0.5	SF12E42a_LP-DIR-T	huji mag 2022-07-07 20:38:14	3.73e-07	8.85e-10	2.21e-08	3.34e-09	8	273	SF12E42a_LP-DIR-T-1164	LT-T-Z:LP-DIR-T	g	1164	pmagpy-4.2.83	SF12E42a	u	0	0	0.0	0.0	16	733.0
	This study		0.5	92.7	-0.6	SF12E42a_LP-DIR-T	huji mag 2022-07-08 13:41:40	3.31e-07	6.94e-10	1.97e-08	2.92e-09	8	273	SF12E42a_LP-DIR-T-1165	LT-T-Z:LP-DIR-T	g	1165	pmagpy-4.2.83	SF12E42a	u	0	0	0.0	0.0	17	748.0
	This study		0.5	92.6	-0.2	SF12E42a_LP-DIR-T	huji mag 2022-07-10 02:33:25	2.83e-07	7.27e-10	1.69e-08	2.6e-09	8	273	SF12E42a_LP-DIR-T-1166	LT-T-Z:LP-DIR-T	g	1166	pmagpy-4.2.83	SF12E42a	u	0	0	0.0	0.0	18	763.0
	This study		0.5	92.8	-0.3	SF12E42a_LP-DIR-T	huji mag 2022-07-10 12:22:13	2.35e-07	3.61e-10	1.42e-08	2.17e-09	8	273	SF12E42a_LP-DIR-T-1167	LT-T-Z:LP-DIR-T	g	1167	pmagpy-4.2.83	SF12E42a	u	0	0	0.0	0.0	19	778.0
	This study		0.5	92.5	-0.5	SF12E42a_LP-DIR-T	huji mag 2022-07-10 16:01:58	1.86e-07	3.43e-10	1.11e-08	1.68e-09	8	273	SF12E42a_LP-DIR-T-1168	LT-T-Z:LP-DIR-T	g	1168	pmagpy-4.2.83	SF12E42a	u	0	0	0.0	0.0	2	793.0
	This study		0.5	92.8	-0.3	SF12E42a_LP-DIR-T	huji mag 2022-07-11 15:01:58	1.45e-07	3.12e-10	8.52e-09	1.32e-09	8	273	SF12E42a_LP-DIR-T-1169	LT-T-Z:LP-DIR-T	g	1169	pmagpy-4.2.83	SF12E42a	u	0	0	0.0	0.0	21	808.0
	This study		0.5	92.0	-1.1	SF12E42a_LP-DIR-T	huji mag 2022-07-12 13:18:37	1.11e-07	3.08e-10	6.61e-09	1.02e-09	8	273	SF12E42a_LP-DIR-T-1170	LT-T-Z:LP-DIR-T	g	117	pmagpy-4.2.83	SF12E42a	u	0	0	0.0	0.0	22	823.0
	This study		0.5	92.8	-0.6	SF12E42a_LP-DIR-T	huji mag 2022-07-12 20:49:12	8.02e-08	2.18e-10	4.81e-09	7.51e-10	8	273	SF12E42a_LP-DIR-T-1171	LT-T-Z:LP-DIR-T	g	1171	pmagpy-4.2.83	SF12E42a	u	0	0	0.0	0.0	23	838.0
	This study		0.6	92.2	-1.3	SF12E42a_LP-DIR-T	huji mag 2022-07-13 14:36:22	5.63e-08	3.02e-10	3.38e-09	5.19e-10	8	273	SF12E42a_LP-DIR-T-1172	LT-T-Z:LP-DIR-T	g	1172	pmagpy-4.2.83	SF12E42a	u	0	0	0.0	0.0	24	853.0
	This study		0.9	91.3	-1.0	SF12E42a_LP-DIR-T	huji mag 2022-07-14 12:27:04	3.61e-08	5.38e-10	2.11e-09	3.33e-10	8	273	SF12E42a_LP-DIR-T-1173	LT-T-Z:LP-DIR-T	g	1173	pmagpy-4.2.83	SF12E42a	u	0	0	0.0	0.0	25	868.0
	This study		0.9	92.9	-6.1	SF12E42a_LP-DIR-T	huji mag 2022-07-14 17:47:04	1.79e-08	2.59e-10	9.49e-10	1.69e-10	8	273	SF12E42a_LP-DIR-T-1174	LT-T-Z:LP-DIR-T	g	1174	pmagpy-4.2.83	SF12E42a	u	0	0	0.0	0.0	26	883.0
	This study		1.4	85.8	-5.8	SF12E42a_LP-DIR-T	huji mag 2022-07-14 22:12:06	8.93e-09	1.68e-10	4.51e-10	9e-11	8	273	SF12E42a_LP-DIR-T-1175	LT-T-Z:LP-DIR-T	g	1175	pmagpy-4.2.83	SF12E42a	u	0	0	0.0	0.0	27	898.0
	This study		1.1	88.9	-2.6	SF12E42a_LP-DIR-T	huji mag 2022-07-15 11:47:31	3.55e-09	5.9e-11	1.82e-10	3.34e-11	8	273	SF12E42a_LP-DIR-T-1176	LT-T-Z:LP-DIR-T	g	1176	pmagpy-4.2.83	SF12E42a	u	0	0	0.0	0.0	28	913.0
	This study		1.9	82.4	-18.7	SF12E42a_LP-DIR-T	huji mag 2022-07-17 10:10:55	3.67e-09	8.94e-11	1.78e-10	2.98e-11	8	273	SF12E42a_LP-DIR-T-1177	LT-T-Z:LP-DIR-T	g	1177	pmagpy-4.2.83	SF12E42a	u	0	0	0.0	0.0	29	928.0
	This study		1.5	195.9	-74.5	SF12E42a_LP-DIR-T	huji mag 2022-07-17 16:36:31	1.34e-09	3.45e-11	1.22e-11	6.38e-12	8	273	SF12E42a_LP-DIR-T-1178	LT-T-Z:LP-DIR-T	g	1178	pmagpy-4.2.83	SF12E42a	u	0	0	0.0	0.0	3	943.0
	This study		3.3	226.9	10.8	SF12E42a_LP-DIR-T	huji mag 2022-07-19 09:36:32	5.88e-10	1.87e-11	3.02e-11	8.06e-12	8	273	SF12E42a_LP-DIR-T-1179	LT-T-Z:LP-DIR-T	g	1179	pmagpy-4.2.83	SF12E42a	u	0	0	0.0	0.0	31	958.0
	This study		12.9	352.5	53.3	SF12E42a_LP-DIR-T	huji mag 2022-07-19 13:23:31	5.78e-10	1.59e-11	1.54e-11	2e-10	8	273	SF12E42a_LP-DIR-T-1180	LT-T-Z:LP-DIR-T	g	118	pmagpy-4.2.83	SF12E42a	u	0	0	0.0	0.0	32	973.0
	This study		0.5	92.7	-0.1	SF12E43a_LP-DIR-T	huji mag 2022-06-30 15:21:08	1.09e-06	1.56e-09	6.52e-08	9.61e-09	8	273	SF12E43a_LP-DIR-T-1181	LT-NO:LP-DIR-T	g	1181	pmagpy-4.2.83	SF12E43a	u	0	0	0.0	0.0		273.0
	This study		0.5	92.6	-0.2	SF12E43a_LP-DIR-T	huji mag 2022-06-30 20:09:01	1.06e-06	1.46e-09	6.3e-08	9.49e-09	8	273	SF12E43a_LP-DIR-T-1182	LT-T-Z:LP-DIR-T	g	1182	pmagpy-4.2.83	SF12E43a	u	0	0	0.0	0.0	1	373.0
	This study		0.5	92.7	-0.2	SF12E43a_LP-DIR-T	huji mag 2022-07-01 09:50:36	1.04e-06	2.01e-09	6.21e-08	9.26e-09	8	273	SF12E43a_LP-DIR-T-1183	LT-T-Z:LP-DIR-T	g	1183	pmagpy-4.2.83	SF12E43a	u	0	0	0.0	0.0	2	403.0
	This study		0.5	92.6	-0.2	SF12E43a_LP-DIR-T	huji mag 2022-07-01 12:36:15	1.01e-06	1.71e-09	6.01e-08	9.02e-09	8	273	SF12E43a_LP-DIR-T-1184	LT-T-Z:LP-DIR-T	g	1184	pmagpy-4.2.83	SF12E43a	u	0	0	0.0	0.0	3	433.0
	This study		0.5	92.6	-0.2	SF12E43a_LP-DIR-T	huji mag 2022-07-01 15:36:23	9.37e-07	1.64e-09	5.59e-08	8.41e-09	8	273	SF12E43a_LP-DIR-T-1185	LT-T-Z:LP-DIR-T	g	1185	pmagpy-4.2.83	SF12E43a	u	0	0	0.0	0.0	4	463.0
	This study		0.5	92.7	-0.2	SF12E43a_LP-DIR-T	huji mag 2022-07-03 01:12:47	8.49e-07	1.75e-09	5.07e-08	7.66e-09	8	273	SF12E43a_LP-DIR-T-1186	LT-T-Z:LP-DIR-T	g	1186	pmagpy-4.2.83	SF12E43a	u	0	0	0.0	0.0	5	493.0
	This study		0.5	92.8	-0.2	SF12E43a_LP-DIR-T	huji mag 2022-07-03 12:00:32	7.29e-07	1.99e-09	4.36e-08	6.54e-09	8	273	SF12E43a_LP-DIR-T-1187	LT-T-Z:LP-DIR-T	g	1187	pmagpy-4.2.83	SF12E43a	u	0	0	0.0	0.0	6	523.0
	This study		0.5	93.0	-0.2	SF12E43a_LP-DIR-T	huji mag 2022-07-03 16:12:57	5.85e-07	1.24e-09	3.5e-08	5.24e-09	8	273	SF12E43a_LP-DIR-T-1188	LT-T-Z:LP-DIR-T	g	1188	pmagpy-4.2.83	SF12E43a	u	0	0	0.0	0.0	7	553.0
	This study		0.5	92.6	-0.2	SF12E43a_LP-DIR-T	huji mag 2022-07-03 20:14:57	5.22e-07	1.11e-09	3.09e-08	4.66e-09	8	273	SF12E43a_LP-DIR-T-1189	LT-T-Z:LP-DIR-T	g	1189	pmagpy-4.2.83	SF12E43a	u	0	0	0.0	0.0	8	583.0
	This study		1.3	92.1	-0.3	SF12E43a_LP-DIR-T	huji mag 2022-07-04 09:50:31	4.8e-07	9.35e-09	2.87e-08	4.35e-09	8	273	SF12E43a_LP-DIR-T-1190	LT-T-Z:LP-DIR-T	g	119	pmagpy-4.2.83	SF12E43a	u	0	0	0.0	0.0	9	613.0
	This study		0.6	92.9	-0.3	SF12E43a_LP-DIR-T	huji mag 2022-07-04 15:32:28	4.48e-07	1.57e-09	2.7e-08	4.03e-09	8	273	SF12E43a_LP-DIR-T-1191	LT-T-Z:LP-DIR-T	g	1191	pmagpy-4.2.83	SF12E43a	u	0	0	0.0	0.0	1	643.0
	This study		0.5	92.9	-0.3	SF12E43a_LP-DIR-T	huji mag 2022-07-05 21:43:40	4.27e-07	1.07e-09	2.55e-08	3.86e-09	8	273	SF12E43a_LP-DIR-T-1192	LT-T-Z:LP-DIR-T	g	1192	pmagpy-4.2.83	SF12E43a	u	0	0	0.0	0.0	11	658.0
	This study		0.6	92.8	-0.3	SF12E43a_LP-DIR-T	huji mag 2022-07-06 12:28:35	4.06e-07	7e-10	2.43e-08	3.61e-09	8	273	SF12E43a_LP-DIR-T-1193	LT-T-Z:LP-DIR-T	g	1193	pmagpy-4.2.83	SF12E43a	u	0	0	0.0	0.0	12	673.0
	This study		0.5	92.5	-0.3	SF12E43a_LP-DIR-T	huji mag 2022-07-06 16:52:22	3.82e-07	2.12e-10	2.28e-08	3.39e-09	8	273	SF12E43a_LP-DIR-T-1194	LT-T-Z:LP-DIR-T	g	1194	pmagpy-4.2.83	SF12E43a	u	0	0	0.0	0.0	13	688.0
	This study		0.6	93.2	-0.2	SF12E43a_LP-DIR-T	huji mag 2022-07-06 23:20:12	3.53e-07	9.58e-10	2.11e-08	3.15e-09	8	273	SF12E43a_LP-DIR-T-1195	LT-T-Z:LP-DIR-T	g	1195	pmagpy-4.2.83	SF12E43a	u	0	0	0.0	0.0	14	703.0
	This study		0.5	92.8	-0.4	SF12E43a_LP-DIR-T	huji mag 2022-07-07 16:13:50	3.34e-07	7.71e-10	2e-08	2.96e-09	8	273	SF12E43a_LP-DIR-T-1196	LT-T-Z:LP-DIR-T	g	1196	pmagpy-4.2.83	SF12E43a	u	0	0	0.0	0.0	15	718.0
	This study		0.5	92.7	-0.3	SF12E43a_LP-DIR-T	huji mag 2022-07-07 20:40:11	2.99e-07	1.57e-10	1.79e-08	2.65e-09	8	273	SF12E43a_LP-DIR-T-1197	LT-T-Z:LP-DIR-T	g	1197	pmagpy-4.2.83	SF12E43a	u	0	0	0.0	0.0	16	733.0
	This study		0.5	92.4	-0.0	SF12E43a_LP-DIR-T	huji mag 2022-07-08 13:43:56	2.65e-07	3.82e-10	1.58e-08	2.37e-09	8	273	SF12E43a_LP-DIR-T-1198	LT-T-Z:LP-DIR-T	g	1198	pmagpy-4.2.83	SF12E43a	u	0	0	0.0	0.0	17	748.0
	This study		0.5	92.7	-0.4	SF12E43a_LP-DIR-T	huji mag 2022-07-10 02:35:20	2.23e-07	2.93e-10	1.32e-08	2.02e-09	8	273	SF12E43a_LP-DIR-T-1199	LT-T-Z:LP-DIR-T	g	1199	pmagpy-4.2.83	SF12E43a	u	0	0	0.0	0.0	18	763.0
	This study		0.5	92.4	-0.0	SF12E43a_LP-DIR-T	huji mag 2022-07-10 12:24:29	1.81e-07	2.24e-10	1.11e-08	1.68e-09	8	273	SF12E43a_LP-DIR-T-1200	LT-T-Z:LP-DIR-T	g	12	pmagpy-4.2.83	SF12E43a	u	0	0	0.0	0.0	19	778.0
	This study		0.5	92.7	-0.3	SF12E43a_LP-DIR-T	huji mag 2022-07-10 16:03:55	1.45e-07	2.77e-10	8.57e-09	1.3e-09	8	273	SF12E43a_LP-DIR-T-1201	LT-T-Z:LP-DIR-T	g	1201	pmagpy-4.2.83	SF12E43a	u	0	0	0.0	0.0	2	793.0
	This study		0.5	92.6	0.5	SF12E43a_LP-DIR-T	huji mag 2022-07-11 15:04:10	1.15e-07	3.63e-10	6.88e-09	1.04e-09	8	273	SF12E43a_LP-DIR-T-1202	LT-T-Z:LP-DIR-T	g	1202	pmagpy-4.2.83	SF12E43a	u	0	0	0.0	0.0	21	808.0
	This study		0.5	92.4	-0.2	SF12E43a_LP-DIR-T	huji mag 2022-07-12 13:20:35	8.99e-08	3.71e-10	5.33e-09	8.22e-10	8	273	SF12E43a_LP-DIR-T-1203	LT-T-Z:LP-DIR-T	g	1203	pmagpy-4.2.83	SF12E43a	u	0	0	0.0	0.0	22	823.0
	This study		0.6	93.6	-1.1	SF12E43a_LP-DIR-T	huji mag 2022-07-12 20:51:28	6.89e-08	4.88e-10	4.01e-09	6.36e-10	8	273	SF12E43a_LP-DIR-T-1204	LT-T-Z:LP-DIR-T	g	1204	pmagpy-4.2.83	SF12E43a	u	0	0	0.0	0.0	23	838.0
	This study		0.5	94.4	-0.7	SF12E43a_LP-DIR-T	huji mag 2022-07-13 14:38:19	5.08e-08	1.34e-10	3.15e-09	4.7e-10	8	273	SF12E43a_LP-DIR-T-1205	LT-T-Z:LP-DIR-T	g	1205	pmagpy-4.2.83	SF12E43a	u	0	0	0.0	0.0	24	853.0
	This study		1.0	91.1	-1.0	SF12E43a_LP-DIR-T	huji mag 2022-07-14 12:29:20	4.02e-08	6.15e-10	2.34e-09	3.66e-10	8	273	SF12E43a_LP-DIR-T-1206	LT-T-Z:LP-DIR-T	g	1206	pmagpy-4.2.83	SF12E43a	u	0	0	0.0	0.0	25	868.0
	This study		0.8	94.8	-0.8	SF12E43a_LP-DIR-T	huji mag 2022-07-14 17:49:18	3.06e-08	3.89e-10	1.92e-09	2.88e-10	8	273	SF12E43a_LP-DIR-T-1207	LT-T-Z:LP-DIR-T	g	1207	pmagpy-4.2.83	SF12E43a	u	0	0	0.0	0.0	26	883.0
	This study		0.7	90.2	-1.4	SF12E43a_LP-DIR-T	huji mag 2022-07-14 22:14:05	2.51e-08	1.95e-10	1.68e-09	2.36e-10	8	273	SF12E43a_LP-DIR-T-1208	LT-T-Z:LP-DIR-T	g	1208	pmagpy-4.2.83	SF12E43a	u	0	0	0.0	0.0	27	898.0
	This study		0.9	93.3	-2.5	SF12E43a_LP-DIR-T	huji mag 2022-07-15 11:49:37	1.79e-08	2.67e-10	9.39e-10	1.64e-10	8	273	SF12E43a_LP-DIR-T-1209	LT-T-Z:LP-DIR-T	g	1209	pmagpy-4.2.83	SF12E43a	u	0	0	0.0	0.0	28	913.0
	This study		0.9	92.8	4.1	SF12E43a_LP-DIR-T	huji mag 2022-07-17 10:12:58	1.54e-08	2.26e-10	8.32e-10	1.38e-10	8	273	SF12E43a_LP-DIR-T-1210	LT-T-Z:LP-DIR-T	g	121	pmagpy-4.2.83	SF12E43a	u	0	0	0.0	0.0	29	928.0
	This study		0.9	101.1	4.1	SF12E43a_LP-DIR-T	huji mag 2022-07-17 16:38:37	6.51e-09	4.87e-11	3.33e-10	5.87e-11	8	273	SF12E43a_LP-DIR-T-1211	LT-T-Z:LP-DIR-T	g	1211	pmagpy-4.2.83	SF12E43a	u	0	0	0.0	0.0	3	943.0
	This study		3.1	14.2	-22.4	SF12E43a_LP-DIR-T	huji mag 2022-07-19 09:38:25	3.21e-10	2.23e-11	1.3e-11	5.15e-12	8	273	SF12E43a_LP-DIR-T-1212	LT-T-Z:LP-DIR-T	g	1212	pmagpy-4.2.83	SF12E43a	u	0	0	0.0	0.0	31	958.0
	This study		22.7	61.8	-34.2	SF12E43a_LP-DIR-T	huji mag 2022-07-19 13:25:38	4.16e-10	1.78e-11	1.62e-11	1.98e-10	8	273	SF12E43a_LP-DIR-T-1213	LT-T-Z:LP-DIR-T	g	1213	pmagpy-4.2.83	SF12E43a	u	0	0	0.0	0.0	32	973.0
	This study		0.5	93.1	-0.1	SF12E44a_LP-DIR-T	huji mag 2022-06-30 15:22:52	1.07e-06	1e-09	6.4e-08	9.44e-09	8	273	SF12E44a_LP-DIR-T-1214	LT-NO:LP-DIR-T	g	1214	pmagpy-4.2.83	SF12E44a	u	0	0	0.0	0.0		273.0
	This study		0.6	94.1	-0.1	SF12E44a_LP-DIR-T	huji mag 2022-06-30 20:10:45	1.03e-06	2.42e-09	6.17e-08	9.27e-09	8	273	SF12E44a_LP-DIR-T-1215	LT-T-Z:LP-DIR-T	g	1215	pmagpy-4.2.83	SF12E44a	u	0	0	0.0	0.0	1	373.0
	This study		0.5	93.2	-0.1	SF12E44a_LP-DIR-T	huji mag 2022-07-01 09:52:19	1.01e-06	9.51e-10	6.07e-08	9.01e-09	8	273	SF12E44a_LP-DIR-T-1216	LT-T-Z:LP-DIR-T	g	1216	pmagpy-4.2.83	SF12E44a	u	0	0	0.0	0.0	2	403.0
	This study		0.5	94.0	-0.1	SF12E44a_LP-DIR-T	huji mag 2022-07-01 12:37:58	9.83e-07	1.48e-09	5.87e-08	8.77e-09	8	273	SF12E44a_LP-DIR-T-1217	LT-T-Z:LP-DIR-T	g	1217	pmagpy-4.2.83	SF12E44a	u	0	0	0.0	0.0	3	433.0
	This study		0.5	93.8	-0.1	SF12E44a_LP-DIR-T	huji mag 2022-07-01 15:38:06	9.15e-07	4.74e-10	5.45e-08	8.19e-09	8	273	SF12E44a_LP-DIR-T-1218	LT-T-Z:LP-DIR-T	g	1218	pmagpy-4.2.83	SF12E44a	u	0	0	0.0	0.0	4	463.0
	This study		0.5	93.1	-0.0	SF12E44a_LP-DIR-T	huji mag 2022-07-03 01:14:31	8.3e-07	1.02e-09	4.95e-08	7.48e-09	8	273	SF12E44a_LP-DIR-T-1219	LT-T-Z:LP-DIR-T	g	1219	pmagpy-4.2.83	SF12E44a	u	0	0	0.0	0.0	5	493.0
	This study		0.5	92.9	-0.0	SF12E44a_LP-DIR-T	huji mag 2022-07-03 12:02:15	7.17e-07	1.31e-09	4.28e-08	6.39e-09	8	273	SF12E44a_LP-DIR-T-1220	LT-T-Z:LP-DIR-T	g	122	pmagpy-4.2.83	SF12E44a	u	0	0	0.0	0.0	6	523.0
	This study		0.5	92.8	-0.0	SF12E44a_LP-DIR-T	huji mag 2022-07-03 16:14:41	5.75e-07	1.03e-09	3.44e-08	5.12e-09	8	273	SF12E44a_LP-DIR-T-1221	LT-T-Z:LP-DIR-T	g	1221	pmagpy-4.2.83	SF12E44a	u	0	0	0.0	0.0	7	553.0
	This study		0.5	93.2	-0.0	SF12E44a_LP-DIR-T	huji mag 2022-07-03 20:16:39	5.1e-07	9.69e-10	3.04e-08	4.55e-09	8	273	SF12E44a_LP-DIR-T-1222	LT-T-Z:LP-DIR-T	g	1222	pmagpy-4.2.83	SF12E44a	u	0	0	0.0	0.0	8	583.0
	This study		0.5	92.9	0.0	SF12E44a_LP-DIR-T	huji mag 2022-07-04 09:52:16	4.68e-07	1.2e-10	2.8e-08	4.11e-09	8	273	SF12E44a_LP-DIR-T-1223	LT-T-Z:LP-DIR-T	g	1223	pmagpy-4.2.83	SF12E44a	u	0	0	0.0	0.0	9	613.0
	This study		0.5	93.3	-0.0	SF12E44a_LP-DIR-T	huji mag 2022-07-04 15:34:11	4.36e-07	4.51e-10	2.61e-08	3.82e-09	8	273	SF12E44a_LP-DIR-T-1224	LT-T-Z:LP-DIR-T	g	1224	pmagpy-4.2.83	SF12E44a	u	0	0	0.0	0.0	1	643.0
	This study		0.5	92.0	0.0	SF12E44a_LP-DIR-T	huji mag 2022-07-05 21:45:23	4.16e-07	9.53e-10	2.49e-08	3.62e-09	8	273	SF12E44a_LP-DIR-T-1225	LT-T-Z:LP-DIR-T	g	1225	pmagpy-4.2.83	SF12E44a	u	0	0	0.0	0.0	11	658.0
	This study		0.5	91.6	-0.1	SF12E44a_LP-DIR-T	huji mag 2022-07-06 12:30:22	3.96e-07	9.68e-10	2.35e-08	3.41e-09	8	273	SF12E44a_LP-DIR-T-1226	LT-T-Z:LP-DIR-T	g	1226	pmagpy-4.2.83	SF12E44a	u	0	0	0.0	0.0	12	673.0
	This study		0.5	92.5	-0.0	SF12E44a_LP-DIR-T	huji mag 2022-07-06 16:54:06	3.74e-07	2.8e-10	2.24e-08	3.21e-09	8	273	SF12E44a_LP-DIR-T-1227	LT-T-Z:LP-DIR-T	g	1227	pmagpy-4.2.83	SF12E44a	u	0	0	0.0	0.0	13	688.0
	This study		0.5	92.1	0.1	SF12E44a_LP-DIR-T	huji mag 2022-07-06 23:21:58	3.46e-07	4.11e-10	2.06e-08	2.94e-09	8	273	SF12E44a_LP-DIR-T-1228	LT-T-Z:LP-DIR-T	g	1228	pmagpy-4.2.83	SF12E44a	u	0	0	0.0	0.0	14	703.0
	This study		0.5	93.4	-0.2	SF12E44a_LP-DIR-T	huji mag 2022-07-07 16:16:05	3.28e-07	5.62e-10	1.94e-08	2.98e-09	8	273	SF12E44a_LP-DIR-T-1229	LT-T-Z:LP-DIR-T	g	1229	pmagpy-4.2.83	SF12E44a	u	0	0	0.0	0.0	15	718.0
	This study		0.5	92.2	-0.0	SF12E44a_LP-DIR-T	huji mag 2022-07-07 20:41:56	2.93e-07	5.46e-10	1.75e-08	2.57e-09	8	273	SF12E44a_LP-DIR-T-1230	LT-T-Z:LP-DIR-T	g	123	pmagpy-4.2.83	SF12E44a	u	0	0	0.0	0.0	16	733.0
	This study		0.5	93.1	-0.5	SF12E44a_LP-DIR-T	huji mag 2022-07-08 13:46:12	2.59e-07	1.86e-10	1.54e-08	2.31e-09	8	273	SF12E44a_LP-DIR-T-1231	LT-T-Z:LP-DIR-T	g	1231	pmagpy-4.2.83	SF12E44a	u	0	0	0.0	0.0	17	748.0
	This study		0.6	93.5	0.1	SF12E44a_LP-DIR-T	huji mag 2022-07-10 02:37:06	2.2e-07	4.2e-10	1.31e-08	1.98e-09	8	273	SF12E44a_LP-DIR-T-1232	LT-T-Z:LP-DIR-T	g	1232	pmagpy-4.2.83	SF12E44a	u	0	0	0.0	0.0	18	763.0
	This study		0.6	93.6	-0.3	SF12E44a_LP-DIR-T	huji mag 2022-07-10 12:26:45	1.78e-07	3.78e-10	1.07e-08	1.7e-09	8	273	SF12E44a_LP-DIR-T-1233	LT-T-Z:LP-DIR-T	g	1233	pmagpy-4.2.83	SF12E44a	u	0	0	0.0	0.0	19	778.0
	This study		0.5	92.3	-0.5	SF12E44a_LP-DIR-T	huji mag 2022-07-10 16:05:40	1.41e-07	2.04e-10	8.39e-09	1.26e-09	8	273	SF12E44a_LP-DIR-T-1234	LT-T-Z:LP-DIR-T	g	1234	pmagpy-4.2.83	SF12E44a	u	0	0	0.0	0.0	2	793.0
	This study		0.5	92.6	-0.4	SF12E44a_LP-DIR-T	huji mag 2022-07-11 15:06:25	1.11e-07	2.37e-10	6.58e-09	1.03e-09	8	273	SF12E44a_LP-DIR-T-1235	LT-T-Z:LP-DIR-T	g	1235	pmagpy-4.2.83	SF12E44a	u	0	0	0.0	0.0	21	808.0
	This study		0.6	94.3	-0.4	SF12E44a_LP-DIR-T	huji mag 2022-07-12 13:22:25	8.69e-08	1.55e-10	5.15e-09	8.05e-10	8	273	SF12E44a_LP-DIR-T-1236	LT-T-Z:LP-DIR-T	g	1236	pmagpy-4.2.83	SF12E44a	u	0	0	0.0	0.0	22	823.0
	This study		0.6	92.1	-0.4	SF12E44a_LP-DIR-T	huji mag 2022-07-12 20:53:44	6.61e-08	5.07e-10	3.84e-09	6.18e-10	8	273	SF12E44a_LP-DIR-T-1237	LT-T-Z:LP-DIR-T	g	1237	pmagpy-4.2.83	SF12E44a	u	0	0	0.0	0.0	23	838.0
	This study		1.0	89.3	0.0	SF12E44a_LP-DIR-T	huji mag 2022-07-13 14:40:10	4.94e-08	7e-10	2.78e-09	4.49e-10	8	273	SF12E44a_LP-DIR-T-1238	LT-T-Z:LP-DIR-T	g	1238	pmagpy-4.2.83	SF12E44a	u	0	0	0.0	0.0	24	853.0
	This study		0.9	92.1	0.1	SF12E44a_LP-DIR-T	huji mag 2022-07-14 12:31:37	3.62e-08	5.19e-10	2.12e-09	3.38e-10	8	273	SF12E44a_LP-DIR-T-1239	LT-T-Z:LP-DIR-T	g	1239	pmagpy-4.2.83	SF12E44a	u	0	0	0.0	0.0	25	868.0
	This study		0.9	90.9	0.3	SF12E44a_LP-DIR-T	huji mag 2022-07-14 17:51:33	2.92e-08	4e-10	1.8e-09	2.83e-10	8	273	SF12E44a_LP-DIR-T-1240	LT-T-Z:LP-DIR-T	g	124	pmagpy-4.2.83	SF12E44a	u	0	0	0.0	0.0	26	883.0
	This study		0.9	92.6	0.4	SF12E44a_LP-DIR-T	huji mag 2022-07-14 22:16:05	2.38e-08	3.46e-10	1.28e-09	2.16e-10	8	273	SF12E44a_LP-DIR-T-1241	LT-T-Z:LP-DIR-T	g	1241	pmagpy-4.2.83	SF12E44a	u	0	0	0.0	0.0	27	898.0
	This study		0.9	92.6	-0.2	SF12E44a_LP-DIR-T	huji mag 2022-07-15 11:51:38	1.69e-08	2.62e-10	8.73e-10	1.54e-10	8	273	SF12E44a_LP-DIR-T-1242	LT-T-Z:LP-DIR-T	g	1242	pmagpy-4.2.83	SF12E44a	u	0	0	0.0	0.0	28	913.0
	This study		1.0	92.5	-3.2	SF12E44a_LP-DIR-T	huji mag 2022-07-17 10:14:55	1.25e-08	1.95e-10	6.54e-10	1.14e-10	8	273	SF12E44a_LP-DIR-T-1243	LT-T-Z:LP-DIR-T	g	1243	pmagpy-4.2.83	SF12E44a	u	0	0	0.0	0.0	29	928.0
	This study		0.8	95.4	-6.0	SF12E44a_LP-DIR-T	huji mag 2022-07-17 16:40:37	3.73e-09	3.95e-11	1.79e-10	3.56e-11	8	273	SF12E44a_LP-DIR-T-1244	LT-T-Z:LP-DIR-T	g	1244	pmagpy-4.2.83	SF12E44a	u	0	0	0.0	0.0	3	943.0
	This study		2.7	250.5	13.3	SF12E44a_LP-DIR-T	huji mag 2022-07-19 09:40:10	8.17e-10	2.17e-11	5.19e-11	7.1e-12	8	273	SF12E44a_LP-DIR-T-1245	LT-T-Z:LP-DIR-T	g	1245	pmagpy-4.2.83	SF12E44a	u	0	0	0.0	0.0	31	958.0
	This study		15.5	283.8	16.5	SF12E44a_LP-DIR-T	huji mag 2022-07-19 13:27:50	6.74e-10	6.37e-12	3.65e-11	1.98e-10	8	273	SF12E44a_LP-DIR-T-1246	LT-T-Z:LP-DIR-T	g	1246	pmagpy-4.2.83	SF12E44a	u	0	0	0.0	0.0	32	973.0
	This study		0.5	93.0	-0.6	SF12E45a_LP-DIR-T	huji mag 2022-06-30 17:44:19	1.25e-06	3.98e-10	7.46e-08	1.12e-08	8	273	SF12E45a_LP-DIR-T-1247	LT-NO:LP-DIR-T	g	1247	pmagpy-4.2.83	SF12E45a	u	0	0	0.0	0.0		273.0
	This study		0.5	93.0	-0.6	SF12E45a_LP-DIR-T	huji mag 2022-06-30 20:13:47	1.21e-06	2.25e-09	7.17e-08	1.08e-08	8	273	SF12E45a_LP-DIR-T-1248	LT-T-Z:LP-DIR-T	g	1248	pmagpy-4.2.83	SF12E45a	u	0	0	0.0	0.0	1	373.0
	This study		0.5	92.9	-0.6	SF12E45a_LP-DIR-T	huji mag 2022-07-01 09:55:20	1.18e-06	5.16e-10	7.04e-08	1.05e-08	8	273	SF12E45a_LP-DIR-T-1249	LT-T-Z:LP-DIR-T	g	1249	pmagpy-4.2.83	SF12E45a	u	0	0	0.0	0.0	2	403.0
	This study		0.5	92.9	-0.7	SF12E45a_LP-DIR-T	huji mag 2022-07-01 12:40:56	1.14e-06	5.84e-10	6.79e-08	1.02e-08	8	273	SF12E45a_LP-DIR-T-1250	LT-T-Z:LP-DIR-T	g	125	pmagpy-4.2.83	SF12E45a	u	0	0	0.0	0.0	3	433.0
	This study		0.5	93.0	-0.7	SF12E45a_LP-DIR-T	huji mag 2022-07-01 15:41:06	1.06e-06	3.23e-10	6.32e-08	9.56e-09	8	273	SF12E45a_LP-DIR-T-1251	LT-T-Z:LP-DIR-T	g	1251	pmagpy-4.2.83	SF12E45a	u	0	0	0.0	0.0	4	463.0
	This study		0.5	93.0	-0.7	SF12E45a_LP-DIR-T	huji mag 2022-07-03 01:17:35	9.59e-07	1.22e-09	5.69e-08	8.66e-09	8	273	SF12E45a_LP-DIR-T-1252	LT-T-Z:LP-DIR-T	g	1252	pmagpy-4.2.83	SF12E45a	u	0	0	0.0	0.0	5	493.0
	This study		0.5	92.8	-0.7	SF12E45a_LP-DIR-T	huji mag 2022-07-03 12:05:20	8.07e-07	1.86e-09	4.8e-08	7.08e-09	8	273	SF12E45a_LP-DIR-T-1253	LT-T-Z:LP-DIR-T	g	1253	pmagpy-4.2.83	SF12E45a	u	0	0	0.0	0.0	6	523.0
	This study		0.6	93.0	-0.6	SF12E45a_LP-DIR-T	huji mag 2022-07-03 16:17:44	5.98e-07	1.64e-09	3.54e-08	5.42e-09	8	273	SF12E45a_LP-DIR-T-1254	LT-T-Z:LP-DIR-T	g	1254	pmagpy-4.2.83	SF12E45a	u	0	0	0.0	0.0	7	553.0
	This study		0.5	92.7	-0.7	SF12E45a_LP-DIR-T	huji mag 2022-07-03 20:19:42	5.21e-07	9.32e-10	3.07e-08	4.71e-09	8	273	SF12E45a_LP-DIR-T-1255	LT-T-Z:LP-DIR-T	g	1255	pmagpy-4.2.83	SF12E45a	u	0	0	0.0	0.0	8	583.0
	This study		0.5	92.7	-0.7	SF12E45a_LP-DIR-T	huji mag 2022-07-04 09:55:18	4.8e-07	2.14e-10	2.86e-08	4.32e-09	8	273	SF12E45a_LP-DIR-T-1256	LT-T-Z:LP-DIR-T	g	1256	pmagpy-4.2.83	SF12E45a	u	0	0	0.0	0.0	9	613.0
	This study		0.5	92.9	-0.8	SF12E45a_LP-DIR-T	huji mag 2022-07-04 15:37:09	4.48e-07	1.87e-10	2.66e-08	4.01e-09	8	273	SF12E45a_LP-DIR-T-1257	LT-T-Z:LP-DIR-T	g	1257	pmagpy-4.2.83	SF12E45a	u	0	0	0.0	0.0	1	643.0
	This study		0.5	92.9	-0.6	SF12E45a_LP-DIR-T	huji mag 2022-07-05 21:48:24	4.26e-07	8.07e-10	2.53e-08	3.83e-09	8	273	SF12E45a_LP-DIR-T-1258	LT-T-Z:LP-DIR-T	g	1258	pmagpy-4.2.83	SF12E45a	u	0	0	0.0	0.0	11	658.0
	This study		0.5	92.2	-0.6	SF12E45a_LP-DIR-T	huji mag 2022-07-06 12:33:26	4.06e-07	1.07e-09	2.42e-08	3.75e-09	8	273	SF12E45a_LP-DIR-T-1259	LT-T-Z:LP-DIR-T	g	1259	pmagpy-4.2.83	SF12E45a	u	0	0	0.0	0.0	12	673.0
	This study		0.5	92.8	-0.7	SF12E45a_LP-DIR-T	huji mag 2022-07-06 16:57:19	3.85e-07	4.39e-11	2.29e-08	3.54e-09	8	273	SF12E45a_LP-DIR-T-1260	LT-T-Z:LP-DIR-T	g	126	pmagpy-4.2.83	SF12E45a	u	0	0	0.0	0.0	13	688.0
	This study		0.6	93.0	-0.7	SF12E45a_LP-DIR-T	huji mag 2022-07-06 23:25:00	3.54e-07	7.78e-10	2.1e-08	3.29e-09	8	273	SF12E45a_LP-DIR-T-1261	LT-T-Z:LP-DIR-T	g	1261	pmagpy-4.2.83	SF12E45a	u	0	0	0.0	0.0	14	703.0
	This study		0.6	93.1	-0.8	SF12E45a_LP-DIR-T	huji mag 2022-07-07 16:18:20	3.38e-07	1.14e-09	2.01e-08	2.97e-09	8	273	SF12E45a_LP-DIR-T-1262	LT-T-Z:LP-DIR-T	g	1262	pmagpy-4.2.83	SF12E45a	u	0	0	0.0	0.0	15	718.0
	This study		0.5	91.7	-0.7	SF12E45a_LP-DIR-T	huji mag 2022-07-07 20:45:04	3e-07	4.46e-10	1.79e-08	2.79e-09	8	273	SF12E45a_LP-DIR-T-1263	LT-T-Z:LP-DIR-T	g	1263	pmagpy-4.2.83	SF12E45a	u	0	0	0.0	0.0	16	733.0
	This study		0.5	92.9	-0.9	SF12E45a_LP-DIR-T	huji mag 2022-07-08 13:48:28	2.66e-07	4.14e-10	1.58e-08	2.38e-09	8	273	SF12E45a_LP-DIR-T-1264	LT-T-Z:LP-DIR-T	g	1264	pmagpy-4.2.83	SF12E45a	u	0	0	0.0	0.0	17	748.0
	This study		0.5	92.9	-0.7	SF12E45a_LP-DIR-T	huji mag 2022-07-10 02:40:10	2.26e-07	3.43e-10	1.35e-08	2.13e-09	8	273	SF12E45a_LP-DIR-T-1265	LT-T-Z:LP-DIR-T	g	1265	pmagpy-4.2.83	SF12E45a	u	0	0	0.0	0.0	18	763.0
	This study		0.5	93.0	-1.3	SF12E45a_LP-DIR-T	huji mag 2022-07-10 12:29:02	1.86e-07	2.68e-10	1.12e-08	1.73e-09	8	273	SF12E45a_LP-DIR-T-1266	LT-T-Z:LP-DIR-T	g	1266	pmagpy-4.2.83	SF12E45a	u	0	0	0.0	0.0	19	778.0
	This study		0.5	92.8	-1.3	SF12E45a_LP-DIR-T	huji mag 2022-07-10 16:08:47	1.49e-07	9.64e-11	8.87e-09	1.34e-09	8	273	SF12E45a_LP-DIR-T-1267	LT-T-Z:LP-DIR-T	g	1267	pmagpy-4.2.83	SF12E45a	u	0	0	0.0	0.0	2	793.0
	This study		0.6	92.9	-0.9	SF12E45a_LP-DIR-T	huji mag 2022-07-11 15:08:40	1.21e-07	3.97e-10	7.12e-09	1.08e-09	8	273	SF12E45a_LP-DIR-T-1268	LT-T-Z:LP-DIR-T	g	1268	pmagpy-4.2.83	SF12E45a	u	0	0	0.0	0.0	21	808.0
	This study		0.5	93.0	-1.7	SF12E45a_LP-DIR-T	huji mag 2022-07-12 13:25:34	9.85e-08	3.64e-10	5.75e-09	8.85e-10	8	273	SF12E45a_LP-DIR-T-1269	LT-T-Z:LP-DIR-T	g	1269	pmagpy-4.2.83	SF12E45a	u	0	0	0.0	0.0	22	823.0
	This study		0.5	91.8	-0.4	SF12E45a_LP-DIR-T	huji mag 2022-07-12 20:56:00	7.75e-08	2.67e-10	4.69e-09	7.15e-10	8	273	SF12E45a_LP-DIR-T-1270	LT-T-Z:LP-DIR-T	g	127	pmagpy-4.2.83	SF12E45a	u	0	0	0.0	0.0	23	838.0
	This study		0.6	91.1	-0.7	SF12E45a_LP-DIR-T	huji mag 2022-07-13 14:43:18	6.41e-08	4.98e-10	3.76e-09	5.9e-10	8	273	SF12E45a_LP-DIR-T-1271	LT-T-Z:LP-DIR-T	g	1271	pmagpy-4.2.83	SF12E45a	u	0	0	0.0	0.0	24	853.0
	This study		0.6	95.2	-1.0	SF12E45a_LP-DIR-T	huji mag 2022-07-14 12:33:53	5.3e-08	1.04e-10	3.23e-09	4.89e-10	8	273	SF12E45a_LP-DIR-T-1272	LT-T-Z:LP-DIR-T	g	1272	pmagpy-4.2.83	SF12E45a	u	0	0	0.0	0.0	25	868.0
	This study		1.0	90.9	-3.5	SF12E45a_LP-DIR-T	huji mag 2022-07-14 17:53:48	4.59e-08	7.09e-10	2.59e-09	4.16e-10	8	273	SF12E45a_LP-DIR-T-1273	LT-T-Z:LP-DIR-T	g	1273	pmagpy-4.2.83	SF12E45a	u	0	0	0.0	0.0	26	883.0
	This study		0.8	94.5	-1.8	SF12E45a_LP-DIR-T	huji mag 2022-07-14 22:18:03	3.93e-08	4.86e-10	2.27e-09	3.6e-10	8	273	SF12E45a_LP-DIR-T-1274	LT-T-Z:LP-DIR-T	g	1274	pmagpy-4.2.83	SF12E45a	u	0	0	0.0	0.0	27	898.0
	This study		0.8	92.7	-1.0	SF12E45a_LP-DIR-T	huji mag 2022-07-15 11:53:38	3.12e-08	4.07e-10	1.9e-09	2.87e-10	8	273	SF12E45a_LP-DIR-T-1275	LT-T-Z:LP-DIR-T	g	1275	pmagpy-4.2.83	SF12E45a	u	0	0	0.0	0.0	28	913.0
	This study		0.8	92.0	-2.1	SF12E45a_LP-DIR-T	huji mag 2022-07-17 10:16:52	2.62e-08	3.51e-10	1.71e-09	2.4e-10	8	273	SF12E45a_LP-DIR-T-1276	LT-T-Z:LP-DIR-T	g	1276	pmagpy-4.2.83	SF12E45a	u	0	0	0.0	0.0	29	928.0
	This study		1.0	92.0	-1.8	SF12E45a_LP-DIR-T	huji mag 2022-07-17 16:42:30	1.6e-08	2.66e-10	8.43e-10	1.41e-10	8	273	SF12E45a_LP-DIR-T-1277	LT-T-Z:LP-DIR-T	g	1277	pmagpy-4.2.83	SF12E45a	u	0	0	0.0	0.0	3	943.0
	This study		2.6	256.0	-48.0	SF12E45a_LP-DIR-T	huji mag 2022-07-19 09:41:55	1.08e-09	2.09e-11	5.63e-11	4.64e-12	8	273	SF12E45a_LP-DIR-T-1278	LT-T-Z:LP-DIR-T	g	1278	pmagpy-4.2.83	SF12E45a	u	0	0	0.0	0.0	31	958.0
	This study		8.6	301.4	14.8	SF12E45a_LP-DIR-T	huji mag 2022-07-19 13:29:56	1.27e-09	3.31e-11	5.9e-11	1.96e-10	8	273	SF12E45a_LP-DIR-T-1279	LT-T-Z:LP-DIR-T	g	1279	pmagpy-4.2.83	SF12E45a	u	0	0	0.0	0.0	32	973.0
	This study		0.5	92.6	-1.4	SF12E46a_LP-DIR-T	huji mag 2022-06-30 17:46:05	8.85e-07	1.64e-09	5.26e-08	7.87e-09	8	273	SF12E46a_LP-DIR-T-1280	LT-NO:LP-DIR-T	g	128	pmagpy-4.2.83	SF12E46a	u	0	0	0.0	0.0		273.0
	This study		0.5	92.6	-1.5	SF12E46a_LP-DIR-T	huji mag 2022-06-30 20:15:34	8.54e-07	1.95e-09	5.06e-08	7.74e-09	8	273	SF12E46a_LP-DIR-T-1281	LT-T-Z:LP-DIR-T	g	1281	pmagpy-4.2.83	SF12E46a	u	0	0	0.0	0.0	1	373.0
	This study		0.5	92.6	-1.5	SF12E46a_LP-DIR-T	huji mag 2022-07-01 09:57:09	8.37e-07	9.64e-10	4.96e-08	7.52e-09	8	273	SF12E46a_LP-DIR-T-1282	LT-T-Z:LP-DIR-T	g	1282	pmagpy-4.2.83	SF12E46a	u	0	0	0.0	0.0	2	403.0
	This study		0.5	92.7	-1.5	SF12E46a_LP-DIR-T	huji mag 2022-07-01 12:42:45	8.08e-07	3.68e-10	4.8e-08	7.27e-09	8	273	SF12E46a_LP-DIR-T-1283	LT-T-Z:LP-DIR-T	g	1283	pmagpy-4.2.83	SF12E46a	u	0	0	0.0	0.0	3	433.0
	This study		0.5	92.5	-1.5	SF12E46a_LP-DIR-T	huji mag 2022-07-01 15:43:02	7.46e-07	9.19e-10	4.4e-08	6.79e-09	8	273	SF12E46a_LP-DIR-T-1284	LT-T-Z:LP-DIR-T	g	1284	pmagpy-4.2.83	SF12E46a	u	0	0	0.0	0.0	4	463.0
	This study		0.5	92.8	-1.5	SF12E46a_LP-DIR-T	huji mag 2022-07-03 01:19:27	6.69e-07	1.33e-09	3.97e-08	6.05e-09	8	273	SF12E46a_LP-DIR-T-1285	LT-T-Z:LP-DIR-T	g	1285	pmagpy-4.2.83	SF12E46a	u	0	0	0.0	0.0	5	493.0
	This study		0.5	92.5	-1.4	SF12E46a_LP-DIR-T	huji mag 2022-07-03 12:07:13	5.55e-07	1.23e-09	3.29e-08	5.04e-09	8	273	SF12E46a_LP-DIR-T-1286	LT-T-Z:LP-DIR-T	g	1286	pmagpy-4.2.83	SF12E46a	u	0	0	0.0	0.0	6	523.0
	This study		0.5	92.6	-1.3	SF12E46a_LP-DIR-T	huji mag 2022-07-03 16:19:37	4.1e-07	1.13e-09	2.42e-08	3.77e-09	8	273	SF12E46a_LP-DIR-T-1287	LT-T-Z:LP-DIR-T	g	1287	pmagpy-4.2.83	SF12E46a	u	0	0	0.0	0.0	7	553.0
	This study		0.5	92.6	-1.3	SF12E46a_LP-DIR-T	huji mag 2022-07-03 20:21:33	3.63e-07	1.08e-09	2.15e-08	3.33e-09	8	273	SF12E46a_LP-DIR-T-1288	LT-T-Z:LP-DIR-T	g	1288	pmagpy-4.2.83	SF12E46a	u	0	0	0.0	0.0	8	583.0
	This study		0.5	92.2	-1.4	SF12E46a_LP-DIR-T	huji mag 2022-07-04 09:57:11	3.34e-07	7.49e-10	1.98e-08	3.03e-09	8	273	SF12E46a_LP-DIR-T-1289	LT-T-Z:LP-DIR-T	g	1289	pmagpy-4.2.83	SF12E46a	u	0	0	0.0	0.0	9	613.0
	This study		0.5	92.6	-1.3	SF12E46a_LP-DIR-T	huji mag 2022-07-04 15:38:58	3.11e-07	8.96e-10	1.85e-08	2.81e-09	8	273	SF12E46a_LP-DIR-T-1290	LT-T-Z:LP-DIR-T	g	129	pmagpy-4.2.83	SF12E46a	u	0	0	0.0	0.0	1	643.0
	This study		0.5	92.6	-1.5	SF12E46a_LP-DIR-T	huji mag 2022-07-05 21:50:14	2.95e-07	6.89e-10	1.75e-08	2.67e-09	8	273	SF12E46a_LP-DIR-T-1291	LT-T-Z:LP-DIR-T	g	1291	pmagpy-4.2.83	SF12E46a	u	0	0	0.0	0.0	11	658.0
	This study		0.6	92.6	-1.3	SF12E46a_LP-DIR-T	huji mag 2022-07-06 12:35:19	2.8e-07	5.21e-10	1.67e-08	2.56e-09	8	273	SF12E46a_LP-DIR-T-1292	LT-T-Z:LP-DIR-T	g	1292	pmagpy-4.2.83	SF12E46a	u	0	0	0.0	0.0	12	673.0
	This study		0.6	93.8	-1.3	SF12E46a_LP-DIR-T	huji mag 2022-07-06 16:59:11	2.66e-07	3.39e-10	1.58e-08	2.41e-09	8	273	SF12E46a_LP-DIR-T-1293	LT-T-Z:LP-DIR-T	g	1293	pmagpy-4.2.83	SF12E46a	u	0	0	0.0	0.0	13	688.0
	This study		0.5	92.3	-1.4	SF12E46a_LP-DIR-T	huji mag 2022-07-06 23:26:52	2.44e-07	6.25e-10	1.44e-08	2.23e-09	8	273	SF12E46a_LP-DIR-T-1294	LT-T-Z:LP-DIR-T	g	1294	pmagpy-4.2.83	SF12E46a	u	0	0	0.0	0.0	14	703.0
	This study		0.6	93.3	-1.6	SF12E46a_LP-DIR-T	huji mag 2022-07-07 16:20:35	2.33e-07	4.49e-10	1.39e-08	2.07e-09	8	273	SF12E46a_LP-DIR-T-1295	LT-T-Z:LP-DIR-T	g	1295	pmagpy-4.2.83	SF12E46a	u	0	0	0.0	0.0	15	718.0
	This study		0.5	92.5	-1.1	SF12E46a_LP-DIR-T	huji mag 2022-07-07 20:46:56	2.07e-07	2.32e-10	1.24e-08	1.98e-09	8	273	SF12E46a_LP-DIR-T-1296	LT-T-Z:LP-DIR-T	g	1296	pmagpy-4.2.83	SF12E46a	u	0	0	0.0	0.0	16	733.0
	This study		0.5	93.0	-1.5	SF12E46a_LP-DIR-T	huji mag 2022-07-08 13:50:44	1.84e-07	1.84e-10	1.1e-08	1.67e-09	8	273	SF12E46a_LP-DIR-T-1297	LT-T-Z:LP-DIR-T	g	1297	pmagpy-4.2.83	SF12E46a	u	0	0	0.0	0.0	17	748.0
	This study		0.6	92.5	-1.3	SF12E46a_LP-DIR-T	huji mag 2022-07-10 02:42:03	1.59e-07	2.96e-10	9.46e-09	1.54e-09	8	273	SF12E46a_LP-DIR-T-1298	LT-T-Z:LP-DIR-T	g	1298	pmagpy-4.2.83	SF12E46a	u	0	0	0.0	0.0	18	763.0
	This study		0.5	92.2	-1.4	SF12E46a_LP-DIR-T	huji mag 2022-07-10 12:31:18	1.33e-07	3.28e-10	8.05e-09	1.25e-09	8	273	SF12E46a_LP-DIR-T-1299	LT-T-Z:LP-DIR-T	g	1299	pmagpy-4.2.83	SF12E46a	u	0	0	0.0	0.0	19	778.0
	This study		0.5	92.9	-0.9	SF12E46a_LP-DIR-T	huji mag 2022-07-10 16:10:39	1.09e-07	2.31e-10	6.51e-09	9.99e-10	8	273	SF12E46a_LP-DIR-T-1300	LT-T-Z:LP-DIR-T	g	13	pmagpy-4.2.83	SF12E46a	u	0	0	0.0	0.0	2	793.0
	This study		0.5	93.6	-0.8	SF12E46a_LP-DIR-T	huji mag 2022-07-11 15:10:55	8.86e-08	2.51e-10	5.22e-09	8.14e-10	8	273	SF12E46a_LP-DIR-T-1301	LT-T-Z:LP-DIR-T	g	1301	pmagpy-4.2.83	SF12E46a	u	0	0	0.0	0.0	21	808.0
	This study		0.6	92.9	-2.0	SF12E46a_LP-DIR-T	huji mag 2022-07-12 13:27:27	7.39e-08	5.83e-10	4.24e-09	6.73e-10	8	273	SF12E46a_LP-DIR-T-1302	LT-T-Z:LP-DIR-T	g	1302	pmagpy-4.2.83	SF12E46a	u	0	0	0.0	0.0	22	823.0
	This study		0.5	93.5	-1.4	SF12E46a_LP-DIR-T	huji mag 2022-07-12 20:58:16	5.96e-08	3.01e-10	3.52e-09	5.61e-10	8	273	SF12E46a_LP-DIR-T-1303	LT-T-Z:LP-DIR-T	g	1303	pmagpy-4.2.83	SF12E46a	u	0	0	0.0	0.0	23	838.0
	This study		1.0	92.1	-2.5	SF12E46a_LP-DIR-T	huji mag 2022-07-13 14:45:11	4.89e-08	7.72e-10	2.76e-09	4.46e-10	8	273	SF12E46a_LP-DIR-T-1304	LT-T-Z:LP-DIR-T	g	1304	pmagpy-4.2.83	SF12E46a	u	0	0	0.0	0.0	24	853.0
	This study		0.9	91.9	-1.7	SF12E46a_LP-DIR-T	huji mag 2022-07-14 12:36:09	4.13e-08	6.29e-10	2.37e-09	3.84e-10	8	273	SF12E46a_LP-DIR-T-1305	LT-T-Z:LP-DIR-T	g	1305	pmagpy-4.2.83	SF12E46a	u	0	0	0.0	0.0	25	868.0
	This study		0.9	92.6	-1.7	SF12E46a_LP-DIR-T	huji mag 2022-07-14 17:56:03	3.55e-08	4.79e-10	2.09e-09	3.34e-10	8	273	SF12E46a_LP-DIR-T-1306	LT-T-Z:LP-DIR-T	g	1306	pmagpy-4.2.83	SF12E46a	u	0	0	0.0	0.0	26	883.0
	This study		0.9	92.1	-2.7	SF12E46a_LP-DIR-T	huji mag 2022-07-14 22:20:02	3.02e-08	4.21e-10	1.87e-09	2.88e-10	8	273	SF12E46a_LP-DIR-T-1307	LT-T-Z:LP-DIR-T	g	1307	pmagpy-4.2.83	SF12E46a	u	0	0	0.0	0.0	27	898.0
	This study		0.9	91.9	-2.3	SF12E46a_LP-DIR-T	huji mag 2022-07-15 11:55:38	2.44e-08	3.45e-10	1.48e-09	2.29e-10	8	273	SF12E46a_LP-DIR-T-1308	LT-T-Z:LP-DIR-T	g	1308	pmagpy-4.2.83	SF12E46a	u	0	0	0.0	0.0	28	913.0
	This study		1.0	91.6	-3.1	SF12E46a_LP-DIR-T	huji mag 2022-07-17 10:18:49	1.95e-08	3.14e-10	1.03e-09	1.75e-10	8	273	SF12E46a_LP-DIR-T-1309	LT-T-Z:LP-DIR-T	g	1309	pmagpy-4.2.83	SF12E46a	u	0	0	0.0	0.0	29	928.0
	This study		1.1	90.3	-1.7	SF12E46a_LP-DIR-T	huji mag 2022-07-17 16:44:18	1.27e-08	2.27e-10	6.66e-10	1.14e-10	8	273	SF12E46a_LP-DIR-T-1310	LT-T-Z:LP-DIR-T	g	131	pmagpy-4.2.83	SF12E46a	u	0	0	0.0	0.0	3	943.0
	This study		3.0	167.6	-52.7	SF12E46a_LP-DIR-T	huji mag 2022-07-19 09:43:42	4.55e-10	1.51e-11	1.99e-11	3.14e-12	8	273	SF12E46a_LP-DIR-T-1311	LT-T-Z:LP-DIR-T	g	1311	pmagpy-4.2.83	SF12E46a	u	0	0	0.0	0.0	31	958.0
	This study		8.3	57.4	62.2	SF12E46a_LP-DIR-T	huji mag 2022-07-19 13:32:02	7.31e-10	1.98e-11	2.36e-11	2.03e-10	8	273	SF12E46a_LP-DIR-T-1312	LT-T-Z:LP-DIR-T	g	1312	pmagpy-4.2.83	SF12E46a	u	0	0	0.0	0.0	32	973.0
	This study		2.0	357.2	-64.5	SF12E47a_LP-DIR-T	huji mag 2022-06-30 14:55:21	1.16e-08	3.68e-10	2.38e-10	3.15e-11	8	273	SF12E47a_LP-DIR-T-1313	LT-NO:LP-DIR-T	g	1313	pmagpy-4.2.83	SF12E47a	u	0	0	0.0	0.0		273.0
	This study		1.9	354.8	-72.8	SF12E47a_LP-DIR-T	huji mag 2022-06-30 20:17:32	7.94e-09	2.1e-10	1.6e-10	1.65e-11	8	273	SF12E47a_LP-DIR-T-1314	LT-T-Z:LP-DIR-T	g	1314	pmagpy-4.2.83	SF12E47a	u	0	0	0.0	0.0	1	373.0
	This study		1.8	351.6	-77.4	SF12E47a_LP-DIR-T	huji mag 2022-07-01 09:59:06	6.7e-09	1.6e-10	1.32e-10	8.62e-12	8	273	SF12E47a_LP-DIR-T-1315	LT-T-Z:LP-DIR-T	g	1315	pmagpy-4.2.83	SF12E47a	u	0	0	0.0	0.0	2	403.0
	This study		1.7	342.7	-82.2	SF12E47a_LP-DIR-T	huji mag 2022-07-01 12:44:41	5.62e-09	1.27e-10	1.13e-10	6.32e-12	8	273	SF12E47a_LP-DIR-T-1316	LT-T-Z:LP-DIR-T	g	1316	pmagpy-4.2.83	SF12E47a	u	0	0	0.0	0.0	3	433.0
	This study		1.6	329.8	-83.7	SF12E47a_LP-DIR-T	huji mag 2022-07-01 15:44:58	4.48e-09	1.05e-10	9.48e-11	2.05e-10	8	273	SF12E47a_LP-DIR-T-1317	LT-T-Z:LP-DIR-T	g	1317	pmagpy-4.2.83	SF12E47a	u	0	0	0.0	0.0	4	463.0
	This study		1.8	334.0	-82.4	SF12E47a_LP-DIR-T	huji mag 2022-07-03 01:21:28	4.58e-09	1.06e-10	9.7e-11	5.41e-12	8	273	SF12E47a_LP-DIR-T-1318	LT-T-Z:LP-DIR-T	g	1318	pmagpy-4.2.83	SF12E47a	u	0	0	0.0	0.0	5	493.0
	This study		1.7	332.0	-83.4	SF12E47a_LP-DIR-T	huji mag 2022-07-03 12:09:14	3.94e-09	8.78e-11	7.65e-11	5.76e-12	8	273	SF12E47a_LP-DIR-T-1319	LT-T-Z:LP-DIR-T	g	1319	pmagpy-4.2.83	SF12E47a	u	0	0	0.0	0.0	6	523.0
	This study		1.6	289.7	-81.9	SF12E47a_LP-DIR-T	huji mag 2022-07-03 16:21:38	3.45e-09	7.31e-11	6.65e-11	1.02e-11	8	273	SF12E47a_LP-DIR-T-1320	LT-T-Z:LP-DIR-T	g	132	pmagpy-4.2.83	SF12E47a	u	0	0	0.0	0.0	7	553.0
	This study		1.9	249.6	-71.2	SF12E47a_LP-DIR-T	huji mag 2022-07-03 20:23:32	2.84e-09	5.58e-11	7.39e-11	1.27e-11	8	273	SF12E47a_LP-DIR-T-1321	LT-T-Z:LP-DIR-T	g	1321	pmagpy-4.2.83	SF12E47a	u	0	0	0.0	0.0	8	583.0
	This study		2.2	274.7	-55.9	SF12E47a_LP-DIR-T	huji mag 2022-07-04 09:59:11	2.77e-09	5.39e-11	1.05e-10	1.94e-11	8	273	SF12E47a_LP-DIR-T-1322	LT-T-Z:LP-DIR-T	g	1322	pmagpy-4.2.83	SF12E47a	u	0	0	0.0	0.0	9	613.0
	This study		1.8	281.8	-37.6	SF12E47a_LP-DIR-T	huji mag 2022-07-04 15:40:54	3.63e-09	4.66e-11	1.51e-10	2.9e-11	8	273	SF12E47a_LP-DIR-T-1323	LT-T-Z:LP-DIR-T	g	1323	pmagpy-4.2.83	SF12E47a	u	0	0	0.0	0.0	1	643.0
	This study		1.7	272.2	-32.1	SF12E47a_LP-DIR-T	huji mag 2022-07-05 21:52:10	2.36e-09	2.56e-11	1.05e-10	2.47e-11	8	273	SF12E47a_LP-DIR-T-1324	LT-T-Z:LP-DIR-T	g	1324	pmagpy-4.2.83	SF12E47a	u	0	0	0.0	0.0	11	658.0
	This study		7.1	255.7	-16.6	SF12E47a_LP-DIR-T	huji mag 2022-07-06 12:37:19	1.63e-09	4.4e-11	7.97e-11	1.95e-10	8	273	SF12E47a_LP-DIR-T-1325	LT-T-Z:LP-DIR-T	g	1325	pmagpy-4.2.83	SF12E47a	u	0	0	0.0	0.0	12	673.0
	This study		4.5	261.9	3.0	SF12E47a_LP-DIR-T	huji mag 2022-07-06 17:01:12	2.57e-09	6.47e-11	1.37e-10	1.89e-10	8	273	SF12E47a_LP-DIR-T-1326	LT-T-Z:LP-DIR-T	g	1326	pmagpy-4.2.83	SF12E47a	u	0	0	0.0	0.0	13	688.0
	This study		6.5	309.3	-19.8	SF12E47a_LP-DIR-T	huji mag 2022-07-06 23:28:51	1.78e-09	5.92e-11	7.66e-11	1.94e-10	8	273	SF12E47a_LP-DIR-T-1327	LT-T-Z:LP-DIR-T	g	1327	pmagpy-4.2.83	SF12E47a	u	0	0	0.0	0.0	14	703.0
	This study		2.3	309.8	-40.7	SF12E47a_LP-DIR-T	huji mag 2022-07-07 16:22:51	2.19e-09	4.99e-11	7.35e-11	1.62e-11	8	273	SF12E47a_LP-DIR-T-1328	LT-T-Z:LP-DIR-T	g	1328	pmagpy-4.2.83	SF12E47a	u	0	0	0.0	0.0	15	718.0
	This study		8.4	311.1	-3.4	SF12E47a_LP-DIR-T	huji mag 2022-07-07 20:48:55	1.42e-09	5.51e-11	6.09e-11	1.93e-10	8	273	SF12E47a_LP-DIR-T-1329	LT-T-Z:LP-DIR-T	g	1329	pmagpy-4.2.83	SF12E47a	u	0	0	0.0	0.0	16	733.0
	This study		2.7	335.8	-33.8	SF12E47a_LP-DIR-T	huji mag 2022-07-08 13:52:59	5.88e-10	3.17e-11	1.45e-11	1.54e-12	8	273	SF12E47a_LP-DIR-T-1330	LT-T-Z:LP-DIR-T	g	133	pmagpy-4.2.83	SF12E47a	u	0	0	0.0	0.0	17	748.0
	This study		19.9	15.9	14.4	SF12E47a_LP-DIR-T	huji mag 2022-07-10 02:44:04	5.49e-10	4.9e-11	8.48e-12	2.03e-10	8	273	SF12E47a_LP-DIR-T-1331	LT-T-Z:LP-DIR-T	g	1331	pmagpy-4.2.83	SF12E47a	u	0	0	0.0	0.0	18	763.0
	This study		14.7	272.7	-68.2	SF12E47a_LP-DIR-T	huji mag 2022-07-10 12:33:34	1.56e-09	2.96e-10	3e-10	7.89e-11	8	273	SF12E47a_LP-DIR-T-1332	LT-T-Z:LP-DIR-T	g	1332	pmagpy-4.2.83	SF12E47a	u	0	0	0.0	0.0	19	778.0
	This study		2.2	201.7	-56.7	SF12E47a_LP-DIR-T	huji mag 2022-07-10 16:12:40	1.34e-09	4.15e-11	2.76e-11	1.48e-11	8	273	SF12E47a_LP-DIR-T-1333	LT-T-Z:LP-DIR-T	g	1333	pmagpy-4.2.83	SF12E47a	u	0	0	0.0	0.0	2	793.0
	This study		3.0	248.2	11.3	SF12E47a_LP-DIR-T	huji mag 2022-07-11 15:13:10	2e-09	6.8e-11	1.1e-10	1.99e-11	8	273	SF12E47a_LP-DIR-T-1334	LT-T-Z:LP-DIR-T	g	1334	pmagpy-4.2.83	SF12E47a	u	0	0	0.0	0.0	21	808.0
	This study		2.4	268.0	-23.2	SF12E47a_LP-DIR-T	huji mag 2022-07-12 13:29:27	4.42e-10	1.37e-11	2.74e-11	6.98e-12	8	273	SF12E47a_LP-DIR-T-1335	LT-T-Z:LP-DIR-T	g	1335	pmagpy-4.2.83	SF12E47a	u	0	0	0.0	0.0	22	823.0
	This study		1.9	176.4	0.9	SF12E47a_LP-DIR-T	huji mag 2022-07-12 21:00:32	9.92e-10	5.64e-11	2.94e-11	1.48e-11	8	273	SF12E47a_LP-DIR-T-1336	LT-T-Z:LP-DIR-T	g	1336	pmagpy-4.2.83	SF12E47a	u	0	0	0.0	0.0	23	838.0
	This study		3.2	311.1	4.4	SF12E47a_LP-DIR-T	huji mag 2022-07-13 14:47:11	9.16e-10	2.98e-11	4.42e-11	4.8e-12	8	273	SF12E47a_LP-DIR-T-1337	LT-T-Z:LP-DIR-T	g	1337	pmagpy-4.2.83	SF12E47a	u	0	0	0.0	0.0	24	853.0
	This study		3.7	205.3	10.2	SF12E47a_LP-DIR-T	huji mag 2022-07-14 12:38:25	1.06e-09	6.39e-11	4.6e-11	9.41e-12	8	273	SF12E47a_LP-DIR-T-1338	LT-T-Z:LP-DIR-T	g	1338	pmagpy-4.2.83	SF12E47a	u	0	0	0.0	0.0	25	868.0
	This study		3.7	226.0	0.7	SF12E47a_LP-DIR-T	huji mag 2022-07-14 17:58:14	1.29e-09	5.48e-11	6.42e-11	1.11e-11	8	273	SF12E47a_LP-DIR-T-1339	LT-T-Z:LP-DIR-T	g	1339	pmagpy-4.2.83	SF12E47a	u	0	0	0.0	0.0	26	883.0
	This study		1.2	353.1	-79.8	SF12E48a_LP-DIR-T	huji mag 2022-06-30 14:57:23	7.15e-09	1.12e-10	9.68e-11	1.11e-11	8	273	SF12E48a_LP-DIR-T-1340	LT-NO:LP-DIR-T	g	134	pmagpy-4.2.83	SF12E48a	u	0	0	0.0	0.0		273.0
	This study		1.0	164.5	-77.8	SF12E48a_LP-DIR-T	huji mag 2022-06-30 20:19:37	4.52e-09	7.21e-11	3.65e-11	1.35e-11	8	273	SF12E48a_LP-DIR-T-1341	LT-T-Z:LP-DIR-T	g	1341	pmagpy-4.2.83	SF12E48a	u	0	0	0.0	0.0	1	373.0
	This study		1.3	170.6	-67.5	SF12E48a_LP-DIR-T	huji mag 2022-07-01 10:01:08	3.9e-09	9.35e-11	2.64e-11	1.57e-11	8	273	SF12E48a_LP-DIR-T-1342	LT-T-Z:LP-DIR-T	g	1342	pmagpy-4.2.83	SF12E48a	u	0	0	0.0	0.0	2	403.0
	This study		1.5	164.7	-61.4	SF12E48a_LP-DIR-T	huji mag 2022-07-01 12:46:42	3.66e-09	1e-10	2.56e-11	1.88e-11	8	273	SF12E48a_LP-DIR-T-1343	LT-T-Z:LP-DIR-T	g	1343	pmagpy-4.2.83	SF12E48a	u	0	0	0.0	0.0	3	433.0
	This study		2.9	166.3	-50.7	SF12E48a_LP-DIR-T	huji mag 2022-07-01 15:47:02	3.13e-09	1.14e-10	3.85e-11	2.25e-10	8	273	SF12E48a_LP-DIR-T-1344	LT-T-Z:LP-DIR-T	g	1344	pmagpy-4.2.83	SF12E48a	u	0	0	0.0	0.0	4	463.0
	This study		1.6	160.5	-56.8	SF12E48a_LP-DIR-T	huji mag 2022-07-03 01:23:36	3.21e-09	9.22e-11	3.16e-11	1.79e-11	8	273	SF12E48a_LP-DIR-T-1345	LT-T-Z:LP-DIR-T	g	1345	pmagpy-4.2.83	SF12E48a	u	0	0	0.0	0.0	5	493.0
	This study		1.3	146.4	-60.7	SF12E48a_LP-DIR-T	huji mag 2022-07-03 12:11:32	3.2e-09	7.31e-11	2.88e-11	1.55e-11	8	273	SF12E48a_LP-DIR-T-1346	LT-T-Z:LP-DIR-T	g	1346	pmagpy-4.2.83	SF12E48a	u	0	0	0.0	0.0	6	523.0
	This study		1.5	168.5	-61.0	SF12E48a_LP-DIR-T	huji mag 2022-07-03 16:23:46	3.14e-09	8.67e-11	2e-11	2.1e-11	8	273	SF12E48a_LP-DIR-T-1347	LT-T-Z:LP-DIR-T	g	1347	pmagpy-4.2.83	SF12E48a	u	0	0	0.0	0.0	7	553.0
	This study		1.9	191.0	-51.6	SF12E48a_LP-DIR-T	huji mag 2022-07-03 20:25:38	2.32e-09	8.24e-11	3.69e-11	1.7e-11	8	273	SF12E48a_LP-DIR-T-1348	LT-T-Z:LP-DIR-T	g	1348	pmagpy-4.2.83	SF12E48a	u	0	0	0.0	0.0	8	583.0
	This study		1.6	172.3	-56.9	SF12E48a_LP-DIR-T	huji mag 2022-07-04 10:01:18	3.1e-09	9.98e-11	2.23e-11	1.79e-11	8	273	SF12E48a_LP-DIR-T-1349	LT-T-Z:LP-DIR-T	g	1349	pmagpy-4.2.83	SF12E48a	u	0	0	0.0	0.0	9	613.0
	This study		1.7	167.0	-43.1	SF12E48a_LP-DIR-T	huji mag 2022-07-04 15:42:57	2.31e-09	9.11e-11	2.29e-11	1.79e-11	8	273	SF12E48a_LP-DIR-T-1350	LT-T-Z:LP-DIR-T	g	135	pmagpy-4.2.83	SF12E48a	u	0	0	0.0	0.0	1	643.0
	This study		1.7	173.5	-38.7	SF12E48a_LP-DIR-T	huji mag 2022-07-05 21:54:13	2.52e-09	1.12e-10	2.37e-11	1.78e-11	8	273	SF12E48a_LP-DIR-T-1351	LT-T-Z:LP-DIR-T	g	1351	pmagpy-4.2.83	SF12E48a	u	0	0	0.0	0.0	11	658.0
	This study		3.2	171.1	-64.1	SF12E48a_LP-DIR-T	huji mag 2022-07-06 12:39:29	1.68e-09	4.06e-11	1.57e-11	2.03e-10	8	273	SF12E48a_LP-DIR-T-1352	LT-T-Z:LP-DIR-T	g	1352	pmagpy-4.2.83	SF12E48a	u	0	0	0.0	0.0	12	673.0
	This study		2.2	104.2	-74.2	SF12E48a_LP-DIR-T	huji mag 2022-07-06 17:03:20	1.71e-09	1.55e-11	1.87e-11	1.95e-10	8	273	SF12E48a_LP-DIR-T-1353	LT-T-Z:LP-DIR-T	g	1353	pmagpy-4.2.83	SF12E48a	u	0	0	0.0	0.0	13	688.0
	This study		4.0	187.7	-41.8	SF12E48a_LP-DIR-T	huji mag 2022-07-06 23:30:58	2.22e-09	9.02e-11	3.43e-11	2.18e-10	8	273	SF12E48a_LP-DIR-T-1354	LT-T-Z:LP-DIR-T	g	1354	pmagpy-4.2.83	SF12E48a	u	0	0	0.0	0.0	14	703.0
	This study		2.2	212.3	-47.7	SF12E48a_LP-DIR-T	huji mag 2022-07-07 16:25:06	2.01e-09	6.1e-11	5.11e-11	9.25e-12	8	273	SF12E48a_LP-DIR-T-1355	LT-T-Z:LP-DIR-T	g	1355	pmagpy-4.2.83	SF12E48a	u	0	0	0.0	0.0	15	718.0
	This study		5.9	215.3	-33.1	SF12E48a_LP-DIR-T	huji mag 2022-07-07 20:51:02	1.86e-09	8.07e-11	6.41e-11	2.05e-10	8	273	SF12E48a_LP-DIR-T-1356	LT-T-Z:LP-DIR-T	g	1356	pmagpy-4.2.83	SF12E48a	u	0	0	0.0	0.0	16	733.0
	This study		1.8	186.4	-26.1	SF12E48a_LP-DIR-T	huji mag 2022-07-08 13:55:17	2.91e-09	1.42e-10	4.85e-11	2.03e-11	8	273	SF12E48a_LP-DIR-T-1357	LT-T-Z:LP-DIR-T	g	1357	pmagpy-4.2.83	SF12E48a	u	0	0	0.0	0.0	17	748.0
	This study		4.0	187.8	-21.9	SF12E48a_LP-DIR-T	huji mag 2022-07-10 02:46:13	2.83e-09	1.49e-10	5.1e-11	2.2e-10	8	273	SF12E48a_LP-DIR-T-1358	LT-T-Z:LP-DIR-T	g	1358	pmagpy-4.2.83	SF12E48a	u	0	0	0.0	0.0	18	763.0
	This study		2.5	219.3	-56.8	SF12E48a_LP-DIR-T	huji mag 2022-07-10 12:35:50	2.8e-09	8.53e-11	7.47e-11	6.88e-11	8	273	SF12E48a_LP-DIR-T-1359	LT-T-Z:LP-DIR-T	g	1359	pmagpy-4.2.83	SF12E48a	u	0	0	0.0	0.0	19	778.0
	This study		2.4	195.9	-27.6	SF12E48a_LP-DIR-T	huji mag 2022-07-10 16:14:47	2.15e-09	1.05e-10	5.37e-11	1.89e-11	8	273	SF12E48a_LP-DIR-T-1360	LT-T-Z:LP-DIR-T	g	136	pmagpy-4.2.83	SF12E48a	u	0	0	0.0	0.0	2	793.0
	This study		1.6	174.9	-33.8	SF12E48a_LP-DIR-T	huji mag 2022-07-11 15:15:26	1.5e-09	6.51e-11	2.52e-11	1.43e-11	8	273	SF12E48a_LP-DIR-T-1361	LT-T-Z:LP-DIR-T	g	1361	pmagpy-4.2.83	SF12E48a	u	0	0	0.0	0.0	21	808.0
	This study		3.6	218.5	-7.1	SF12E48a_LP-DIR-T	huji mag 2022-07-12 13:31:36	2.61e-09	1.31e-10	1.04e-10	2.58e-11	8	273	SF12E48a_LP-DIR-T-1362	LT-T-Z:LP-DIR-T	g	1362	pmagpy-4.2.83	SF12E48a	u	0	0	0.0	0.0	22	823.0
	This study		1.7	182.4	-15.9	SF12E48a_LP-DIR-T	huji mag 2022-07-12 21:02:48	1.71e-09	8.59e-11	3.71e-11	1.73e-11	8	273	SF12E48a_LP-DIR-T-1363	LT-T-Z:LP-DIR-T	g	1363	pmagpy-4.2.83	SF12E48a	u	0	0	0.0	0.0	23	838.0
	This study		1.9	189.3	-21.7	SF12E48a_LP-DIR-T	huji mag 2022-07-13 14:49:20	2.33e-09	1.16e-10	4.69e-11	2.24e-11	8	273	SF12E48a_LP-DIR-T-1364	LT-T-Z:LP-DIR-T	g	1364	pmagpy-4.2.83	SF12E48a	u	0	0	0.0	0.0	24	853.0
	This study		2.1	182.7	-19.0	SF12E48a_LP-DIR-T	huji mag 2022-07-14 12:40:41	1.36e-09	7.61e-11	3.76e-11	1.26e-11	8	273	SF12E48a_LP-DIR-T-1365	LT-T-Z:LP-DIR-T	g	1365	pmagpy-4.2.83	SF12E48a	u	0	0	0.0	0.0	25	868.0
	This study		3.0	207.2	-11.3	SF12E48a_LP-DIR-T	huji mag 2022-07-14 18:00:29	2.79e-09	1.6e-10	7.88e-11	2.55e-11	8	273	SF12E48a_LP-DIR-T-1366	LT-T-Z:LP-DIR-T	g	1366	pmagpy-4.2.83	SF12E48a	u	0	0	0.0	0.0	26	883.0
	This study		2.2	1.1	-38.7	SF12E49a_LP-DIR-T	huji mag 2022-06-30 14:59:59	1.27e-08	6.3e-10	2.58e-10	9.11e-11	8	273	SF12E49a_LP-DIR-T-1367	LT-NO:LP-DIR-T	g	1367	pmagpy-4.2.83	SF12E49a	u	0	0	0.0	0.0		273.0
	This study		2.3	359.9	-41.1	SF12E49a_LP-DIR-T	huji mag 2022-06-30 20:22:12	8.5e-09	3.95e-10	1.83e-10	6.17e-11	8	273	SF12E49a_LP-DIR-T-1368	LT-T-Z:LP-DIR-T	g	1368	pmagpy-4.2.83	SF12E49a	u	0	0	0.0	0.0	1	373.0
	This study		2.2	357.7	-44.1	SF12E49a_LP-DIR-T	huji mag 2022-07-01 10:03:42	7.1e-09	3.07e-10	1.44e-10	4.81e-11	8	273	SF12E49a_LP-DIR-T-1369	LT-T-Z:LP-DIR-T	g	1369	pmagpy-4.2.83	SF12E49a	u	0	0	0.0	0.0	2	403.0
	This study		2.2	353.9	-49.1	SF12E49a_LP-DIR-T	huji mag 2022-07-01 12:49:17	5.98e-09	2.4e-10	1.32e-10	3.31e-11	8	273	SF12E49a_LP-DIR-T-1370	LT-T-Z:LP-DIR-T	g	137	pmagpy-4.2.83	SF12E49a	u	0	0	0.0	0.0	3	433.0
	This study		1.6	343.7	-55.6	SF12E49a_LP-DIR-T	huji mag 2022-07-01 15:49:36	4.42e-09	1.59e-10	1.03e-10	1.88e-10	8	273	SF12E49a_LP-DIR-T-1371	LT-T-Z:LP-DIR-T	g	1371	pmagpy-4.2.83	SF12E49a	u	0	0	0.0	0.0	4	463.0
	This study		2.2	346.3	-62.3	SF12E49a_LP-DIR-T	huji mag 2022-07-03 01:26:13	4.39e-09	1.41e-10	1.08e-10	1.76e-11	8	273	SF12E49a_LP-DIR-T-1372	LT-T-Z:LP-DIR-T	g	1372	pmagpy-4.2.83	SF12E49a	u	0	0	0.0	0.0	5	493.0
	This study		2.1	326.2	-63.7	SF12E49a_LP-DIR-T	huji mag 2022-07-03 12:14:09	3.89e-09	1.07e-10	1.02e-10	1.41e-11	8	273	SF12E49a_LP-DIR-T-1373	LT-T-Z:LP-DIR-T	g	1373	pmagpy-4.2.83	SF12E49a	u	0	0	0.0	0.0	6	523.0
	This study		2.1	313.2	-63.9	SF12E49a_LP-DIR-T	huji mag 2022-07-03 16:26:24	3.23e-09	7.53e-11	8.99e-11	1.37e-11	8	273	SF12E49a_LP-DIR-T-1374	LT-T-Z:LP-DIR-T	g	1374	pmagpy-4.2.83	SF12E49a	u	0	0	0.0	0.0	7	553.0
	This study		2.4	257.5	-47.7	SF12E49a_LP-DIR-T	huji mag 2022-07-03 20:28:14	2.8e-09	6.35e-11	1.13e-10	2.13e-11	8	273	SF12E49a_LP-DIR-T-1375	LT-T-Z:LP-DIR-T	g	1375	pmagpy-4.2.83	SF12E49a	u	0	0	0.0	0.0	8	583.0
	This study		3.0	210.2	-31.6	SF12E49a_LP-DIR-T	huji mag 2022-07-04 10:03:57	2.14e-09	1.06e-10	6.5e-11	2.34e-11	8	273	SF12E49a_LP-DIR-T-1376	LT-T-Z:LP-DIR-T	g	1376	pmagpy-4.2.83	SF12E49a	u	0	0	0.0	0.0	9	613.0
	This study		2.9	236.0	-50.0	SF12E49a_LP-DIR-T	huji mag 2022-07-04 15:45:33	1.99e-09	6.71e-11	7.76e-11	1.05e-11	8	273	SF12E49a_LP-DIR-T-1377	LT-T-Z:LP-DIR-T	g	1377	pmagpy-4.2.83	SF12E49a	u	0	0	0.0	0.0	1	643.0
	This study		2.7	214.9	-55.5	SF12E49a_LP-DIR-T	huji mag 2022-07-05 21:56:50	1.89e-09	7.02e-11	5.84e-11	1.01e-11	8	273	SF12E49a_LP-DIR-T-1378	LT-T-Z:LP-DIR-T	g	1378	pmagpy-4.2.83	SF12E49a	u	0	0	0.0	0.0	11	658.0
	This study		5.8	255.0	-44.2	SF12E49a_LP-DIR-T	huji mag 2022-07-06 12:42:07	1.76e-09	4.77e-11	7.62e-11	1.92e-10	8	273	SF12E49a_LP-DIR-T-1379	LT-T-Z:LP-DIR-T	g	1379	pmagpy-4.2.83	SF12E49a	u	0	0	0.0	0.0	12	673.0
	This study		4.3	266.7	-42.5	SF12E49a_LP-DIR-T	huji mag 2022-07-06 17:06:07	2.65e-09	5.66e-11	1.13e-10	1.87e-10	8	273	SF12E49a_LP-DIR-T-1380	LT-T-Z:LP-DIR-T	g	138	pmagpy-4.2.83	SF12E49a	u	0	0	0.0	0.0	13	688.0
	This study		5.0	282.7	-44.1	SF12E49a_LP-DIR-T	huji mag 2022-07-06 23:33:35	2.05e-09	2.88e-11	8.41e-11	2e-10	8	273	SF12E49a_LP-DIR-T-1381	LT-T-Z:LP-DIR-T	g	1381	pmagpy-4.2.83	SF12E49a	u	0	0	0.0	0.0	14	703.0
	This study		2.0	268.8	-42.1	SF12E49a_LP-DIR-T	huji mag 2022-07-07 16:27:21	2.54e-09	3.86e-11	1.07e-10	2.05e-11	8	273	SF12E49a_LP-DIR-T-1382	LT-T-Z:LP-DIR-T	g	1382	pmagpy-4.2.83	SF12E49a	u	0	0	0.0	0.0	15	718.0
	This study		5.3	270.3	-25.0	SF12E49a_LP-DIR-T	huji mag 2022-07-07 20:53:41	2.3e-09	3.63e-11	1.17e-10	1.96e-10	8	273	SF12E49a_LP-DIR-T-1383	LT-T-Z:LP-DIR-T	g	1383	pmagpy-4.2.83	SF12E49a	u	0	0	0.0	0.0	16	733.0
	This study		2.3	254.0	-43.7	SF12E49a_LP-DIR-T	huji mag 2022-07-08 13:57:32	3.14e-09	7.25e-11	1.2e-10	2.06e-11	8	273	SF12E49a_LP-DIR-T-1384	LT-T-Z:LP-DIR-T	g	1384	pmagpy-4.2.83	SF12E49a	u	0	0	0.0	0.0	17	748.0
	This study		5.2	258.0	-28.6	SF12E49a_LP-DIR-T	huji mag 2022-07-10 02:48:50	2.52e-09	6.34e-11	1.22e-10	2.01e-10	8	273	SF12E49a_LP-DIR-T-1385	LT-T-Z:LP-DIR-T	g	1385	pmagpy-4.2.83	SF12E49a	u	0	0	0.0	0.0	18	763.0
	This study		1.6	274.7	-30.1	SF12E49a_LP-DIR-T	huji mag 2022-07-10 12:38:06	2.5e-09	2.93e-11	1.16e-10	1.86e-11	8	273	SF12E49a_LP-DIR-T-1386	LT-T-Z:LP-DIR-T	g	1386	pmagpy-4.2.83	SF12E49a	u	0	0	0.0	0.0	19	778.0
	This study		1.9	266.2	-26.0	SF12E49a_LP-DIR-T	huji mag 2022-07-10 16:17:26	1.93e-09	3.68e-11	9.69e-11	1.73e-11	8	273	SF12E49a_LP-DIR-T-1387	LT-T-Z:LP-DIR-T	g	1387	pmagpy-4.2.83	SF12E49a	u	0	0	0.0	0.0	2	793.0
	This study		2.8	246.7	-46.6	SF12E49a_LP-DIR-T	huji mag 2022-07-11 15:17:39	2.34e-09	7.84e-11	9.23e-11	1.8e-11	8	273	SF12E49a_LP-DIR-T-1388	LT-T-Z:LP-DIR-T	g	1388	pmagpy-4.2.83	SF12E49a	u	0	0	0.0	0.0	21	808.0
	This study		2.1	262.1	-31.8	SF12E49a_LP-DIR-T	huji mag 2022-07-12 13:34:17	1.82e-09	3.92e-11	8.63e-11	1.46e-11	8	273	SF12E49a_LP-DIR-T-1389	LT-T-Z:LP-DIR-T	g	1389	pmagpy-4.2.83	SF12E49a	u	0	0	0.0	0.0	22	823.0
	This study		3.2	227.7	-45.1	SF12E49a_LP-DIR-T	huji mag 2022-07-12 21:05:04	2.12e-09	9.32e-11	7.54e-11	1.19e-11	8	273	SF12E49a_LP-DIR-T-1390	LT-T-Z:LP-DIR-T	g	139	pmagpy-4.2.83	SF12E49a	u	0	0	0.0	0.0	23	838.0
	This study		3.7	225.0	16.3	SF12E49a_LP-DIR-T	huji mag 2022-07-13 14:52:01	2.03e-09	9.96e-11	8.6e-11	2.01e-11	8	273	SF12E49a_LP-DIR-T-1391	LT-T-Z:LP-DIR-T	g	1391	pmagpy-4.2.83	SF12E49a	u	0	0	0.0	0.0	24	853.0
	This study		1.8	270.2	30.7	SF12E49a_LP-DIR-T	huji mag 2022-07-14 12:42:57	2.05e-09	3.78e-11	9.75e-11	1.56e-11	8	273	SF12E49a_LP-DIR-T-1392	LT-T-Z:LP-DIR-T	g	1392	pmagpy-4.2.83	SF12E49a	u	0	0	0.0	0.0	25	868.0
	This study		3.5	227.4	23.2	SF12E49a_LP-DIR-T	huji mag 2022-07-14 18:02:43	1.24e-09	5.24e-11	5.54e-11	1.26e-11	8	273	SF12E49a_LP-DIR-T-1393	LT-T-Z:LP-DIR-T	g	1393	pmagpy-4.2.83	SF12E49a	u	0	0	0.0	0.0	26	883.0
