# Supplementary material for: Applying thermal demagnetization to archaeological materials: A tool for detecting burnt clay and estimating its firing temperature
Source: PLoS One. 2023 Oct 9;18(10):e0289424. doi: 10.1371/journal.pone.0289424 (PMC10561874; doi:10.1371/journal.pone.0289424)
Supplement: S2 File — For instructions regarding MagIC files see: https://pmagpy.github.io/PmagPy-docs/intro.html. (TXT) [file pone.0289424.s022.txt]

tab	locations
age	age_high	age_low	age_unit	analysts	citations	geologic_classes	lat_n	lat_s	lithologies	location	location_type	lon_e	lon_w
-830	-815	-845	Years Cal AD (+/-)		This study	Archeologic	31.705	31.705	Not Specified	Gath	Archeological Site	34.85	34.85
>>>>>>>>>>
tab	samples
Unnamed: 25	analysts	azimuth	azimuth_dec_correction	bed_dip	bed_dip_direction	citations	cooling_rate	description	dip	geologic_classes	geologic_types	height	igsn	lat	lithologies	lon	method_codes	orientation_quality	sample	sample_alternatives	scientists	site	texture
		97.0	4.7			This study			-55	Archeologic	Brick	1		31.705		34.85	SO-MAG	g	SF09A01			SF09A
		101.7	4.7			This study		Declination correction calculated from IGRF	-55	Archeologic	Brick	1		31.705		34.85	SO-CMD-NORTH	g	SF09A01			SF09A
		120.0	4.7			This study			-38	Archeologic	Brick	1		31.705		34.85	SO-MAG	g	SF09A02			SF09A
		124.7	4.7			This study		Declination correction calculated from IGRF	-38	Archeologic	Brick	1		31.705		34.85	SO-CMD-NORTH	g	SF09A02			SF09A
		120.0	4.7			This study			-39	Archeologic	Brick	1		31.705		34.85	SO-MAG	g	SF09A03			SF09A
		124.7	4.7			This study		Declination correction calculated from IGRF	-39	Archeologic	Brick	1		31.705		34.85	SO-CMD-NORTH	g	SF09A03			SF09A
		120.0	4.7			This study			-80	Archeologic	Brick	1		31.705		34.85	SO-MAG	g	SF09A04			SF09A
		124.7	4.7			This study		Declination correction calculated from IGRF	-80	Archeologic	Brick	1		31.705		34.85	SO-CMD-NORTH	g	SF09A04			SF09A
		115.0	4.7			This study			-28	Archeologic	Brick	1		31.705		34.85	SO-MAG	g	SF09B12			SF09B
		119.7	4.7			This study		Declination correction calculated from IGRF	-28	Archeologic	Brick	1		31.705		34.85	SO-CMD-NORTH	g	SF09B12			SF09B
		135.0	4.7			This study			-58	Archeologic	Brick	1		31.705		34.85	SO-MAG	g	SF09B14			SF09B
		139.7	4.7			This study		Declination correction calculated from IGRF	-58	Archeologic	Brick	1		31.705		34.85	SO-CMD-NORTH	g	SF09B14			SF09B
		205.0	4.7			This study			-76	Archeologic	Brick	1		31.705		34.85	SO-MAG	g	SF09B15			SF09B
		209.7	4.7			This study		Declination correction calculated from IGRF	-76	Archeologic	Brick	1		31.705		34.85	SO-CMD-NORTH	g	SF09B15			SF09B
		204.0	4.7			This study			-77	Archeologic	Brick	1		31.705		34.85	SO-MAG	g	SF09B16			SF09B
		208.7	4.7			This study		Declination correction calculated from IGRF	-77	Archeologic	Brick	1		31.705		34.85	SO-CMD-NORTH	g	SF09B16			SF09B
		180.0	4.7			This study			-87	Archeologic	Brick	1		31.705		34.85	SO-MAG	g	SF09B17			SF09B
		184.7	4.7			This study		Declination correction calculated from IGRF	-87	Archeologic	Brick	1		31.705		34.85	SO-CMD-NORTH	g	SF09B17			SF09B
		130.0	4.7			This study			-74	Archeologic	Brick	1		31.705		34.85	SO-MAG	g	SF09C01			SF09C
		134.7	4.7			This study		Declination correction calculated from IGRF	-74	Archeologic	Brick	1		31.705		34.85	SO-CMD-NORTH	g	SF09C01			SF09C
		178.0	4.7			This study			-48	Archeologic	Brick	1		31.705		34.85	SO-MAG	g	SF09C02			SF09C
		182.7	4.7			This study		Declination correction calculated from IGRF	-48	Archeologic	Brick	1		31.705		34.85	SO-CMD-NORTH	g	SF09C02			SF09C
		214.0	4.7			This study			-92	Archeologic	Brick	1		31.705		34.85	SO-MAG	g	SF09C07			SF09C
		218.7	4.7			This study		Declination correction calculated from IGRF	-92	Archeologic	Brick	1		31.705		34.85	SO-CMD-NORTH	g	SF09C07			SF09C
		124.0	4.7			This study			-57	Archeologic	Brick	1		31.705		34.85	SO-MAG	g	SF09D03			SF09D
		128.7	4.7			This study		Declination correction calculated from IGRF	-57	Archeologic	Brick	1		31.705		34.85	SO-CMD-NORTH	g	SF09D03			SF09D
		10.0	4.7			This study			-68	Archeologic	Brick	1		31.705		34.85	SO-MAG	g	SF09D27			SF09D
		14.7	4.7			This study		Declination correction calculated from IGRF	-68	Archeologic	Brick	1		31.705		34.85	SO-CMD-NORTH	g	SF09D27			SF09D
		140.0	4.7			This study			-25	Archeologic	Brick	1		31.705		34.85	SO-MAG	g	SF09E01			SF09E
		144.7	4.7			This study		Declination correction calculated from IGRF	-25	Archeologic	Brick	1		31.705		34.85	SO-CMD-NORTH	g	SF09E01			SF09E
		138.0	4.7			This study			-26	Archeologic	Brick	1		31.705		34.85	SO-MAG	g	SF09E02			SF09E
		142.7	4.7			This study		Declination correction calculated from IGRF	-26	Archeologic	Brick	1		31.705		34.85	SO-CMD-NORTH	g	SF09E02			SF09E
		217.0	4.7			This study			-55	Archeologic	Brick	1		31.705		34.85	SO-MAG	g	SF09E09			SF09E
		221.7	4.7			This study		Declination correction calculated from IGRF	-55	Archeologic	Brick	1		31.705		34.85	SO-CMD-NORTH	g	SF09E09			SF09E
		217.0	4.7			This study			-55	Archeologic	Brick	1		31.705		34.85	SO-MAG	g	SF09E10			SF09E
		221.7	4.7			This study		Declination correction calculated from IGRF	-55	Archeologic	Brick	1		31.705		34.85	SO-CMD-NORTH	g	SF09E10			SF09E
		320.0	4.7			This study			-44	Archeologic	Brick	1		31.705		34.85	SO-MAG	g	SF09F01			SF09F
		324.7	4.7			This study		Declination correction calculated from IGRF	-44	Archeologic	Brick	1		31.705		34.85	SO-CMD-NORTH	g	SF09F01			SF09F
		290.0	4.7			This study			-79	Archeologic	Brick	1		31.705		34.85	SO-MAG	g	SF09G01			SF09G
		294.7	4.7			This study		Declination correction calculated from IGRF	-79	Archeologic	Brick	1		31.705		34.85	SO-CMD-NORTH	g	SF09G01			SF09G
		287.0	4.7			This study			-80	Archeologic	Brick	1		31.705		34.85	SO-MAG	g	SF09G03			SF09G
		291.7	4.7			This study		Declination correction calculated from IGRF	-80	Archeologic	Brick	1		31.705		34.85	SO-CMD-NORTH	g	SF09G03			SF09G
		288.0	4.7			This study			-85	Archeologic	Brick	1		31.705		34.85	SO-MAG	g	SF09H10			SF09H
		292.7	4.7			This study		Declination correction calculated from IGRF	-85	Archeologic	Brick	1		31.705		34.85	SO-CMD-NORTH	g	SF09H10			SF09H
		21.0	4.7			This study			-83	Archeologic	Brick	1		31.705		34.85	SO-MAG	g	SF09H11			SF09H
		25.7	4.7			This study		Declination correction calculated from IGRF	-83	Archeologic	Brick	1		31.705		34.85	SO-CMD-NORTH	g	SF09H11			SF09H
		282.0	4.7			This study			-75	Archeologic	Brick	1		31.705		34.85	SO-MAG	g	SF09I01			SF09I
		286.7	4.7			This study		Declination correction calculated from IGRF	-75	Archeologic	Brick	1		31.705		34.85	SO-CMD-NORTH	g	SF09I01			SF09I
		249.0	4.7			This study			-82	Archeologic	Brick	1		31.705		34.85	SO-MAG	g	SF09I03			SF09I
		253.7	4.7			This study		Declination correction calculated from IGRF	-82	Archeologic	Brick	1		31.705		34.85	SO-CMD-NORTH	g	SF09I03			SF09I
		9.0	4.7			This study			-49	Archeologic	Brick	1		31.705		34.85	SO-MAG	g	SF09J04			SF09J
		13.7	4.7			This study		Declination correction calculated from IGRF	-49	Archeologic	Brick	1		31.705		34.85	SO-CMD-NORTH	g	SF09J04			SF09J
		9.0	4.7			This study			-48	Archeologic	Brick	1		31.705		34.85	SO-MAG	g	SF09J05			SF09J
		13.7	4.7			This study		Declination correction calculated from IGRF	-48	Archeologic	Brick	1		31.705		34.85	SO-CMD-NORTH	g	SF09J05			SF09J
		293.0	4.7			This study			-70	Archeologic	Brick	1		31.705		34.85	SO-MAG	g	SF09K01			SF09K
		297.7	4.7			This study		Declination correction calculated from IGRF	-70	Archeologic	Brick	1		31.705		34.85	SO-CMD-NORTH	g	SF09K01			SF09K
		293.0	4.7			This study			-71	Archeologic	Brick	1		31.705		34.85	SO-MAG	g	SF09K03			SF09K
		297.7	4.7			This study		Declination correction calculated from IGRF	-71	Archeologic	Brick	1		31.705		34.85	SO-CMD-NORTH	g	SF09K03			SF09K
		294.0	4.7			This study			-71	Archeologic	Brick	1		31.705		34.85	SO-MAG	g	SF09K04			SF09K
		298.7	4.7			This study		Declination correction calculated from IGRF	-71	Archeologic	Brick	1		31.705		34.85	SO-CMD-NORTH	g	SF09K04			SF09K
		32.0	4.8			This study			-88	Archeologic	Brick	1		31.705		34.85	SO-MAG	g	SF09M01			SF09M
		36.8	4.8			This study		Declination correction calculated from IGRF	-88	Archeologic	Brick	1		31.705		34.85	SO-CMD-NORTH	g	SF09M01			SF09M
		32.0	4.8			This study			-89	Archeologic	Brick	1		31.705		34.85	SO-MAG	g	SF09M02			SF09M
		36.8	4.8			This study		Declination correction calculated from IGRF	-89	Archeologic	Brick	1		31.705		34.85	SO-CMD-NORTH	g	SF09M02			SF09M
		30.0	4.8			This study			-90	Archeologic	Brick	1		31.705		34.85	SO-MAG	g	SF09M03			SF09M
		34.8	4.8			This study		Declination correction calculated from IGRF	-90	Archeologic	Brick	1		31.705		34.85	SO-CMD-NORTH	g	SF09M03			SF09M
		28.0	4.8			This study			-89	Archeologic	Brick	1		31.705		34.85	SO-MAG	g	SF09M04			SF09M
		32.8	4.8			This study		Declination correction calculated from IGRF	-89	Archeologic	Brick	1		31.705		34.85	SO-CMD-NORTH	g	SF09M04			SF09M
		33.0	4.8			This study			-89	Archeologic	Brick	1		31.705		34.85	SO-MAG	g	SF09M05			SF09M
		37.8	4.8			This study		Declination correction calculated from IGRF	-89	Archeologic	Brick	1		31.705		34.85	SO-CMD-NORTH	g	SF09M05			SF09M
		31.0	4.8			This study			-85	Archeologic	Brick	1		31.705		34.85	SO-MAG	g	SF09M06			SF09M
		35.8	4.8			This study		Declination correction calculated from IGRF	-85	Archeologic	Brick	1		31.705		34.85	SO-CMD-NORTH	g	SF09M06			SF09M
		32.0	4.8			This study			-90	Archeologic	Brick	1		31.705		34.85	SO-MAG	g	SF09M07			SF09M
		36.8	4.8			This study		Declination correction calculated from IGRF	-90	Archeologic	Brick	1		31.705		34.85	SO-CMD-NORTH	g	SF09M07			SF09M
		31.0	4.8			This study			-88	Archeologic	Brick	1		31.705		34.85	SO-MAG	g	SF09M08			SF09M
		35.8	4.8			This study		Declination correction calculated from IGRF	-88	Archeologic	Brick	1		31.705		34.85	SO-CMD-NORTH	g	SF09M08			SF09M
		30.0	4.8			This study			-89	Archeologic	Brick	1		31.705		34.85	SO-MAG	g	SF09M09			SF09M
		34.8	4.8			This study		Declination correction calculated from IGRF	-89	Archeologic	Brick	1		31.705		34.85	SO-CMD-NORTH	g	SF09M09			SF09M
		34.0	4.8			This study			-88	Archeologic	Brick	1		31.705		34.85	SO-MAG	g	SF09M10			SF09M
		38.8	4.8			This study		Declination correction calculated from IGRF	-88	Archeologic	Brick	1		31.705		34.85	SO-CMD-NORTH	g	SF09M10			SF09M
		30.0	4.8			This study			-86	Archeologic	Brick	1		31.705		34.85	SO-MAG	g	SF09M11			SF09M
		34.8	4.8			This study		Declination correction calculated from IGRF	-86	Archeologic	Brick	1		31.705		34.85	SO-CMD-NORTH	g	SF09M11			SF09M
		28.0	4.8			This study			-86	Archeologic	Brick	1		31.705		34.85	SO-MAG	g	SF09M12			SF09M
		32.8	4.8			This study		Declination correction calculated from IGRF	-86	Archeologic	Brick	1		31.705		34.85	SO-CMD-NORTH	g	SF09M12			SF09M
		27.0	4.9			This study			-91	Archeologic	Brick	1		31.705		34.85	SO-MAG	g	SF09Q01			SF09Q
		31.9	4.9			This study		Declination correction calculated from IGRF	-91	Archeologic	Brick	1		31.705		34.85	SO-CMD-NORTH	g	SF09Q01			SF09Q
		26.0	4.9			This study			-91	Archeologic	Brick	1		31.705		34.85	SO-MAG	g	SF09Q02			SF09Q
		30.9	4.9			This study		Declination correction calculated from IGRF	-91	Archeologic	Brick	1		31.705		34.85	SO-CMD-NORTH	g	SF09Q02			SF09Q
		27.0	4.9			This study			-91	Archeologic	Brick	1		31.705		34.85	SO-MAG	g	SF09Q03			SF09Q
		31.9	4.9			This study		Declination correction calculated from IGRF	-91	Archeologic	Brick	1		31.705		34.85	SO-CMD-NORTH	g	SF09Q03			SF09Q
		29.0	4.9			This study			-89	Archeologic	Brick	1		31.705		34.85	SO-MAG	g	SF09Q04			SF09Q
		33.9	4.9			This study		Declination correction calculated from IGRF	-89	Archeologic	Brick	1		31.705		34.85	SO-CMD-NORTH	g	SF09Q04			SF09Q
		28.0	4.9			This study			-87	Archeologic	Brick	1		31.705		34.85	SO-MAG	g	SF09Q05			SF09Q
		32.9	4.9			This study		Declination correction calculated from IGRF	-87	Archeologic	Brick	1		31.705		34.85	SO-CMD-NORTH	g	SF09Q05			SF09Q
		26.0	4.9			This study			-88	Archeologic	Brick	1		31.705		34.85	SO-MAG	g	SF09Q06			SF09Q
		30.9	4.9			This study		Declination correction calculated from IGRF	-88	Archeologic	Brick	1		31.705		34.85	SO-CMD-NORTH	g	SF09Q06			SF09Q
		26.0	4.9			This study			-91	Archeologic	Brick	1		31.705		34.85	SO-MAG	g	SF09Q07			SF09Q
		30.9	4.9			This study		Declination correction calculated from IGRF	-91	Archeologic	Brick	1		31.705		34.85	SO-CMD-NORTH	g	SF09Q07			SF09Q
		26.0	4.9			This study			-92	Archeologic	Brick	1		31.705		34.85	SO-MAG	g	SF09Q08			SF09Q
		30.9	4.9			This study		Declination correction calculated from IGRF	-92	Archeologic	Brick	1		31.705		34.85	SO-CMD-NORTH	g	SF09Q08			SF09Q
		25.0	4.9			This study			-93	Archeologic	Brick	1		31.705		34.85	SO-MAG	g	SF09Q09			SF09Q
		29.9	4.9			This study		Declination correction calculated from IGRF	-93	Archeologic	Brick	1		31.705		34.85	SO-CMD-NORTH	g	SF09Q09			SF09Q
		27.0	4.9			This study			-89	Archeologic	Brick	1		31.705		34.85	SO-MAG	g	SF09Q10			SF09Q
		31.9	4.9			This study		Declination correction calculated from IGRF	-89	Archeologic	Brick	1		31.705		34.85	SO-CMD-NORTH	g	SF09Q10			SF09Q
		27.0	4.9			This study			-89	Archeologic	Brick	1		31.705		34.85	SO-MAG	g	SF09Q11			SF09Q
		31.9	4.9			This study		Declination correction calculated from IGRF	-89	Archeologic	Brick	1		31.705		34.85	SO-CMD-NORTH	g	SF09Q11			SF09Q
		25.0	4.9			This study			-92	Archeologic	Brick	1		31.705		34.85	SO-MAG	g	SF09Q12			SF09Q
		29.9	4.9			This study		Declination correction calculated from IGRF	-92	Archeologic	Brick	1		31.705		34.85	SO-CMD-NORTH	g	SF09Q12			SF09Q
		28.0	4.9			This study			-89	Archeologic	Brick	1		31.705		34.85	SO-MAG	g	SF09Q13			SF09Q
		32.9	4.9			This study		Declination correction calculated from IGRF	-89	Archeologic	Brick	1		31.705		34.85	SO-CMD-NORTH	g	SF09Q13			SF09Q
		26.0	4.9			This study			-90	Archeologic	Brick	1		31.705		34.85	SO-MAG	g	SF09Q14			SF09Q
		30.9	4.9			This study		Declination correction calculated from IGRF	-90	Archeologic	Brick	1		31.705		34.85	SO-CMD-NORTH	g	SF09Q14			SF09Q
		26.0	4.9			This study			-90	Archeologic	Brick	1		31.705		34.85	SO-MAG	g	SF09Q15			SF09Q
		30.9	4.9			This study		Declination correction calculated from IGRF	-90	Archeologic	Brick	1		31.705		34.85	SO-CMD-NORTH	g	SF09Q15			SF09Q
		26.0	4.9			This study			-91	Archeologic	Brick	1		31.705		34.85	SO-MAG	g	SF09Q16			SF09Q
		30.9	4.9			This study		Declination correction calculated from IGRF	-91	Archeologic	Brick	1		31.705		34.85	SO-CMD-NORTH	g	SF09Q16			SF09Q
		27.0	4.9			This study			-92	Archeologic	Brick	1		31.705		34.85	SO-MAG	g	SF09Q17			SF09Q
		31.9	4.9			This study		Declination correction calculated from IGRF	-92	Archeologic	Brick	1		31.705		34.85	SO-CMD-NORTH	g	SF09Q17			SF09Q
		26.0	4.9			This study			-89	Archeologic	Brick	1		31.705		34.85	SO-MAG	g	SF09Q18			SF09Q
		30.9	4.9			This study		Declination correction calculated from IGRF	-89	Archeologic	Brick	1		31.705		34.85	SO-CMD-NORTH	g	SF09Q18			SF09Q
		25.0	4.9			This study			-89	Archeologic	Brick	1		31.705		34.85	SO-MAG	g	SF09Q19			SF09Q
		29.9	4.9			This study		Declination correction calculated from IGRF	-89	Archeologic	Brick	1		31.705		34.85	SO-CMD-NORTH	g	SF09Q19			SF09Q
		27.0	4.9			This study			-91	Archeologic	Brick	1		31.705		34.85	SO-MAG	g	SF09Q20			SF09Q
		31.9	4.9			This study		Declination correction calculated from IGRF	-91	Archeologic	Brick	1		31.705		34.85	SO-CMD-NORTH	g	SF09Q20			SF09Q
		26.0	4.9			This study			-92	Archeologic	Brick	1		31.705		34.85	SO-MAG	g	SF09Q21			SF09Q
		30.9	4.9			This study		Declination correction calculated from IGRF	-92	Archeologic	Brick	1		31.705		34.85	SO-CMD-NORTH	g	SF09Q21			SF09Q
		28.0	4.9			This study			-91	Archeologic	Brick	1		31.705		34.85	SO-MAG	g	SF09Q22			SF09Q
		32.9	4.9			This study		Declination correction calculated from IGRF	-91	Archeologic	Brick	1		31.705		34.85	SO-CMD-NORTH	g	SF09Q22			SF09Q
		27.0	4.9			This study			-92	Archeologic	Brick	1		31.705		34.85	SO-MAG	g	SF09Q23			SF09Q
		31.9	4.9			This study		Declination correction calculated from IGRF	-92	Archeologic	Brick	1		31.705		34.85	SO-CMD-NORTH	g	SF09Q23			SF09Q
		24.0	4.9			This study			-85	Archeologic	Brick	1		31.705		34.85	SO-MAG	g	SF09Q24			SF09Q
		28.9	4.9			This study		Declination correction calculated from IGRF	-85	Archeologic	Brick	1		31.705		34.85	SO-CMD-NORTH	g	SF09Q24			SF09Q
		25.0	4.9			This study			-86	Archeologic	Brick	1		31.705		34.85	SO-MAG	g	SF09Q25			SF09Q
		29.9	4.9			This study		Declination correction calculated from IGRF	-86	Archeologic	Brick	1		31.705		34.85	SO-CMD-NORTH	g	SF09Q25			SF09Q
		25.0	4.9			This study			-88	Archeologic	Brick	1		31.705		34.85	SO-MAG	g	SF09Q26			SF09Q
		29.9	4.9			This study		Declination correction calculated from IGRF	-88	Archeologic	Brick	1		31.705		34.85	SO-CMD-NORTH	g	SF09Q26			SF09Q
		28.0	4.9			This study			-90	Archeologic	Brick	1		31.705		34.85	SO-MAG	g	SF09Q27			SF09Q
		32.9	4.9			This study		Declination correction calculated from IGRF	-90	Archeologic	Brick	1		31.705		34.85	SO-CMD-NORTH	g	SF09Q27			SF09Q
		27.0	4.9			This study			-90	Archeologic	Brick	1		31.705		34.85	SO-MAG	g	SF09Q28			SF09Q
		31.9	4.9			This study		Declination correction calculated from IGRF	-90	Archeologic	Brick	1		31.705		34.85	SO-CMD-NORTH	g	SF09Q28			SF09Q
		26.0	4.9			This study			-90	Archeologic	Brick	1		31.705		34.85	SO-MAG	g	SF09Q29			SF09Q
		30.9	4.9			This study		Declination correction calculated from IGRF	-90	Archeologic	Brick	1		31.705		34.85	SO-CMD-NORTH	g	SF09Q29			SF09Q
		24.0	4.9			This study			-86	Archeologic	Brick	1		31.705		34.85	SO-MAG	g	SF09Q30			SF09Q
		28.9	4.9			This study		Declination correction calculated from IGRF	-86	Archeologic	Brick	1		31.705		34.85	SO-CMD-NORTH	g	SF09Q30			SF09Q
		25.0	4.9			This study			-88	Archeologic	Brick	1		31.705		34.85	SO-MAG	g	SF09Q31			SF09Q
		29.9	4.9			This study		Declination correction calculated from IGRF	-88	Archeologic	Brick	1		31.705		34.85	SO-CMD-NORTH	g	SF09Q31			SF09Q
		25.0	4.9			This study			-89	Archeologic	Brick	1		31.705		34.85	SO-MAG	g	SF09Q32			SF09Q
		29.9	4.9			This study		Declination correction calculated from IGRF	-89	Archeologic	Brick	1		31.705		34.85	SO-CMD-NORTH	g	SF09Q32			SF09Q
		25.0	4.9			This study			-90	Archeologic	Brick	1		31.705		34.85	SO-MAG	g	SF09Q33			SF09Q
		29.9	4.9			This study		Declination correction calculated from IGRF	-90	Archeologic	Brick	1		31.705		34.85	SO-CMD-NORTH	g	SF09Q33			SF09Q
		26.0	4.9			This study			-93	Archeologic	Brick	1		31.705		34.85	SO-MAG	g	SF09Q34			SF09Q
		30.9	4.9			This study		Declination correction calculated from IGRF	-93	Archeologic	Brick	1		31.705		34.85	SO-CMD-NORTH	g	SF09Q34			SF09Q
		26.0	4.9			This study			-88	Archeologic	Brick	1		31.705		34.85	SO-MAG	g	SF09Q35			SF09Q
		30.9	4.9			This study		Declination correction calculated from IGRF	-88	Archeologic	Brick	1		31.705		34.85	SO-CMD-NORTH	g	SF09Q35			SF09Q
		26.0	4.9			This study			-89	Archeologic	Brick	1		31.705		34.85	SO-MAG	g	SF09Q36			SF09Q
		30.9	4.9			This study		Declination correction calculated from IGRF	-89	Archeologic	Brick	1		31.705		34.85	SO-CMD-NORTH	g	SF09Q36			SF09Q
		25.0	4.9			This study			-90	Archeologic	Brick	1		31.705		34.85	SO-MAG	g	SF09Q37			SF09Q
		29.9	4.9			This study		Declination correction calculated from IGRF	-90	Archeologic	Brick	1		31.705		34.85	SO-CMD-NORTH	g	SF09Q37			SF09Q
		24.0	4.9			This study			-85	Archeologic	Brick	1		31.705		34.85	SO-MAG	g	SF09Q38			SF09Q
		28.9	4.9			This study		Declination correction calculated from IGRF	-85	Archeologic	Brick	1		31.705		34.85	SO-CMD-NORTH	g	SF09Q38			SF09Q
		25.0	4.9			This study			-86	Archeologic	Brick	1		31.705		34.85	SO-MAG	g	SF09Q39			SF09Q
		29.9	4.9			This study		Declination correction calculated from IGRF	-86	Archeologic	Brick	1		31.705		34.85	SO-CMD-NORTH	g	SF09Q39			SF09Q
		24.0	4.9			This study			-87	Archeologic	Brick	1		31.705		34.85	SO-MAG	g	SF09Q40			SF09Q
		28.9	4.9			This study		Declination correction calculated from IGRF	-87	Archeologic	Brick	1		31.705		34.85	SO-CMD-NORTH	g	SF09Q40			SF09Q
		25.0	4.9			This study			-89	Archeologic	Brick	1		31.705		34.85	SO-MAG	g	SF09Q41			SF09Q
		29.9	4.9			This study		Declination correction calculated from IGRF	-89	Archeologic	Brick	1		31.705		34.85	SO-CMD-NORTH	g	SF09Q41			SF09Q
		24.0	4.9			This study			-89	Archeologic	Brick	1		31.705		34.85	SO-MAG	g	SF09Q42			SF09Q
		28.9	4.9			This study		Declination correction calculated from IGRF	-89	Archeologic	Brick	1		31.705		34.85	SO-CMD-NORTH	g	SF09Q42			SF09Q
		24.0	4.9			This study			-85	Archeologic	Brick	1		31.705		34.85	SO-MAG	g	SF09Q43			SF09Q
		28.9	4.9			This study		Declination correction calculated from IGRF	-85	Archeologic	Brick	1		31.705		34.85	SO-CMD-NORTH	g	SF09Q43			SF09Q
		22.0	4.9			This study			-88	Archeologic	Brick	1		31.705		34.85	SO-MAG	g	SF09Q45			SF09Q
		26.9	4.9			This study		Declination correction calculated from IGRF	-88	Archeologic	Brick	1		31.705		34.85	SO-CMD-NORTH	g	SF09Q45			SF09Q
		23.0	4.9			This study			-89	Archeologic	Brick	1		31.705		34.85	SO-MAG	g	SF09Q46			SF09Q
		27.9	4.9			This study		Declination correction calculated from IGRF	-89	Archeologic	Brick	1		31.705		34.85	SO-CMD-NORTH	g	SF09Q46			SF09Q
		23.0	4.9			This study			-87	Archeologic	Brick	1		31.705		34.85	SO-MAG	g	SF09Q47			SF09Q
		27.9	4.9			This study		Declination correction calculated from IGRF	-87	Archeologic	Brick	1		31.705		34.85	SO-CMD-NORTH	g	SF09Q47			SF09Q
		23.0	4.9			This study			-86	Archeologic	Brick	1		31.705		34.85	SO-MAG	g	SF09Q48			SF09Q
		27.9	4.9			This study		Declination correction calculated from IGRF	-86	Archeologic	Brick	1		31.705		34.85	SO-CMD-NORTH	g	SF09Q48			SF09Q
		22.0	4.9			This study			-88	Archeologic	Brick	1		31.705		34.85	SO-MAG	g	SF09Q49			SF09Q
		26.9	4.9			This study		Declination correction calculated from IGRF	-88	Archeologic	Brick	1		31.705		34.85	SO-CMD-NORTH	g	SF09Q49			SF09Q
		21.0	4.9			This study			-82	Archeologic	Brick	1		31.705		34.85	SO-MAG	g	SF09Q50			SF09Q
		25.9	4.9			This study		Declination correction calculated from IGRF	-82	Archeologic	Brick	1		31.705		34.85	SO-CMD-NORTH	g	SF09Q50			SF09Q
		21.0	4.9			This study			-86	Archeologic	Brick	1		31.705		34.85	SO-MAG	g	SF09Q51			SF09Q
		25.9	4.9			This study		Declination correction calculated from IGRF	-86	Archeologic	Brick	1		31.705		34.85	SO-CMD-NORTH	g	SF09Q51			SF09Q
		258.0	0.0			This study			-93	Archeologic	Brick	1		31.705	Not Specified	34.85	SO-NO	b	SF09N01			SF09N
		260.0	0.0			This study			-92	Archeologic	Brick	1		31.705	Not Specified	34.85	SO-NO	b	SF09N02			SF09N
		254.0	0.0			This study			-92	Archeologic	Brick	1		31.705	Not Specified	34.85	SO-NO	b	SF09N03			SF09N
		255.0	0.0			This study			-93	Archeologic	Brick	1		31.705	Not Specified	34.85	SO-NO	b	SF09N04			SF09N
		257.0	0.0			This study			-90	Archeologic	Brick	1		31.705	Not Specified	34.85	SO-NO	b	SF09N05			SF09N
		255.0	0.0			This study			-91	Archeologic	Brick	1		31.705	Not Specified	34.85	SO-NO	b	SF09N06			SF09N
		260.0	0.0			This study			-90	Archeologic	Brick	1		31.705	Not Specified	34.85	SO-NO	b	SF09N07			SF09N
		261.0	0.0			This study			-90	Archeologic	Brick	1		31.705	Not Specified	34.85	SO-NO	b	SF09N08			SF09N
		258.0	0.0			This study			-90	Archeologic	Brick	1		31.705	Not Specified	34.85	SO-NO	b	SF09N09			SF09N
		257.0	0.0			This study			-91	Archeologic	Brick	1		31.705	Not Specified	34.85	SO-NO	b	SF09N10			SF09N
		256.0	0.0			This study			-90	Archeologic	Brick	1		31.705	Not Specified	34.85	SO-NO	b	SF09N11			SF09N
		256.0	0.0			This study			-90	Archeologic	Brick	1		31.705	Not Specified	34.85	SO-NO	b	SF09N12			SF09N
		257.0	0.0			This study			-90	Archeologic	Brick	1		31.705	Not Specified	34.85	SO-NO	b	SF09N13			SF09N
		258.0	0.0			This study			-90	Archeologic	Brick	1		31.705	Not Specified	34.85	SO-NO	b	SF09N14			SF09N
		258.0	0.0			This study			-90	Archeologic	Brick	1		31.705	Not Specified	34.85	SO-NO	b	SF09N15			SF09N
		256.0	0.0			This study			-90	Archeologic	Brick	1		31.705	Not Specified	34.85	SO-NO	b	SF09N17			SF09N
		255.0	0.0			This study			-92	Archeologic	Brick	1		31.705	Not Specified	34.85	SO-NO	b	SF09N18			SF09N
		254.0	0.0			This study			-90	Archeologic	Brick	1		31.705	Not Specified	34.85	SO-NO	b	SF09N16			SF09N
>>>>>>>>>>
tab	specimens
analysts	citations	dir_alpha95	dir_comp	dir_dang	dir_dec	dir_inc	dir_mad_free	dir_n_comps	dir_n_measurements	dir_tilt_correction	experiments	instrument_codes	int_corr	meas_step_max	meas_step_min	meas_step_unit	method_codes	result_quality	sample	software_packages	specimen	volume	weight
	This study																LP-NOMAG		SF09A01		SF09A01a
	This study		Fit 1	0.7	11.1	54.8	0.4	1	13	0.0	SF09A01a_LP-DIR-AF	huji mag 2020-03-16 23:37:19	u	0.1	0.008	T	LP-DIR-AF:DE-BFL:DA-DIR-GEO	g	SF09A01	pmagpy-4.2.100: demag_gui	SF09A01a
	This study																LP-NOMAG		SF09A01		SF09A01b
	This study		Fit 1	0.3	16.7	47.2	0.6	1	13	0.0	SF09A01b_LP-DIR-AF	huji mag 2020-03-17 14:39:37	u	0.1	0.008	T	LP-DIR-AF:DE-BFL:DA-DIR-GEO	g	SF09A01	pmagpy-4.2.100: demag_gui	SF09A01b
	This study																LP-NOMAG		SF09A02		SF09A02a
	This study		Fit 1	0.4	14.3	54.5	0.6	1	13	0.0	SF09A02a_LP-DIR-AF	huji mag 2020-03-17 00:03:30	u	0.1	0.008	T	LP-DIR-AF:DE-BFL:DA-DIR-GEO	g	SF09A02	pmagpy-4.2.100: demag_gui	SF09A02a
	This study																LP-NOMAG		SF09A02		SF09A02b
	This study		Fit 1	0.6	15.2	53.5	0.6	1	13	0.0	SF09A02b_LP-DIR-AF	huji mag 2020-03-17 15:05:47	u	0.1	0.008	T	LP-DIR-AF:DE-BFL:DA-DIR-GEO	g	SF09A02	pmagpy-4.2.100: demag_gui	SF09A02b
	This study		Fit 1	0.2	7.6	61.5	0.7	1	13	0.0	SF09A03a_LP-DIR-AF	huji mag 2020-03-17 00:29:52	u	0.1	0.008	T	LP-DIR-AF:DE-BFL:DA-DIR-GEO	g	SF09A03	pmagpy-4.2.100: demag_gui	SF09A03a
	This study																LP-NOMAG		SF09A03		SF09A03a
	This study																LP-NOMAG		SF09A03		SF09A03b
	This study		Fit 1	0.4	15.1	55.5	0.6	1	13	0.0	SF09A03b_LP-DIR-AF	huji mag 2020-03-17 15:32:00	u	0.1	0.008	T	LP-DIR-AF:DE-BFL:DA-DIR-GEO	g	SF09A03	pmagpy-4.2.100: demag_gui	SF09A03b
	This study																LP-NOMAG		SF09A03		SF09A03c
	This study		Fit 1	0.2	24.3	48.4	0.5	1	13	0.0	SF09A03c_LP-DIR-AF	huji mag 2020-03-17 15:58:13	u	0.1	0.008	T	LP-DIR-AF:DE-BFL:DA-DIR-GEO	g	SF09A03	pmagpy-4.2.100: demag_gui	SF09A03c
	This study		Fit 1	0.4	20.0	54.8	0.6	1	13	0.0	SF09A03d_LP-DIR-AF	huji mag 2020-03-17 16:24:29	u	0.1	0.008	T	LP-DIR-AF:DE-BFL:DA-DIR-GEO	g	SF09A03	pmagpy-4.2.100: demag_gui	SF09A03d
	This study																LP-NOMAG		SF09A03		SF09A03d
	This study		Fit 1	0.7	23.5	53.0	0.3	1	13	0.0	SF09A04a_LP-DIR-AF	huji mag 2020-03-17 16:50:48	u	0.1	0.008	T	LP-DIR-AF:DE-BFL:DA-DIR-GEO	g	SF09A04	pmagpy-4.2.100: demag_gui	SF09A04a
	This study																LP-NOMAG		SF09A04		SF09A04a
	This study																LP-NOMAG		SF09A04		SF09A04b
	This study		Fit 1	0.1	26.4	53.8	0.1	1	13	0.0	SF09A04b_LP-DIR-AF	huji mag 2020-03-17 17:17:05	u	0.1	0.008	T	LP-DIR-AF:DE-BFL:DA-DIR-GEO	g	SF09A04	pmagpy-4.2.100: demag_gui	SF09A04b
	This study		Fit 1	0.3	10.6	59.1	0.7	1	13	0.0	SF09B12a_LP-DIR-AF	huji mag 2020-03-17 17:43:20	u	0.1	0.008	T	LP-DIR-AF:DE-BFL:DA-DIR-GEO	g	SF09B12	pmagpy-4.2.100: demag_gui	SF09B12a
	This study																LP-NOMAG		SF09B12		SF09B12a
	This study		Fit 1	0.0	17.9	58.1	0.3	1	13	0.0	SF09B14a_LP-DIR-AF	huji mag 2020-03-17 00:56:26	u	0.1	0.008	T	LP-DIR-AF:DE-BFL:DA-DIR-GEO	g	SF09B14	pmagpy-4.2.100: demag_gui	SF09B14a
	This study																LP-NOMAG		SF09B14		SF09B14a
	This study		Fit 1	0.1	15.4	60.1	0.3	1	13	0.0	SF09B14b_LP-DIR-AF	huji mag 2020-03-17 18:36:19	u	0.1	0.008	T	LP-DIR-AF:DE-BFL:DA-DIR-GEO	g	SF09B14	pmagpy-4.2.100: demag_gui	SF09B14b
	This study																LP-NOMAG		SF09B14		SF09B14b
	This study		Fit 1	0.2	33.1	63.4	0.4	1	13	0.0	SF09B15a_LP-DIR-AF	huji mag 2020-03-17 19:02:28	u	0.1	0.008	T	LP-DIR-AF:DE-BFL:DA-DIR-GEO	g	SF09B15	pmagpy-4.2.100: demag_gui	SF09B15a
	This study																LP-NOMAG		SF09B15		SF09B15a
	This study		Fit 1	0.2	26.1	63.2	0.4	1	13	0.0	SF09B16a_LP-DIR-AF	huji mag 2020-03-17 19:28:28	u	0.1	0.008	T	LP-DIR-AF:DE-BFL:DA-DIR-GEO	g	SF09B16	pmagpy-4.2.100: demag_gui	SF09B16a
	This study																LP-NOMAG		SF09B16		SF09B16a
	This study																LP-NOMAG		SF09B17		SF09B17a
	This study		Fit 1	0.3	17.8	65.4	0.5	1	13	0.0	SF09B17a_LP-DIR-AF	huji mag 2020-03-17 01:22:37	u	0.1	0.008	T	LP-DIR-AF:DE-BFL:DA-DIR-GEO	g	SF09B17	pmagpy-4.2.100: demag_gui	SF09B17a
	This study																LP-NOMAG		SF09B17		SF09B17b
	This study		Fit 1	0.3	18.7	64.4	0.6	1	13	0.0	SF09B17b_LP-DIR-AF	huji mag 2020-03-17 01:48:48	u	0.1	0.008	T	LP-DIR-AF:DE-BFL:DA-DIR-GEO	g	SF09B17	pmagpy-4.2.100: demag_gui	SF09B17b
	This study																LP-NOMAG		SF09B17		SF09B17d
	This study		Fit 1	0.3	29.9	63.3	0.5	1	13	0.0	SF09B17d_LP-DIR-AF	huji mag 2020-03-17 20:20:13	u	0.1	0.008	T	LP-DIR-AF:DE-BFL:DA-DIR-GEO	g	SF09B17	pmagpy-4.2.100: demag_gui	SF09B17d
	This study		Fit 1	0.2	22.4	60.9	0.1	1	13	0.0	SF09C01a_LP-DIR-AF	huji mag 2020-03-17 02:15:02	u	0.1	0.008	T	LP-DIR-AF:DE-BFL:DA-DIR-GEO	g	SF09C01	pmagpy-4.2.100: demag_gui	SF09C01a
	This study																LP-NOMAG		SF09C01		SF09C01a
	This study		Fit 1	0.3	22.4	60.9	0.1	1	13	0.0	SF09C01b_LP-DIR-AF	huji mag 2020-03-17 20:46:07	u	0.1	0.008	T	LP-DIR-AF:DE-BFL:DA-DIR-GEO	g	SF09C01	pmagpy-4.2.100: demag_gui	SF09C01b
	This study																LP-NOMAG		SF09C01		SF09C01b
	This study		Fit 1	0.2	26.0	61.2	0.1	1	13	0.0	SF09C01c_LP-DIR-AF	huji mag 2020-03-17 02:41:12	u	0.1	0.008	T	LP-DIR-AF:DE-BFL:DA-DIR-GEO	g	SF09C01	pmagpy-4.2.100: demag_gui	SF09C01c
	This study																LP-NOMAG		SF09C01		SF09C01c
	This study		Fit 1	0.3	24.0	56.2	0.1	1	13	0.0	SF09C01d_LP-DIR-AF	huji mag 2020-03-17 21:12:02	u	0.1	0.008	T	LP-DIR-AF:DE-BFL:DA-DIR-GEO	g	SF09C01	pmagpy-4.2.100: demag_gui	SF09C01d
	This study																LP-NOMAG		SF09C01		SF09C01d
	This study																LP-NOMAG		SF09C02		SF09C02a
	This study		Fit 1	0.8	20.4	58.7	0.4	1	13	0.0	SF09C02a_LP-DIR-AF	huji mag 2020-03-17 21:37:56	u	0.1	0.008	T	LP-DIR-AF:DE-BFL:DA-DIR-GEO	g	SF09C02	pmagpy-4.2.100: demag_gui	SF09C02a
	This study																LP-NOMAG		SF09C07		SF09C07a
	This study		Fit 1	0.2	18.3	66.1	0.6	1	13	0.0	SF09C07a_LP-DIR-AF	huji mag 2020-03-17 03:07:30	u	0.1	0.008	T	LP-DIR-AF:DE-BFL:DA-DIR-GEO	g	SF09C07	pmagpy-4.2.100: demag_gui	SF09C07a
	This study																LP-NOMAG		SF09D03		SF09D03a
	This study		Fit 1	0.4	359.2	67.3	0.6	1	13	0.0	SF09D03a_LP-DIR-AF	huji mag 2020-03-17 03:34:10	u	0.1	0.008	T	LP-DIR-AF:DE-BFL:DA-DIR-GEO	g	SF09D03	pmagpy-4.2.100: demag_gui	SF09D03a
	This study																LP-NOMAG		SF09D03		SF09D03b
	This study		Fit 1	1.6	12.8	67.4	0.7	1	13	0.0	SF09D03b_LP-DIR-AF	huji mag 2020-03-17 22:03:54	u	0.1	0.008	T	LP-DIR-AF:DE-BFL:DA-DIR-GEO	g	SF09D03	pmagpy-4.2.100: demag_gui	SF09D03b
	This study		Fit 1	0.5	8.9	65.5	0.5	1	13	0.0	SF09D03c_LP-DIR-AF	huji mag 2020-03-17 22:29:59	u	0.1	0.008	T	LP-DIR-AF:DE-BFL:DA-DIR-GEO	g	SF09D03	pmagpy-4.2.100: demag_gui	SF09D03c
	This study																LP-NOMAG		SF09D03		SF09D03c
	This study		Fit 1	1.6	10.0	61.1	0.7	1	13	0.0	SF09D27a_LP-DIR-AF	huji mag 2020-03-17 04:00:21	u	0.1	0.008	T	LP-DIR-AF:DE-BFL:DA-DIR-GEO	g	SF09D27	pmagpy-4.2.100: demag_gui	SF09D27a
	This study																LP-NOMAG		SF09D27		SF09D27a
	This study																LP-NOMAG		SF09D27		SF09D27b
	This study		Fit 1	1.2	5.3	56.5	0.7	1	13	0.0	SF09D27b_LP-DIR-AF	huji mag 2020-03-17 22:56:44	u	0.1	0.008	T	LP-DIR-AF:DE-BFL:DA-DIR-GEO	g	SF09D27	pmagpy-4.2.100: demag_gui	SF09D27b
	This study		Fit 1	1.8	12.3	56.5	0.6	1	13	0.0	SF09D27c_LP-DIR-AF	huji mag 2020-03-17 23:22:55	u	0.1	0.008	T	LP-DIR-AF:DE-BFL:DA-DIR-GEO	g	SF09D27	pmagpy-4.2.100: demag_gui	SF09D27c
	This study																LP-NOMAG		SF09D27		SF09D27c
	This study																LP-NOMAG		SF09E01		SF09E01a
	This study		Fit 1	0.7	11.4	64.8	0.6	1	13	0.0	SF09E01a_LP-DIR-AF	huji mag 2020-03-17 04:26:23	u	0.1	0.008	T	LP-DIR-AF:DE-BFL:DA-DIR-GEO	g	SF09E01	pmagpy-4.2.100: demag_gui	SF09E01a
	This study		Fit 1	1.0	14.6	64.6	0.6	1	13	0.0	SF09E01b_LP-DIR-AF	huji mag 2020-03-17 23:48:58	u	0.1	0.008	T	LP-DIR-AF:DE-BFL:DA-DIR-GEO	g	SF09E01	pmagpy-4.2.100: demag_gui	SF09E01b
	This study																LP-NOMAG		SF09E01		SF09E01b
	This study																LP-NOMAG		SF09E02		SF09E02a
	This study		Fit 1	0.6	7.2	62.5	0.9	1	13	0.0	SF09E02a_LP-DIR-AF	huji mag 2020-03-17 04:52:27	u	0.1	0.008	T	LP-DIR-AF:DE-BFL:DA-DIR-GEO	g	SF09E02	pmagpy-4.2.100: demag_gui	SF09E02a
	This study		Fit 1	0.3	18.4	61.9	1.2	1	13	0.0	SF09E02b_LP-DIR-AF	huji mag 2020-04-12 12:51:33	u	0.1	0.008	T	LP-DIR-AF:DE-BFL:DA-DIR-GEO	g	SF09E02	pmagpy-4.2.100: demag_gui	SF09E02b
	This study																LP-NOMAG		SF09E02		SF09E02b
	This study																LP-NOMAG		SF09E02		SF09E02c
	This study		Fit 1	0.2	8.0	63.0	0.9	1	13	0.0	SF09E02c_LP-DIR-AF	huji mag 2020-04-12 13:17:44	u	0.1	0.008	T	LP-DIR-AF:DE-BFL:DA-DIR-GEO	g	SF09E02	pmagpy-4.2.100: demag_gui	SF09E02c
	This study		Fit 1	0.4	10.5	65.3	0.7	1	13	0.0	SF09E02d_LP-DIR-AF	huji mag 2020-04-12 13:43:50	u	0.1	0.008	T	LP-DIR-AF:DE-BFL:DA-DIR-GEO	g	SF09E02	pmagpy-4.2.100: demag_gui	SF09E02d
	This study																LP-NOMAG		SF09E02		SF09E02d
	This study		Fit 1	0.4	11.6	62.7	0.4	1	13	0.0	SF09E09a_LP-DIR-AF	huji mag 2020-04-12 14:09:52	u	0.1	0.008	T	LP-DIR-AF:DE-BFL:DA-DIR-GEO	g	SF09E09	pmagpy-4.2.100: demag_gui	SF09E09a
	This study																LP-NOMAG		SF09E09		SF09E09a
	This study																LP-NOMAG		SF09E10		SF09E10a
	This study		Fit 1	1.2	21.4	64.8	0.6	1	13	0.0	SF09E10a_LP-DIR-AF	huji mag 2020-04-12 14:36:01	u	0.1	0.008	T	LP-DIR-AF:DE-BFL:DA-DIR-GEO	g	SF09E10	pmagpy-4.2.100: demag_gui	SF09E10a
	This study		Fit 1	1.4	16.2	64.3	1.0	1	13	0.0	SF09E10b_LP-DIR-AF	huji mag 2020-04-12 15:02:08	u	0.1	0.008	T	LP-DIR-AF:DE-BFL:DA-DIR-GEO	g	SF09E10	pmagpy-4.2.100: demag_gui	SF09E10b
	This study																LP-NOMAG		SF09E10		SF09E10b
	This study																LP-NOMAG		SF09F01		SF09F01a
	This study		Fit 1	0.4	16.3	65.5	0.9	1	13	0.0	SF09F01a_LP-DIR-AF	huji mag 2020-03-17 05:18:28	u	0.1	0.008	T	LP-DIR-AF:DE-BFL:DA-DIR-GEO	g	SF09F01	pmagpy-4.2.100: demag_gui	SF09F01a
	This study																LP-NOMAG		SF09F01		SF09F01b
	This study		Fit 1	0.9	19.7	64.9	0.7	1	13	0.0	SF09F01b_LP-DIR-AF	huji mag 2020-04-12 15:28:18	u	0.1	0.008	T	LP-DIR-AF:DE-BFL:DA-DIR-GEO	g	SF09F01	pmagpy-4.2.100: demag_gui	SF09F01b
	This study		Fit 1	1.1	10.9	62.7	1.0	1	13	0.0	SF09F01c_LP-DIR-AF	huji mag 2020-04-12 15:54:34	u	0.1	0.008	T	LP-DIR-AF:DE-BFL:DA-DIR-GEO	g	SF09F01	pmagpy-4.2.100: demag_gui	SF09F01c
	This study																LP-NOMAG		SF09F01		SF09F01c
	This study																LP-NOMAG		SF09F01		SF09F01d
	This study		Fit 1	0.1	10.9	64.7	0.9	1	13	0.0	SF09F01d_LP-DIR-AF	huji mag 2020-03-17 05:44:30	u	0.1	0.008	T	LP-DIR-AF:DE-BFL:DA-DIR-GEO	g	SF09F01	pmagpy-4.2.100: demag_gui	SF09F01d
	This study																LP-NOMAG		SF09F01		SF09F01e
	This study		Fit 1	1.3	14.8	64.0	1.2	1	13	0.0	SF09F01e_LP-DIR-AF	huji mag 2020-04-12 16:20:45	u	0.1	0.008	T	LP-DIR-AF:DE-BFL:DA-DIR-GEO	g	SF09F01	pmagpy-4.2.100: demag_gui	SF09F01e
	This study																LP-NOMAG		SF09F01		SF09F01f
	This study		Fit 1	0.9	13.6	65.5	0.8	1	13	0.0	SF09F01f_LP-DIR-AF	huji mag 2020-04-12 16:47:23	u	0.1	0.008	T	LP-DIR-AF:DE-BFL:DA-DIR-GEO	g	SF09F01	pmagpy-4.2.100: demag_gui	SF09F01f
	This study																LP-NOMAG		SF09G01		SF09G01a
	This study		Fit 1	2.0	16.3	62.9	0.8	1	13	0.0	SF09G01a_LP-DIR-AF	huji mag 2020-03-16 20:00:02	u	0.1	0.008	T	LP-DIR-AF:DE-BFL:DA-DIR-GEO	g	SF09G01	pmagpy-4.2.100: demag_gui	SF09G01a
	This study		Fit 1	3.3	16.1	65.0	0.6	1	13	0.0	SF09G03a_LP-DIR-AF	huji mag 2020-03-16 20:25:55	u	0.1	0.008	T	LP-DIR-AF:DE-BFL:DA-DIR-GEO	g	SF09G03	pmagpy-4.2.100: demag_gui	SF09G03a
	This study																LP-NOMAG		SF09G03		SF09G03a
	This study																LP-NOMAG		SF09G03		SF09G03b
	This study		Fit 1	1.4	13.6	68.9	0.7	1	13	0.0	SF09G03b_LP-DIR-AF	huji mag 2020-03-17 06:10:33	u	0.1	0.008	T	LP-DIR-AF:DE-BFL:DA-DIR-GEO	g	SF09G03	pmagpy-4.2.100: demag_gui	SF09G03b
	This study																LP-NOMAG		SF09G03		SF09G03c
	This study		Fit 1	1.2	14.5	64.6	0.6	1	13	0.0	SF09G03d_LP-DIR-AF	huji mag 2020-04-12 17:39:43	u	0.1	0.008	T	LP-DIR-AF:DE-BFL:DA-DIR-GEO	g	SF09G03	pmagpy-4.2.100: demag_gui	SF09G03d
	This study																LP-NOMAG		SF09G03		SF09G03d
	This study		Fit 1	3.5	12.9	69.7	1.1	1	13	0.0	SF09G03e_LP-DIR-AF	huji mag 2020-03-17 06:36:35	u	0.1	0.008	T	LP-DIR-AF:DE-BFL:DA-DIR-GEO	g	SF09G03	pmagpy-4.2.100: demag_gui	SF09G03e
	This study																LP-NOMAG		SF09G03		SF09G03e
	This study																LP-NOMAG		SF09H10		SF09H10a
	This study		Fit 1	0.4	346.5	72.7	0.4	1	13	0.0	SF09H10a_LP-DIR-AF	huji mag 2020-03-17 07:02:36	u	0.1	0.008	T	LP-DIR-AF:DE-BFL:DA-DIR-GEO	g	SF09H10	pmagpy-4.2.100: demag_gui	SF09H10a
	This study																LP-NOMAG		SF09H10		SF09H10b
	This study		Fit 1	0.4	353.4	66.3	0.5	1	13	0.0	SF09H10b_LP-DIR-AF	huji mag 2020-04-12 18:05:51	u	0.1	0.008	T	LP-DIR-AF:DE-BFL:DA-DIR-GEO	g	SF09H10	pmagpy-4.2.100: demag_gui	SF09H10b
	This study																LP-NOMAG		SF09H10		SF09H10c
	This study		Fit 1	0.9	356.6	66.1	0.5	1	13	0.0	SF09H10c_LP-DIR-AF	huji mag 2020-04-12 18:31:58	u	0.1	0.008	T	LP-DIR-AF:DE-BFL:DA-DIR-GEO	g	SF09H10	pmagpy-4.2.100: demag_gui	SF09H10c
	This study																LP-NOMAG		SF09H10		SF09H10d
	This study		Fit 1	0.8	357.2	65.2	0.6	1	13	0.0	SF09H10d_LP-DIR-AF	huji mag 2020-04-12 18:58:09	u	0.1	0.008	T	LP-DIR-AF:DE-BFL:DA-DIR-GEO	g	SF09H10	pmagpy-4.2.100: demag_gui	SF09H10d
	This study																LP-NOMAG		SF09H11		SF09H11a
	This study		Fit 1	0.4	337.6	60.3	0.7	1	13	0.0	SF09H11a_LP-DIR-AF	huji mag 2020-03-17 07:28:41	u	0.1	0.008	T	LP-DIR-AF:DE-BFL:DA-DIR-GEO	g	SF09H11	pmagpy-4.2.100: demag_gui	SF09H11a
	This study		Fit 1	0.6	344.2	63.7	0.8	1	13	0.0	SF09H11b_LP-DIR-AF	huji mag 2020-04-12 19:24:17	u	0.1	0.008	T	LP-DIR-AF:DE-BFL:DA-DIR-GEO	g	SF09H11	pmagpy-4.2.100: demag_gui	SF09H11b
	This study																LP-NOMAG		SF09H11		SF09H11b
	This study		Fit 1	1.0	335.9	77.0	0.5	1	13	0.0	SF09I01a_LP-DIR-AF	huji mag 2020-03-17 07:55:25	u	0.1	0.008	T	LP-DIR-AF:DE-BFL:DA-DIR-GEO	g	SF09I01	pmagpy-4.2.100: demag_gui	SF09I01a
	This study																LP-NOMAG		SF09I01		SF09I01a
	This study		Fit 1	0.4	351.0	65.4	0.3	1	13	0.0	SF09I01b_LP-DIR-AF	huji mag 2020-04-12 19:50:21	u	0.1	0.008	T	LP-DIR-AF:DE-BFL:DA-DIR-GEO	g	SF09I01	pmagpy-4.2.100: demag_gui	SF09I01b
	This study																LP-NOMAG		SF09I01		SF09I01b
	This study																LP-NOMAG		SF09I01		SF09I01c
	This study		Fit 1	0.3	355.9	64.3	0.4	1	13	0.0	SF09I01c_LP-DIR-AF	huji mag 2020-04-12 20:16:34	u	0.1	0.008	T	LP-DIR-AF:DE-BFL:DA-DIR-GEO	g	SF09I01	pmagpy-4.2.100: demag_gui	SF09I01c
	This study																LP-NOMAG		SF09I01		SF09I01d
	This study		Fit 1	0.4	359.2	60.2	0.3	1	13	0.0	SF09I01d_LP-DIR-AF	huji mag 2020-04-12 20:42:40	u	0.1	0.008	T	LP-DIR-AF:DE-BFL:DA-DIR-GEO	g	SF09I01	pmagpy-4.2.100: demag_gui	SF09I01d
	This study		Fit 1	2.0	6.5	69.0	0.9	1	13	0.0	SF09I03a_LP-DIR-AF	huji mag 2020-03-17 08:21:33	u	0.1	0.008	T	LP-DIR-AF:DE-BFL:DA-DIR-GEO	g	SF09I03	pmagpy-4.2.100: demag_gui	SF09I03a
	This study																LP-NOMAG		SF09I03		SF09I03a
	This study		Fit 1	0.6	16.3	71.7	0.3	1	13	0.0	SF09I03b_LP-DIR-AF	huji mag 2020-04-12 21:09:25	u	0.1	0.008	T	LP-DIR-AF:DE-BFL:DA-DIR-GEO	g	SF09I03	pmagpy-4.2.100: demag_gui	SF09I03b
	This study																LP-NOMAG		SF09I03		SF09I03b
	This study		Fit 1	0.5	5.2	59.8	0.4	1	13	0.0	SF09J04a_LP-DIR-AF	huji mag 2020-03-17 08:47:34	u	0.1	0.008	T	LP-DIR-AF:DE-BFL:DA-DIR-GEO	g	SF09J04	pmagpy-4.2.100: demag_gui	SF09J04a
	This study																LP-NOMAG		SF09J04		SF09J04a
	This study																LP-NOMAG		SF09J04		SF09J04b
	This study		Fit 1	0.6	1.9	60.2	0.4	1	13	0.0	SF09J04b_LP-DIR-AF	huji mag 2020-04-12 21:35:35	u	0.1	0.008	T	LP-DIR-AF:DE-BFL:DA-DIR-GEO	g	SF09J04	pmagpy-4.2.100: demag_gui	SF09J04b
	This study																LP-NOMAG		SF09J04		SF09J04c
	This study		Fit 1	1.0	14.6	62.7	0.6	1	13	0.0	SF09J04c_LP-DIR-AF	huji mag 2020-04-12 22:01:35	u	0.1	0.008	T	LP-DIR-AF:DE-BFL:DA-DIR-GEO	g	SF09J04	pmagpy-4.2.100: demag_gui	SF09J04c
	This study																LP-NOMAG		SF09J05		SF09J05a
	This study		Fit 1	0.1	3.9	62.1	0.4	1	13	0.0	SF09J05a_LP-DIR-AF	huji mag 2020-03-17 09:13:26	u	0.1	0.008	T	LP-DIR-AF:DE-BFL:DA-DIR-GEO	g	SF09J05	pmagpy-4.2.100: demag_gui	SF09J05a
	This study																LP-NOMAG		SF09J05		SF09J05b
	This study		Fit 1	0.5	4.4	61.8	0.4	1	13	0.0	SF09J05b_LP-DIR-AF	huji mag 2020-04-12 22:27:41	u	0.1	0.008	T	LP-DIR-AF:DE-BFL:DA-DIR-GEO	g	SF09J05	pmagpy-4.2.100: demag_gui	SF09J05b
	This study		Fit 1	0.4	5.4	58.1	0.5	1	13	0.0	SF09J05c_LP-DIR-AF	huji mag 2020-04-12 22:53:31	u	0.1	0.008	T	LP-DIR-AF:DE-BFL:DA-DIR-GEO	g	SF09J05	pmagpy-4.2.100: demag_gui	SF09J05c
	This study																LP-NOMAG		SF09J05		SF09J05c
	This study		Fit 1	2.3	1.9	65.8	0.8	1	13	0.0	SF09K01a_LP-DIR-AF	huji mag 2020-03-17 09:39:18	u	0.1	0.008	T	LP-DIR-AF:DE-BFL:DA-DIR-GEO	g	SF09K01	pmagpy-4.2.100: demag_gui	SF09K01a
	This study																LP-NOMAG		SF09K01		SF09K01a
	This study																LP-NOMAG		SF09K01		SF09K01b
	This study		Fit 1	0.2	35.9	57.3	0.3	1	13	0.0	SF09K01b_LP-DIR-AF	huji mag 2020-04-12 23:19:28	u	0.1	0.008	T	LP-DIR-AF:DE-BFL:DA-DIR-GEO	g	SF09K01	pmagpy-4.2.100: demag_gui	SF09K01b
	This study		Fit 1	1.4	11.9	57.6	0.8	1	13	0.0	SF09K03a_LP-DIR-AF	huji mag 2020-03-17 10:05:07	u	0.1	0.008	T	LP-DIR-AF:DE-BFL:DA-DIR-GEO	g	SF09K03	pmagpy-4.2.100: demag_gui	SF09K03a
	This study																LP-NOMAG		SF09K03		SF09K03a
	This study		Fit 1	0.6	15.0	64.0	0.4	1	13	0.0	SF09K03b_LP-DIR-AF	huji mag 2020-04-12 23:45:25	u	0.1	0.008	T	LP-DIR-AF:DE-BFL:DA-DIR-GEO	g	SF09K03	pmagpy-4.2.100: demag_gui	SF09K03b
	This study																LP-NOMAG		SF09K03		SF09K03b
	This study		Fit 1	0.3	11.4	61.1	0.5	1	13	0.0	SF09K04a_LP-DIR-AF	huji mag 2020-04-13 00:11:19	u	0.1	0.008	T	LP-DIR-AF:DE-BFL:DA-DIR-GEO	g	SF09K04	pmagpy-4.2.100: demag_gui	SF09K04a
	This study																LP-NOMAG		SF09K04		SF09K04a
	This study		Fit 1	1.2	11.6	60.7	0.7	1	13	0.0	SF09K04b_LP-DIR-AF	huji mag 2020-04-13 00:37:17	u	0.1	0.008	T	LP-DIR-AF:DE-BFL:DA-DIR-GEO	g	SF09K04	pmagpy-4.2.100: demag_gui	SF09K04b
	This study																LP-NOMAG		SF09K04		SF09K04b
	This study		Fit 1	0.4	8.2	62.3	0.5	1	13	0.0	SF09M01a_LP-DIR-AF	huji mag 2022-05-30 13:22:31	u	0.1	0.008	T	LP-DIR-AF:DE-BFL:DA-DIR-GEO	g	SF09M01	pmagpy-4.2.100: demag_gui	SF09M01a
	This study																LP-NOMAG		SF09M01		SF09M01a
	This study																LP-NOMAG		SF09M01		SF09M01b
	This study		Fit 1	0.9	12.8	63.3	0.4	1	13	0.0	SF09M01b_LP-DIR-AF	huji mag 2022-05-30 13:46:22	u	0.1	0.008	T	LP-DIR-AF:DE-BFL:DA-DIR-GEO	g	SF09M01	pmagpy-4.2.100: demag_gui	SF09M01b
	This study																LP-NOMAG		SF09M01		SF09M01t
	This study		Fit 1	1.0	6.3	62.3	2.4	1	2	0.0	SF09M01t_LP-DIR-T	huji mag 2022-08-26 13:16:08	u	943.0	373.0	K	LP-DIR-T:DE-BFL:DA-DIR-GEO	g	SF09M01	pmagpy-4.2.100: demag_gui	SF09M01t
	This study																LP-NOMAG		SF09M01		SF09M01u
	This study		Fit 1	0.5	13.1	65.1	1.2	1	2	0.0	SF09M01u_LP-DIR-T	huji mag 2022-08-26 13:18:06	u	943.0	373.0	K	LP-DIR-T:DE-BFL:DA-DIR-GEO	g	SF09M01	pmagpy-4.2.100: demag_gui	SF09M01u
	This study																LP-NOMAG		SF09M02		SF09M02a
	This study		Fit 1	0.2	14.4	61.6	0.4	1	13	0.0	SF09M02a_LP-DIR-AF	huji mag 2022-05-30 14:10:07	u	0.1	0.008	T	LP-DIR-AF:DE-BFL:DA-DIR-GEO	g	SF09M02	pmagpy-4.2.100: demag_gui	SF09M02a
	This study																LP-NOMAG		SF09M02		SF09M02b
	This study		Fit 1	0.2	9.9	61.0	0.5	1	13	0.0	SF09M02b_LP-DIR-AF	huji mag 2022-05-30 14:33:50	u	0.1	0.008	T	LP-DIR-AF:DE-BFL:DA-DIR-GEO	g	SF09M02	pmagpy-4.2.100: demag_gui	SF09M02b
	This study																LP-NOMAG		SF09M02		SF09M02t
	This study		Fit 1	1.0	8.6	61.5	1.0	1	2	0.0	SF09M02t_LP-DIR-T	huji mag 2022-08-26 13:19:56	u	943.0	373.0	K	LP-DIR-T:DE-BFL:DA-DIR-GEO	g	SF09M02	pmagpy-4.2.100: demag_gui	SF09M02t
	This study																LP-NOMAG		SF09M02		SF09M02u
	This study		Fit 1	0.8	15.8	59.9	1.3	1	2	0.0	SF09M02u_LP-DIR-T	huji mag 2022-08-26 13:21:41	u	943.0	373.0	K	LP-DIR-T:DE-BFL:DA-DIR-GEO	g	SF09M02	pmagpy-4.2.100: demag_gui	SF09M02u
	This study																LP-NOMAG		SF09M03		SF09M03a
	This study		Fit 1	0.2	11.7	60.6	0.4	1	13	0.0	SF09M03a_LP-DIR-AF	huji mag 2022-05-30 14:57:27	u	0.1	0.008	T	LP-DIR-AF:DE-BFL:DA-DIR-GEO	g	SF09M03	pmagpy-4.2.100: demag_gui	SF09M03a
	This study		Fit 1	0.3	6.1	60.4	0.4	1	13	0.0	SF09M03b_LP-DIR-AF	huji mag 2022-05-30 15:21:05	u	0.1	0.008	T	LP-DIR-AF:DE-BFL:DA-DIR-GEO	g	SF09M03	pmagpy-4.2.100: demag_gui	SF09M03b
	This study																LP-NOMAG		SF09M03		SF09M03b
	This study		Fit 1	0.4	12.7	57.4	0.8	1	2	0.0	SF09M03t_LP-DIR-T	huji mag 2022-08-26 13:23:25	u	943.0	373.0	K	LP-DIR-T:DE-BFL:DA-DIR-GEO	g	SF09M03	pmagpy-4.2.100: demag_gui	SF09M03t
	This study																LP-NOMAG		SF09M03		SF09M03t
	This study																LP-NOMAG		SF09M03		SF09M03u
	This study		Fit 1	0.4	13.9	59.7	1.0	1	2	0.0	SF09M03u_LP-DIR-T	huji mag 2022-08-26 13:25:15	u	943.0	373.0	K	LP-DIR-T:DE-BFL:DA-DIR-GEO	g	SF09M03	pmagpy-4.2.100: demag_gui	SF09M03u
	This study																LP-NOMAG		SF09M04		SF09M04a
	This study		Fit 1	0.2	2.7	61.7	0.5	1	13	0.0	SF09M04a_LP-DIR-AF	huji mag 2022-05-30 15:44:49	u	0.1	0.008	T	LP-DIR-AF:DE-BFL:DA-DIR-GEO	g	SF09M04	pmagpy-4.2.100: demag_gui	SF09M04a
	This study																LP-NOMAG		SF09M04		SF09M04b
	This study		Fit 1	0.2	359.0	59.0	0.4	1	13	0.0	SF09M04b_LP-DIR-AF	huji mag 2022-05-30 16:08:41	u	0.1	0.008	T	LP-DIR-AF:DE-BFL:DA-DIR-GEO	g	SF09M04	pmagpy-4.2.100: demag_gui	SF09M04b
	This study																LP-NOMAG		SF09M04		SF09M04t
	This study		Fit 1	0.2	8.7	62.3	1.2	1	2	0.0	SF09M04t_LP-DIR-T	huji mag 2022-08-26 13:27:11	u	943.0	373.0	K	LP-DIR-T:DE-BFL:DA-DIR-GEO	g	SF09M04	pmagpy-4.2.100: demag_gui	SF09M04t
	This study		Fit 1	0.1	4.4	59.0	0.5	1	2	0.0	SF09M04u_LP-DIR-T	huji mag 2022-08-26 13:29:12	u	943.0	373.0	K	LP-DIR-T:DE-BFL:DA-DIR-GEO	g	SF09M04	pmagpy-4.2.100: demag_gui	SF09M04u
	This study																LP-NOMAG		SF09M04		SF09M04u
	This study																LP-NOMAG		SF09M05		SF09M05a
	This study		Fit 1	0.2	6.9	61.3	0.4	1	13	0.0	SF09M05a_LP-DIR-AF	huji mag 2022-05-30 16:32:40	u	0.1	0.008	T	LP-DIR-AF:DE-BFL:DA-DIR-GEO	g	SF09M05	pmagpy-4.2.100: demag_gui	SF09M05a
	This study																LP-NOMAG		SF09M05		SF09M05b
	This study		Fit 1	0.2	15.1	59.3	0.4	1	13	0.0	SF09M05b_LP-DIR-AF	huji mag 2022-05-30 16:57:18	u	0.1	0.008	T	LP-DIR-AF:DE-BFL:DA-DIR-GEO	g	SF09M05	pmagpy-4.2.100: demag_gui	SF09M05b
	This study																LP-NOMAG		SF09M05		SF09M05t
	This study		Fit 1	0.4	13.6	59.4	0.8	1	2	0.0	SF09M05t_LP-DIR-T	huji mag 2022-08-26 13:31:23	u	943.0	373.0	K	LP-DIR-T:DE-BFL:DA-DIR-GEO	g	SF09M05	pmagpy-4.2.100: demag_gui	SF09M05t
	This study																LP-NOMAG		SF09M05		SF09M05u
	This study		Fit 1	0.4	16.3	59.4	0.5	1	2	0.0	SF09M05u_LP-DIR-T	huji mag 2022-08-26 13:34:09	u	943.0	373.0	K	LP-DIR-T:DE-BFL:DA-DIR-GEO	g	SF09M05	pmagpy-4.2.100: demag_gui	SF09M05u
	This study																LP-NOMAG		SF09M06		SF09M06a
	This study		Fit 1	0.2	11.3	61.3	0.5	1	13	0.0	SF09M06a_LP-DIR-AF	huji mag 2022-05-30 17:21:19	u	0.1	0.008	T	LP-DIR-AF:DE-BFL:DA-DIR-GEO	g	SF09M06	pmagpy-4.2.100: demag_gui	SF09M06a
	This study		Fit 1	0.3	10.1	63.9	0.5	1	13	0.0	SF09M06b_LP-DIR-AF	huji mag 2022-05-30 17:45:11	u	0.1	0.008	T	LP-DIR-AF:DE-BFL:DA-DIR-GEO	g	SF09M06	pmagpy-4.2.100: demag_gui	SF09M06b
	This study																LP-NOMAG		SF09M06		SF09M06b
	This study		Fit 1	0.2	14.3	60.0	0.3	1	2	0.0	SF09M06t_LP-DIR-T	huji mag 2022-08-26 13:36:17	u	943.0	373.0	K	LP-DIR-T:DE-BFL:DA-DIR-GEO	g	SF09M06	pmagpy-4.2.100: demag_gui	SF09M06t
	This study																LP-NOMAG		SF09M06		SF09M06t
	This study		Fit 1	0.3	17.4	61.6	0.7	1	2	0.0	SF09M06u_LP-DIR-T	huji mag 2022-08-26 13:38:18	u	943.0	373.0	K	LP-DIR-T:DE-BFL:DA-DIR-GEO	g	SF09M06	pmagpy-4.2.100: demag_gui	SF09M06u
	This study																LP-NOMAG		SF09M06		SF09M06u
	This study																LP-NOMAG		SF09M07		SF09M07a
	This study		Fit 1	0.6	3.5	60.5	0.5	1	13	0.0	SF09M07a_LP-DIR-AF	huji mag 2022-05-30 18:08:56	u	0.1	0.008	T	LP-DIR-AF:DE-BFL:DA-DIR-GEO	g	SF09M07	pmagpy-4.2.100: demag_gui	SF09M07a
	This study		Fit 1	0.2	8.0	60.4	0.6	1	13	0.0	SF09M07b_LP-DIR-AF	huji mag 2022-05-30 18:32:37	u	0.1	0.008	T	LP-DIR-AF:DE-BFL:DA-DIR-GEO	g	SF09M07	pmagpy-4.2.100: demag_gui	SF09M07b
	This study																LP-NOMAG		SF09M07		SF09M07b
	This study																LP-NOMAG		SF09M07		SF09M07t
	This study		Fit 1	0.1	4.0	59.6	0.9	1	2	0.0	SF09M07t_LP-DIR-T	huji mag 2022-08-26 13:40:13	u	943.0	373.0	K	LP-DIR-T:DE-BFL:DA-DIR-GEO	g	SF09M07	pmagpy-4.2.100: demag_gui	SF09M07t
	This study		Fit 1	0.2	9.4	54.9	1.0	1	2	0.0	SF09M07u_LP-DIR-T	huji mag 2022-08-26 13:42:04	u	943.0	373.0	K	LP-DIR-T:DE-BFL:DA-DIR-GEO	g	SF09M07	pmagpy-4.2.100: demag_gui	SF09M07u
	This study																LP-NOMAG		SF09M07		SF09M07u
	This study		Fit 1	0.2	9.0	63.8	0.4	1	13	0.0	SF09M08a_LP-DIR-AF	huji mag 2022-05-30 18:56:28	u	0.1	0.008	T	LP-DIR-AF:DE-BFL:DA-DIR-GEO	g	SF09M08	pmagpy-4.2.100: demag_gui	SF09M08a
	This study																LP-NOMAG		SF09M08		SF09M08a
	This study		Fit 1	1.3	10.0	63.7	0.5	1	13	0.0	SF09M08b_LP-DIR-AF	huji mag 2022-05-30 19:20:10	u	0.1	0.008	T	LP-DIR-AF:DE-BFL:DA-DIR-GEO	g	SF09M08	pmagpy-4.2.100: demag_gui	SF09M08b
	This study																LP-NOMAG		SF09M08		SF09M08b
	This study		Fit 1	0.2	10.7	62.5	0.3	1	2	0.0	SF09M08t_LP-DIR-T	huji mag 2022-08-26 13:43:55	u	943.0	373.0	K	LP-DIR-T:DE-BFL:DA-DIR-GEO	g	SF09M08	pmagpy-4.2.100: demag_gui	SF09M08t
	This study																LP-NOMAG		SF09M08		SF09M08t
	This study		Fit 1	0.2	10.9	59.5	0.5	1	2	0.0	SF09M08u_LP-DIR-T	huji mag 2022-08-26 13:45:49	u	943.0	373.0	K	LP-DIR-T:DE-BFL:DA-DIR-GEO	g	SF09M08	pmagpy-4.2.100: demag_gui	SF09M08u
	This study																LP-NOMAG		SF09M08		SF09M08u
	This study		Fit 1	0.3	5.7	61.5	0.4	1	13	0.0	SF09M09a_LP-DIR-AF	huji mag 2022-05-30 19:43:53	u	0.1	0.008	T	LP-DIR-AF:DE-BFL:DA-DIR-GEO	g	SF09M09	pmagpy-4.2.100: demag_gui	SF09M09a
	This study																LP-NOMAG		SF09M09		SF09M09a
	This study																LP-NOMAG		SF09M09		SF09M09b
	This study		Fit 1	0.3	358.4	58.3	0.4	1	13	0.0	SF09M09b_LP-DIR-AF	huji mag 2022-05-30 20:07:40	u	0.1	0.008	T	LP-DIR-AF:DE-BFL:DA-DIR-GEO	g	SF09M09	pmagpy-4.2.100: demag_gui	SF09M09b
	This study																LP-NOMAG		SF09M09		SF09M09t
	This study		Fit 1	0.2	11.5	61.0	0.6	1	2	0.0	SF09M09t_LP-DIR-T	huji mag 2022-08-26 13:47:42	u	943.0	373.0	K	LP-DIR-T:DE-BFL:DA-DIR-GEO	g	SF09M09	pmagpy-4.2.100: demag_gui	SF09M09t
	This study		Fit 1	0.4	9.6	59.7	0.6	1	2	0.0	SF09M09u_LP-DIR-T	huji mag 2022-08-26 13:49:41	u	943.0	373.0	K	LP-DIR-T:DE-BFL:DA-DIR-GEO	g	SF09M09	pmagpy-4.2.100: demag_gui	SF09M09u
	This study																LP-NOMAG		SF09M09		SF09M09u
	This study																LP-NOMAG		SF09M10		SF09M10a
	This study		Fit 1	0.4	10.8	55.2	0.3	1	13	0.0	SF09M10a_LP-DIR-AF	huji mag 2022-05-30 20:31:35	u	0.1	0.008	T	LP-DIR-AF:DE-BFL:DA-DIR-GEO	g	SF09M10	pmagpy-4.2.100: demag_gui	SF09M10a
	This study		Fit 1	0.2	9.9	59.6	0.3	1	13	0.0	SF09M10b_LP-DIR-AF	huji mag 2022-05-30 20:56:04	u	0.1	0.008	T	LP-DIR-AF:DE-BFL:DA-DIR-GEO	g	SF09M10	pmagpy-4.2.100: demag_gui	SF09M10b
	This study																LP-NOMAG		SF09M10		SF09M10b
	This study		Fit 1	0.7	14.5	59.2	0.9	1	2	0.0	SF09M10t_LP-DIR-T	huji mag 2022-08-26 13:51:49	u	943.0	373.0	K	LP-DIR-T:DE-BFL:DA-DIR-GEO	g	SF09M10	pmagpy-4.2.100: demag_gui	SF09M10t
	This study																LP-NOMAG		SF09M10		SF09M10t
	This study		Fit 1	0.9	10.5	59.6	1.1	1	2	0.0	SF09M10u_LP-DIR-T	huji mag 2022-08-26 13:54:27	u	943.0	373.0	K	LP-DIR-T:DE-BFL:DA-DIR-GEO	g	SF09M10	pmagpy-4.2.100: demag_gui	SF09M10u
	This study																LP-NOMAG		SF09M10		SF09M10u
	This study		Fit 1	0.6	359.1	61.7	0.3	1	13	0.0	SF09M11a_LP-DIR-AF	huji mag 2022-05-30 21:19:54	u	0.1	0.008	T	LP-DIR-AF:DE-BFL:DA-DIR-GEO	g	SF09M11	pmagpy-4.2.100: demag_gui	SF09M11a
	This study																LP-NOMAG		SF09M11		SF09M11a
	This study																LP-NOMAG		SF09M11		SF09M11b
	This study		Fit 1	0.6	9.0	62.5	0.2	1	13	0.0	SF09M11b_LP-DIR-AF	huji mag 2022-05-30 21:43:40	u	0.1	0.008	T	LP-DIR-AF:DE-BFL:DA-DIR-GEO	g	SF09M11	pmagpy-4.2.100: demag_gui	SF09M11b
	This study		Fit 1	1.1	11.0	63.1	1.2	1	2	0.0	SF09M11t_LP-DIR-T	huji mag 2022-08-26 13:56:33	u	943.0	373.0	K	LP-DIR-T:DE-BFL:DA-DIR-GEO	g	SF09M11	pmagpy-4.2.100: demag_gui	SF09M11t
	This study																LP-NOMAG		SF09M11		SF09M11t
	This study																LP-NOMAG		SF09M11		SF09M11u
	This study		Fit 1	1.1	6.6	62.1	1.4	1	2	0.0	SF09M11u_LP-DIR-T	huji mag 2022-08-26 13:58:31	u	943.0	373.0	K	LP-DIR-T:DE-BFL:DA-DIR-GEO	g	SF09M11	pmagpy-4.2.100: demag_gui	SF09M11u
	This study		Fit 1	0.2	5.0	62.8	0.3	1	13	0.0	SF09M12a_LP-DIR-AF	huji mag 2022-05-30 22:07:22	u	0.1	0.008	T	LP-DIR-AF:DE-BFL:DA-DIR-GEO	g	SF09M12	pmagpy-4.2.100: demag_gui	SF09M12a
	This study																LP-NOMAG		SF09M12		SF09M12a
	This study																LP-NOMAG		SF09M12		SF09M12b
	This study		Fit 1	0.7	11.5	61.5	0.3	1	13	0.0	SF09M12b_LP-DIR-AF	huji mag 2022-05-30 22:31:16	u	0.1	0.008	T	LP-DIR-AF:DE-BFL:DA-DIR-GEO	g	SF09M12	pmagpy-4.2.100: demag_gui	SF09M12b
	This study		Fit 1	0.4	11.9	61.4	0.6	1	2	0.0	SF09M12t_LP-DIR-T	huji mag 2022-08-26 14:00:30	u	943.0	373.0	K	LP-DIR-T:DE-BFL:DA-DIR-GEO	g	SF09M12	pmagpy-4.2.100: demag_gui	SF09M12t
	This study																LP-NOMAG		SF09M12		SF09M12t
	This study		Fit 1	0.2	22.3	58.9	1.3	1	2	0.0	SF09M12u_LP-DIR-T	huji mag 2022-08-26 14:02:30	u	943.0	373.0	K	LP-DIR-T:DE-BFL:DA-DIR-GEO	g	SF09M12	pmagpy-4.2.100: demag_gui	SF09M12u
	This study																LP-NOMAG		SF09M12		SF09M12u
	This study																LP-NOMAG		SF09N01		SF09N01a
	This study		Fit 1	0.1	10.2	62.6	0.5	1	13	0.0	SF09N01a_LP-DIR-AF	huji mag 2022-05-30 22:55:02	u	0.1	0.008	T	LP-DIR-AF:DE-BFL:DA-DIR-GEO	g	SF09N01	pmagpy-4.2.100: demag_gui	SF09N01a
	This study																LP-NOMAG		SF09N01		SF09N01t
	This study		Fit 1	0.2	8.0	61.9	0.5	1	2	0.0	SF09N01t_LP-DIR-T	huji mag 2022-08-26 14:04:29	u	943.0	373.0	K	LP-DIR-T:DE-BFL:DA-DIR-GEO	g	SF09N01	pmagpy-4.2.100: demag_gui	SF09N01t
	This study																LP-NOMAG		SF09N02		SF09N02a
	This study		Fit 1	0.0	11.0	59.5	0.4	1	13	0.0	SF09N02a_LP-DIR-AF	huji mag 2022-05-30 23:18:50	u	0.1	0.008	T	LP-DIR-AF:DE-BFL:DA-DIR-GEO	g	SF09N02	pmagpy-4.2.100: demag_gui	SF09N02a
	This study																LP-NOMAG		SF09N02		SF09N02t
	This study		Fit 1	0.3	6.5	59.0	0.7	1	2	0.0	SF09N02t_LP-DIR-T	huji mag 2022-08-26 14:06:29	u	943.0	373.0	K	LP-DIR-T:DE-BFL:DA-DIR-GEO	g	SF09N02	pmagpy-4.2.100: demag_gui	SF09N02t
	This study																LP-NOMAG		SF09N03		SF09N03a
	This study		Fit 1	0.3	7.6	57.5	0.5	1	13	0.0	SF09N03a_LP-DIR-AF	huji mag 2022-05-30 23:42:41	u	0.1	0.008	T	LP-DIR-AF:DE-BFL:DA-DIR-GEO	g	SF09N03	pmagpy-4.2.100: demag_gui	SF09N03a
	This study																LP-NOMAG		SF09N03		SF09N03t
	This study		Fit 1	0.3	6.8	61.9	0.9	1	2	0.0	SF09N03t_LP-DIR-T	huji mag 2022-08-26 14:08:29	u	943.0	373.0	K	LP-DIR-T:DE-BFL:DA-DIR-GEO	g	SF09N03	pmagpy-4.2.100: demag_gui	SF09N03t
	This study		Fit 1	0.2	1.9	57.2	0.7	1	13	0.0	SF09N04a_LP-DIR-AF	huji mag 2022-05-31 00:06:34	u	0.1	0.008	T	LP-DIR-AF:DE-BFL:DA-DIR-GEO	g	SF09N04	pmagpy-4.2.100: demag_gui	SF09N04a
	This study																LP-NOMAG		SF09N04		SF09N04a
	This study		Fit 1	0.3	7.4	60.5	1.1	1	2	0.0	SF09N04t_LP-DIR-T	huji mag 2022-08-26 14:10:32	u	943.0	373.0	K	LP-DIR-T:DE-BFL:DA-DIR-GEO	g	SF09N04	pmagpy-4.2.100: demag_gui	SF09N04t
	This study																LP-NOMAG		SF09N04		SF09N04t
	This study		Fit 1	0.2	7.6	59.7	1.1	1	2	0.0	SF09N04u_LP-DIR-T	huji mag 2022-08-26 14:12:43	u	943.0	373.0	K	LP-DIR-T:DE-BFL:DA-DIR-GEO	g	SF09N04	pmagpy-4.2.100: demag_gui	SF09N04u
	This study																LP-NOMAG		SF09N04		SF09N04u
	This study		Fit 1	0.3	3.6	62.6	0.3	1	13	0.0	SF09N05a_LP-DIR-AF	huji mag 2022-05-31 00:30:34	u	0.1	0.008	T	LP-DIR-AF:DE-BFL:DA-DIR-GEO	g	SF09N05	pmagpy-4.2.100: demag_gui	SF09N05a
	This study																LP-NOMAG		SF09N05		SF09N05a
	This study		Fit 1	0.3	10.6	59.8	0.6	1	2	0.0	SF09N05t_LP-DIR-T	huji mag 2022-08-26 14:15:29	u	943.0	373.0	K	LP-DIR-T:DE-BFL:DA-DIR-GEO	g	SF09N05	pmagpy-4.2.100: demag_gui	SF09N05t
	This study																LP-NOMAG		SF09N05		SF09N05t
	This study		Fit 1	0.3	9.2	59.1	0.5	1	2	0.0	SF09N05u_LP-DIR-T	huji mag 2022-08-26 14:17:38	u	943.0	373.0	K	LP-DIR-T:DE-BFL:DA-DIR-GEO	g	SF09N05	pmagpy-4.2.100: demag_gui	SF09N05u
	This study																LP-NOMAG		SF09N05		SF09N05u
	This study		Fit 1	0.3	3.6	62.0	0.4	1	13	0.0	SF09N06a_LP-DIR-AF	huji mag 2022-05-31 00:55:09	u	0.1	0.008	T	LP-DIR-AF:DE-BFL:DA-DIR-GEO	g	SF09N06	pmagpy-4.2.100: demag_gui	SF09N06a
	This study																LP-NOMAG		SF09N06		SF09N06a
	This study		Fit 1	0.2	6.7	62.0	0.6	1	2	0.0	SF09N06t_LP-DIR-T	huji mag 2022-08-26 14:19:53	u	943.0	373.0	K	LP-DIR-T:DE-BFL:DA-DIR-GEO	g	SF09N06	pmagpy-4.2.100: demag_gui	SF09N06t
	This study																LP-NOMAG		SF09N06		SF09N06t
	This study		Fit 1	0.3	5.7	62.3	1.0	1	2	0.0	SF09N06u_LP-DIR-T	huji mag 2022-08-26 14:21:58	u	943.0	373.0	K	LP-DIR-T:DE-BFL:DA-DIR-GEO	g	SF09N06	pmagpy-4.2.100: demag_gui	SF09N06u
	This study																LP-NOMAG		SF09N06		SF09N06u
	This study																LP-NOMAG		SF09N07		SF09N07a
	This study		Fit 1	0.6	359.6	61.4	0.8	1	13	0.0	SF09N07a_LP-DIR-AF	huji mag 2022-05-31 01:19:12	u	0.1	0.008	T	LP-DIR-AF:DE-BFL:DA-DIR-GEO	g	SF09N07	pmagpy-4.2.100: demag_gui	SF09N07a
	This study																LP-NOMAG		SF09N07		SF09N07t
	This study		Fit 1	0.5	10.5	59.9	1.1	1	2	0.0	SF09N07t_LP-DIR-T	huji mag 2022-08-26 14:24:05	u	943.0	373.0	K	LP-DIR-T:DE-BFL:DA-DIR-GEO	g	SF09N07	pmagpy-4.2.100: demag_gui	SF09N07t
	This study																LP-NOMAG		SF09N07		SF09N07u
	This study		Fit 1	0.1	5.5	58.9	1.6	1	2	0.0	SF09N07u_LP-DIR-T	huji mag 2022-08-26 14:26:10	u	943.0	373.0	K	LP-DIR-T:DE-BFL:DA-DIR-GEO	g	SF09N07	pmagpy-4.2.100: demag_gui	SF09N07u
	This study																LP-NOMAG		SF09N08		SF09N08a
	This study		Fit 1	0.1	6.7	58.5	0.4	1	13	0.0	SF09N08a_LP-DIR-AF	huji mag 2022-05-31 01:43:22	u	0.1	0.008	T	LP-DIR-AF:DE-BFL:DA-DIR-GEO	g	SF09N08	pmagpy-4.2.100: demag_gui	SF09N08a
	This study																LP-NOMAG		SF09N08		SF09N08t
	This study		Fit 1	0.2	11.2	54.4	0.6	1	2	0.0	SF09N08t_LP-DIR-T	huji mag 2022-08-26 14:28:17	u	943.0	373.0	K	LP-DIR-T:DE-BFL:DA-DIR-GEO	g	SF09N08	pmagpy-4.2.100: demag_gui	SF09N08t
	This study																LP-NOMAG		SF09N08		SF09N08u
	This study		Fit 1	0.4	11.2	59.0	0.9	1	2	0.0	SF09N08u_LP-DIR-T	huji mag 2022-08-26 14:30:24	u	943.0	373.0	K	LP-DIR-T:DE-BFL:DA-DIR-GEO	g	SF09N08	pmagpy-4.2.100: demag_gui	SF09N08u
	This study																LP-NOMAG		SF09N09		SF09N09a
	This study		Fit 1	0.3	7.0	61.0	0.5	1	13	0.0	SF09N09a_LP-DIR-AF	huji mag 2022-05-31 02:07:26	u	0.1	0.008	T	LP-DIR-AF:DE-BFL:DA-DIR-GEO	g	SF09N09	pmagpy-4.2.100: demag_gui	SF09N09a
	This study																LP-NOMAG		SF09N09		SF09N09t
	This study		Fit 1	0.3	12.4	59.2	1.2	1	2	0.0	SF09N09t_LP-DIR-T	huji mag 2022-08-26 14:32:32	u	943.0	373.0	K	LP-DIR-T:DE-BFL:DA-DIR-GEO	g	SF09N09	pmagpy-4.2.100: demag_gui	SF09N09t
	This study																LP-NOMAG		SF09N10		SF09N10a
	This study		Fit 1	0.1	8.4	60.4	0.5	1	13	0.0	SF09N10a_LP-DIR-AF	huji mag 2022-05-31 02:31:33	u	0.1	0.008	T	LP-DIR-AF:DE-BFL:DA-DIR-GEO	g	SF09N10	pmagpy-4.2.100: demag_gui	SF09N10a
	This study		Fit 1	0.3	7.4	60.5	0.9	1	2	0.0	SF09N10t_LP-DIR-T	huji mag 2022-08-26 14:34:41	u	943.0	373.0	K	LP-DIR-T:DE-BFL:DA-DIR-GEO	g	SF09N10	pmagpy-4.2.100: demag_gui	SF09N10t
	This study																LP-NOMAG		SF09N10		SF09N10t
	This study																LP-NOMAG		SF09N11		SF09N11a
	This study		Fit 1	0.2	10.0	61.1	0.3	1	13	0.0	SF09N11a_LP-DIR-AF	huji mag 2022-05-31 02:55:41	u	0.1	0.008	T	LP-DIR-AF:DE-BFL:DA-DIR-GEO	g	SF09N11	pmagpy-4.2.100: demag_gui	SF09N11a
	This study																LP-NOMAG		SF09N11		SF09N11t
	This study		Fit 1	0.2	10.7	60.0	0.5	1	2	0.0	SF09N11t_LP-DIR-T	huji mag 2022-08-26 14:37:21	u	943.0	373.0	K	LP-DIR-T:DE-BFL:DA-DIR-GEO	g	SF09N11	pmagpy-4.2.100: demag_gui	SF09N11t
	This study		Fit 1	0.1	8.0	60.2	1.0	1	2	0.0	SF09N11u_LP-DIR-T	huji mag 2022-08-26 14:39:33	u	943.0	373.0	K	LP-DIR-T:DE-BFL:DA-DIR-GEO	g	SF09N11	pmagpy-4.2.100: demag_gui	SF09N11u
	This study																LP-NOMAG		SF09N11		SF09N11u
	This study		Fit 1	0.5	10.3	63.2	0.4	1	13	0.0	SF09N12a_LP-DIR-AF	huji mag 2022-05-31 03:19:46	u	0.1	0.008	T	LP-DIR-AF:DE-BFL:DA-DIR-GEO	g	SF09N12	pmagpy-4.2.100: demag_gui	SF09N12a
	This study																LP-NOMAG		SF09N12		SF09N12a
	This study		Fit 1	0.3	12.2	59.5	1.3	1	2	0.0	SF09N12t_LP-DIR-T	huji mag 2022-08-26 14:41:44	u	943.0	373.0	K	LP-DIR-T:DE-BFL:DA-DIR-GEO	g	SF09N12	pmagpy-4.2.100: demag_gui	SF09N12t
	This study																LP-NOMAG		SF09N12		SF09N12t
	This study		Fit 1	0.1	12.6	61.1	0.5	1	2	0.0	SF09N12u_LP-DIR-T	huji mag 2022-08-26 14:43:57	u	943.0	373.0	K	LP-DIR-T:DE-BFL:DA-DIR-GEO	g	SF09N12	pmagpy-4.2.100: demag_gui	SF09N12u
	This study																LP-NOMAG		SF09N12		SF09N12u
	This study																LP-NOMAG		SF09N13		SF09N13a
	This study		Fit 1	0.1	6.5	60.5	0.4	1	13	0.0	SF09N13a_LP-DIR-AF	huji mag 2022-05-31 03:43:47	u	0.1	0.008	T	LP-DIR-AF:DE-BFL:DA-DIR-GEO	g	SF09N13	pmagpy-4.2.100: demag_gui	SF09N13a
	This study		Fit 1	0.2	13.1	61.6	0.9	1	2	0.0	SF09N13t_LP-DIR-T	huji mag 2022-08-26 14:46:12	u	943.0	373.0	K	LP-DIR-T:DE-BFL:DA-DIR-GEO	g	SF09N13	pmagpy-4.2.100: demag_gui	SF09N13t
	This study																LP-NOMAG		SF09N13		SF09N13t
	This study																LP-NOMAG		SF09N13		SF09N13u
	This study		Fit 1	0.1	10.2	60.5	0.5	1	2	0.0	SF09N13u_LP-DIR-T	huji mag 2022-08-26 14:48:24	u	943.0	373.0	K	LP-DIR-T:DE-BFL:DA-DIR-GEO	g	SF09N13	pmagpy-4.2.100: demag_gui	SF09N13u
	This study																LP-NOMAG		SF09N14		SF09N14a
	This study		Fit 1	0.4	8.0	59.2	0.6	1	13	0.0	SF09N14a_LP-DIR-AF	huji mag 2022-05-31 04:07:47	u	0.1	0.008	T	LP-DIR-AF:DE-BFL:DA-DIR-GEO	g	SF09N14	pmagpy-4.2.100: demag_gui	SF09N14a
	This study																LP-NOMAG		SF09N14		SF09N14t
	This study		Fit 1	0.3	12.9	60.6	1.0	1	2	0.0	SF09N14t_LP-DIR-T	huji mag 2022-08-26 14:50:39	u	943.0	373.0	K	LP-DIR-T:DE-BFL:DA-DIR-GEO	g	SF09N14	pmagpy-4.2.100: demag_gui	SF09N14t
	This study																LP-NOMAG		SF09N14		SF09N14u
	This study		Fit 1	0.2	14.8	60.5	1.2	1	2	0.0	SF09N14u_LP-DIR-T	huji mag 2022-08-26 14:52:52	u	943.0	373.0	K	LP-DIR-T:DE-BFL:DA-DIR-GEO	g	SF09N14	pmagpy-4.2.100: demag_gui	SF09N14u
	This study																LP-NOMAG		SF09N15		SF09N15a
	This study		Fit 1	0.3	8.2	59.2	0.4	1	13	0.0	SF09N15a_LP-DIR-AF	huji mag 2022-05-31 04:31:40	u	0.1	0.008	T	LP-DIR-AF:DE-BFL:DA-DIR-GEO	g	SF09N15	pmagpy-4.2.100: demag_gui	SF09N15a
	This study		Fit 1	0.2	11.2	59.2	0.9	1	2	0.0	SF09N15t_LP-DIR-T	huji mag 2022-08-26 14:55:03	u	943.0	373.0	K	LP-DIR-T:DE-BFL:DA-DIR-GEO	g	SF09N15	pmagpy-4.2.100: demag_gui	SF09N15t
	This study																LP-NOMAG		SF09N15		SF09N15t
	This study																LP-NOMAG		SF09N16		SF09N16t
	This study		Fit 1	0.4	8.7	59.2	1.0	1	2	0.0	SF09N16t_LP-DIR-T	huji mag 2022-08-26 14:57:18	u	943.0	373.0	K	LP-DIR-T:DE-BFL:DA-DIR-GEO	g	SF09N16	pmagpy-4.2.100: demag_gui	SF09N16t
	This study																LP-NOMAG		SF09N17		SF09N17a
	This study		Fit 1	0.5	13.0	58.6	0.4	1	13	0.0	SF09N17a_LP-DIR-AF	huji mag 2022-05-31 04:56:05	u	0.1	0.008	T	LP-DIR-AF:DE-BFL:DA-DIR-GEO	g	SF09N17	pmagpy-4.2.100: demag_gui	SF09N17a
	This study		Fit 1	0.4	12.5	58.6	0.5	1	13	0.0	SF09N18a_LP-DIR-AF	huji mag 2022-05-31 05:20:06	u	0.1	0.008	T	LP-DIR-AF:DE-BFL:DA-DIR-GEO	g	SF09N18	pmagpy-4.2.100: demag_gui	SF09N18a
	This study																LP-NOMAG		SF09N18		SF09N18a
	This study																LP-NOMAG		SF09Q01		SF09Q01e
	This study		Fit 1	3.8	15.2	57.7	2.4	1	17	0.0	SF09Q01e_LP-DIR-AF	huji mag 2022-06-29 01:31:59	u	0.1	0.008	T	LP-DIR-AF:DE-BFL:DA-DIR-GEO	g	SF09Q01	pmagpy-4.2.100: demag_gui	SF09Q01e
	This study		Fit 1	0.3	8.7	57.4	0.7	1	2	0.0	SF09Q01t_LP-DIR-T	huji mag 2022-08-26 11:33:53	u	943.0	373.0	K	LP-DIR-T:DE-BFL:DA-DIR-GEO	g	SF09Q01	pmagpy-4.2.100: demag_gui	SF09Q01t
	This study																LP-NOMAG		SF09Q01		SF09Q01t
	This study		Fit 1	1.6	9.7	52.7	1.3	1	17	0.0	SF09Q02a_LP-DIR-AF	huji mag 2022-06-29 02:07:32	u	0.1	0.008	T	LP-DIR-AF:DE-BFL:DA-DIR-GEO	g	SF09Q02	pmagpy-4.2.100: demag_gui	SF09Q02a
	This study																LP-NOMAG		SF09Q02		SF09Q02a
	This study		Fit 1	0.7	20.3	49.1	1.2	1	2	0.0	SF09Q02t_LP-DIR-T	huji mag 2022-08-26 11:35:56	u	943.0	373.0	K	LP-DIR-T:DE-BFL:DA-DIR-GEO	g	SF09Q02	pmagpy-4.2.100: demag_gui	SF09Q02t
	This study																LP-NOMAG		SF09Q02		SF09Q02t
	This study		Fit 1	2.3	15.1	52.6	2.8	1	17	0.0	SF09Q03c_LP-DIR-AF	huji mag 2022-06-29 02:43:09	u	0.1	0.008	T	LP-DIR-AF:DE-BFL:DA-DIR-GEO	g	SF09Q03	pmagpy-4.2.100: demag_gui	SF09Q03c
	This study																LP-NOMAG		SF09Q03		SF09Q03c
	This study		Fit 1	0.8	17.4	51.4	1.5	1	2	0.0	SF09Q03t_LP-DIR-T	huji mag 2022-08-26 11:38:03	u	943.0	373.0	K	LP-DIR-T:DE-BFL:DA-DIR-GEO	g	SF09Q03	pmagpy-4.2.100: demag_gui	SF09Q03t
	This study																LP-NOMAG		SF09Q03		SF09Q03t
	This study		Fit 1	4.4	7.9	53.9	3.3	1	17	0.0	SF09Q04a_LP-DIR-AF	huji mag 2022-06-29 03:18:37	u	0.1	0.008	T	LP-DIR-AF:DE-BFL:DA-DIR-GEO	g	SF09Q04	pmagpy-4.2.100: demag_gui	SF09Q04a
	This study																LP-NOMAG		SF09Q04		SF09Q04a
	This study																LP-NOMAG		SF09Q04		SF09Q04t
	This study		Fit 1	1.3	14.3	55.2	1.4	1	2	0.0	SF09Q04t_LP-DIR-T	huji mag 2022-08-26 11:40:09	u	943.0	373.0	K	LP-DIR-T:DE-BFL:DA-DIR-GEO	g	SF09Q04	pmagpy-4.2.100: demag_gui	SF09Q04t
	This study																LP-NOMAG		SF09Q05		SF09Q05b
	This study		Fit 1	1.4	6.5	60.7	1.2	1	17	0.0	SF09Q05b_LP-DIR-AF	huji mag 2022-06-29 03:54:02	u	0.1	0.008	T	LP-DIR-AF:DE-BFL:DA-DIR-GEO	g	SF09Q05	pmagpy-4.2.100: demag_gui	SF09Q05b
	This study																LP-NOMAG		SF09Q05		SF09Q05t
	This study		Fit 1	0.8	9.8	62.5	0.6	1	2	0.0	SF09Q05t_LP-DIR-T	huji mag 2022-08-26 11:42:15	u	943.0	373.0	K	LP-DIR-T:DE-BFL:DA-DIR-GEO	g	SF09Q05	pmagpy-4.2.100: demag_gui	SF09Q05t
	This study																LP-NOMAG		SF09Q06		SF09Q06c
	This study		Fit 1	4.4	4.5	56.9	1.2	1	17	0.0	SF09Q06c_LP-DIR-AF	huji mag 2022-06-29 04:29:22	u	0.1	0.008	T	LP-DIR-AF:DE-BFL:DA-DIR-GEO	g	SF09Q06	pmagpy-4.2.100: demag_gui	SF09Q06c
	This study																LP-NOMAG		SF09Q06		SF09Q06t
	This study		Fit 1	0.6	4.3	54.2	0.6	1	2	0.0	SF09Q06t_LP-DIR-T	huji mag 2022-08-26 11:44:23	u	943.0	373.0	K	LP-DIR-T:DE-BFL:DA-DIR-GEO	g	SF09Q06	pmagpy-4.2.100: demag_gui	SF09Q06t
	This study		Fit 1	1.5	11.1	62.0	2.8	1	17	0.0	SF09Q07b_LP-DIR-AF	huji mag 2022-06-29 05:04:38	u	0.1	0.008	T	LP-DIR-AF:DE-BFL:DA-DIR-GEO	g	SF09Q07	pmagpy-4.2.100: demag_gui	SF09Q07b
	This study																LP-NOMAG		SF09Q07		SF09Q07b
	This study																LP-NOMAG		SF09Q07		SF09Q07t
	This study		Fit 1	1.3	6.2	53.7	1.0	1	2	0.0	SF09Q07t_LP-DIR-T	huji mag 2022-08-26 11:46:30	u	943.0	373.0	K	LP-DIR-T:DE-BFL:DA-DIR-GEO	g	SF09Q07	pmagpy-4.2.100: demag_gui	SF09Q07t
	This study		Fit 1	2.1	20.9	62.2	2.1	1	17	0.0	SF09Q08c_LP-DIR-AF	huji mag 2022-06-29 05:40:03	u	0.1	0.008	T	LP-DIR-AF:DE-BFL:DA-DIR-GEO	g	SF09Q08	pmagpy-4.2.100: demag_gui	SF09Q08c
	This study																LP-NOMAG		SF09Q08		SF09Q08c
	This study		Fit 1	1.2	18.4	56.0	1.4	1	2	0.0	SF09Q08t_LP-DIR-T	huji mag 2022-08-26 11:48:37	u	943.0	373.0	K	LP-DIR-T:DE-BFL:DA-DIR-GEO	g	SF09Q08	pmagpy-4.2.100: demag_gui	SF09Q08t
	This study																LP-NOMAG		SF09Q08		SF09Q08t
	This study		Fit 1	2.3	2.7	60.8	1.8	1	17	0.0	SF09Q09d_LP-DIR-AF	huji mag 2022-06-29 06:15:25	u	0.1	0.008	T	LP-DIR-AF:DE-BFL:DA-DIR-GEO	g	SF09Q09	pmagpy-4.2.100: demag_gui	SF09Q09d
	This study																LP-NOMAG		SF09Q09		SF09Q09d
	This study																LP-NOMAG		SF09Q09		SF09Q09t
	This study		Fit 1	2.9	0.0	56.6	1.4	1	17	0.0	SF09Q10c_LP-DIR-AF	huji mag 2022-06-29 06:51:12	u	0.1	0.008	T	LP-DIR-AF:DE-BFL:DA-DIR-GEO	g	SF09Q10	pmagpy-4.2.100: demag_gui	SF09Q10c
	This study																LP-NOMAG		SF09Q10		SF09Q10c
	This study		Fit 1	0.5	12.1	61.1	0.7	1	2	0.0	SF09Q10t_LP-DIR-T	huji mag 2022-08-26 11:53:25	u	943.0	373.0	K	LP-DIR-T:DE-BFL:DA-DIR-GEO	g	SF09Q10	pmagpy-4.2.100: demag_gui	SF09Q10t
	This study																LP-NOMAG		SF09Q10		SF09Q10t
	This study		Fit 1	1.9	12.3	60.4	1.4	1	17	0.0	SF09Q11c_LP-DIR-AF	huji mag 2022-06-29 07:26:32	u	0.1	0.008	T	LP-DIR-AF:DE-BFL:DA-DIR-GEO	g	SF09Q11	pmagpy-4.2.100: demag_gui	SF09Q11c
	This study																LP-NOMAG		SF09Q11		SF09Q11c
	This study																LP-NOMAG		SF09Q11		SF09Q11t
	This study		Fit 1	1.0	11.8	60.7	1.0	1	2	0.0	SF09Q11t_LP-DIR-T	huji mag 2022-08-26 11:55:30	u	943.0	373.0	K	LP-DIR-T:DE-BFL:DA-DIR-GEO	g	SF09Q11	pmagpy-4.2.100: demag_gui	SF09Q11t
	This study																LP-NOMAG		SF09Q12		SF09Q12c
	This study																LP-NOMAG		SF09Q12		SF09Q12t
	This study		Fit 1	0.9	17.1	55.8	1.5	1	2	0.0	SF09Q12t_LP-DIR-T	huji mag 2022-08-26 11:57:27	u	943.0	373.0	K	LP-DIR-T:DE-BFL:DA-DIR-GEO	g	SF09Q12	pmagpy-4.2.100: demag_gui	SF09Q12t
	This study		Fit 1	2.7	356.3	56.9	1.5	1	17	0.0	SF09Q13b_LP-DIR-AF	huji mag 2022-06-29 14:45:30	u	0.1	0.008	T	LP-DIR-AF:DE-BFL:DA-DIR-GEO	g	SF09Q13	pmagpy-4.2.100: demag_gui	SF09Q13b
	This study																LP-NOMAG		SF09Q13		SF09Q13b
	This study																LP-NOMAG		SF09Q13		SF09Q13t
	This study		Fit 1	0.6	4.1	59.9	0.9	1	2	0.0	SF09Q13t_LP-DIR-T	huji mag 2022-08-26 11:59:27	u	943.0	373.0	K	LP-DIR-T:DE-BFL:DA-DIR-GEO	g	SF09Q13	pmagpy-4.2.100: demag_gui	SF09Q13t
	This study																LP-NOMAG		SF09Q14		SF09Q14c
	This study		Fit 1	2.8	1.9	57.4	1.3	1	17	0.0	SF09Q14c_LP-DIR-AF	huji mag 2022-06-29 15:20:54	u	0.1	0.008	T	LP-DIR-AF:DE-BFL:DA-DIR-GEO	g	SF09Q14	pmagpy-4.2.100: demag_gui	SF09Q14c
	This study		Fit 1	0.3	9.5	59.6	0.5	1	2	0.0	SF09Q14t_LP-DIR-T	huji mag 2022-08-26 12:01:27	u	943.0	373.0	K	LP-DIR-T:DE-BFL:DA-DIR-GEO	g	SF09Q14	pmagpy-4.2.100: demag_gui	SF09Q14t
	This study																LP-NOMAG		SF09Q14		SF09Q14t
	This study		Fit 1	1.7	355.4	59.6	1.1	1	17	0.0	SF09Q15a_LP-DIR-AF	huji mag 2022-06-29 18:18:57	u	0.1	0.008	T	LP-DIR-AF:DE-BFL:DA-DIR-GEO	g	SF09Q15	pmagpy-4.2.100: demag_gui	SF09Q15a
	This study																LP-NOMAG		SF09Q15		SF09Q15a
	This study																LP-NOMAG		SF09Q15		SF09Q15t
	This study		Fit 1	2.3	4.2	60.1	0.9	1	17	0.0	SF09Q16e_LP-DIR-AF	huji mag 2022-06-29 18:53:59	u	0.1	0.008	T	LP-DIR-AF:DE-BFL:DA-DIR-GEO	g	SF09Q16	pmagpy-4.2.100: demag_gui	SF09Q16e
	This study																LP-NOMAG		SF09Q16		SF09Q16e
	This study																LP-NOMAG		SF09Q16		SF09Q16t
	This study		Fit 1	1.1	12.8	60.1	1.0	1	2	0.0	SF09Q16t_LP-DIR-T	huji mag 2022-08-26 12:05:19	u	943.0	373.0	K	LP-DIR-T:DE-BFL:DA-DIR-GEO	g	SF09Q16	pmagpy-4.2.100: demag_gui	SF09Q16t
	This study																LP-NOMAG		SF09Q17		SF09Q17a
	This study		Fit 1	2.2	12.4	46.8	2.6	1	17	0.0	SF09Q17a_LP-DIR-AF	huji mag 2022-06-29 19:29:07	u	0.1	0.008	T	LP-DIR-AF:DE-BFL:DA-DIR-GEO	g	SF09Q17	pmagpy-4.2.100: demag_gui	SF09Q17a
	This study																LP-NOMAG		SF09Q17		SF09Q17t
	This study		Fit 1	1.0	18.9	59.6	1.0	1	2	0.0	SF09Q17t_LP-DIR-T	huji mag 2022-08-26 12:07:16	u	943.0	373.0	K	LP-DIR-T:DE-BFL:DA-DIR-GEO	g	SF09Q17	pmagpy-4.2.100: demag_gui	SF09Q17t
	This study																LP-NOMAG		SF09Q18		SF09Q18b
	This study		Fit 1	1.3	6.2	57.8	0.5	1	17	0.0	SF09Q18b_LP-DIR-AF	huji mag 2022-06-29 20:04:30	u	0.1	0.008	T	LP-DIR-AF:DE-BFL:DA-DIR-GEO	g	SF09Q18	pmagpy-4.2.100: demag_gui	SF09Q18b
	This study																LP-NOMAG		SF09Q18		SF09Q18t
	This study		Fit 1	1.0	15.2	57.4	0.8	1	2	0.0	SF09Q18t_LP-DIR-T	huji mag 2022-08-26 12:09:20	u	943.0	373.0	K	LP-DIR-T:DE-BFL:DA-DIR-GEO	g	SF09Q18	pmagpy-4.2.100: demag_gui	SF09Q18t
	This study																LP-NOMAG		SF09Q19		SF09Q19b
	This study		Fit 1	1.1	358.8	58.0	0.6	1	17	0.0	SF09Q19b_LP-DIR-AF	huji mag 2022-06-29 20:39:53	u	0.1	0.008	T	LP-DIR-AF:DE-BFL:DA-DIR-GEO	g	SF09Q19	pmagpy-4.2.100: demag_gui	SF09Q19b
	This study																LP-NOMAG		SF09Q19		SF09Q19t
	This study		Fit 1	1.1	4.9	61.0	0.9	1	2	0.0	SF09Q19t_LP-DIR-T	huji mag 2022-08-26 12:11:31	u	943.0	373.0	K	LP-DIR-T:DE-BFL:DA-DIR-GEO	g	SF09Q19	pmagpy-4.2.100: demag_gui	SF09Q19t
	This study		Fit 1	1.3	16.4	58.5	1.1	1	17	0.0	SF09Q20f_LP-DIR-AF	huji mag 2022-06-29 21:15:57	u	0.1	0.008	T	LP-DIR-AF:DE-BFL:DA-DIR-GEO	g	SF09Q20	pmagpy-4.2.100: demag_gui	SF09Q20f
	This study																LP-NOMAG		SF09Q20		SF09Q20f
	This study																LP-NOMAG		SF09Q20		SF09Q20t
	This study		Fit 1	1.2	9.1	59.5	0.7	1	2	0.0	SF09Q20t_LP-DIR-T	huji mag 2022-08-26 12:14:18	u	943.0	373.0	K	LP-DIR-T:DE-BFL:DA-DIR-GEO	g	SF09Q20	pmagpy-4.2.100: demag_gui	SF09Q20t
	This study		Fit 1	1.9	12.1	57.5	1.1	1	17	0.0	SF09Q21a_LP-DIR-AF	huji mag 2022-06-29 21:51:18	u	0.1	0.008	T	LP-DIR-AF:DE-BFL:DA-DIR-GEO	g	SF09Q21	pmagpy-4.2.100: demag_gui	SF09Q21a
	This study																LP-NOMAG		SF09Q21		SF09Q21a
	This study																LP-NOMAG		SF09Q21		SF09Q21t
	This study		Fit 1	0.8	10.7	58.8	1.1	1	2	0.0	SF09Q21t_LP-DIR-T	huji mag 2022-08-26 12:16:27	u	943.0	373.0	K	LP-DIR-T:DE-BFL:DA-DIR-GEO	g	SF09Q21	pmagpy-4.2.100: demag_gui	SF09Q21t
	This study																LP-NOMAG		SF09Q22		SF09Q22d
	This study		Fit 1	0.6	6.6	58.6	1.1	1	17	0.0	SF09Q22d_LP-DIR-AF	huji mag 2022-06-29 22:26:30	u	0.1	0.008	T	LP-DIR-AF:DE-BFL:DA-DIR-GEO	g	SF09Q22	pmagpy-4.2.100: demag_gui	SF09Q22d
	This study																LP-NOMAG		SF09Q22		SF09Q22t
	This study		Fit 1	0.6	4.6	58.4	1.5	1	2	0.0	SF09Q22t_LP-DIR-T	huji mag 2022-08-26 12:18:28	u	943.0	373.0	K	LP-DIR-T:DE-BFL:DA-DIR-GEO	g	SF09Q22	pmagpy-4.2.100: demag_gui	SF09Q22t
	This study																LP-NOMAG		SF09Q23		SF09Q23a
	This study		Fit 1	0.7	13.8	60.4	1.9	1	17	0.0	SF09Q23a_LP-DIR-AF	huji mag 2022-06-29 23:01:43	u	0.1	0.008	T	LP-DIR-AF:DE-BFL:DA-DIR-GEO	g	SF09Q23	pmagpy-4.2.100: demag_gui	SF09Q23a
	This study		Fit 1	1.2	18.4	53.3	1.3	1	2	0.0	SF09Q23t_LP-DIR-T	huji mag 2022-08-26 12:20:21	u	943.0	373.0	K	LP-DIR-T:DE-BFL:DA-DIR-GEO	g	SF09Q23	pmagpy-4.2.100: demag_gui	SF09Q23t
	This study																LP-NOMAG		SF09Q23		SF09Q23t
	This study																LP-NOMAG		SF09Q24		SF09Q24f
	This study		Fit 1	0.7	1.7	56.9	0.7	1	17	0.0	SF09Q24f_LP-DIR-AF	huji mag 2022-06-29 23:36:57	u	0.1	0.008	T	LP-DIR-AF:DE-BFL:DA-DIR-GEO	g	SF09Q24	pmagpy-4.2.100: demag_gui	SF09Q24f
	This study																LP-NOMAG		SF09Q24		SF09Q24t
	This study		Fit 1	0.7	6.6	52.8	0.7	1	2	0.0	SF09Q24t_LP-DIR-T	huji mag 2022-08-26 12:22:13	u	943.0	373.0	K	LP-DIR-T:DE-BFL:DA-DIR-GEO	g	SF09Q24	pmagpy-4.2.100: demag_gui	SF09Q24t
	This study		Fit 1	3.5	7.8	52.4	1.3	1	17	0.0	SF09Q25a_LP-DIR-AF	huji mag 2022-06-30 00:12:14	u	0.1	0.008	T	LP-DIR-AF:DE-BFL:DA-DIR-GEO	g	SF09Q25	pmagpy-4.2.100: demag_gui	SF09Q25a
	This study																LP-NOMAG		SF09Q25		SF09Q25a
	This study		Fit 1	1.4	2.7	55.3	1.6	1	2	0.0	SF09Q25t_LP-DIR-T	huji mag 2022-08-26 12:24:05	u	943.0	373.0	K	LP-DIR-T:DE-BFL:DA-DIR-GEO	g	SF09Q25	pmagpy-4.2.100: demag_gui	SF09Q25t
	This study																LP-NOMAG		SF09Q25		SF09Q25t
	This study																LP-NOMAG		SF09Q26		SF09Q26b
	This study		Fit 1	1.8	2.1	59.0	3.8	1	17	0.0	SF09Q26b_LP-DIR-AF	huji mag 2022-06-30 00:47:33	u	0.1	0.008	T	LP-DIR-AF:DE-BFL:DA-DIR-GEO	g	SF09Q26	pmagpy-4.2.100: demag_gui	SF09Q26b
	This study		Fit 1	0.3	12.6	56.1	0.9	1	2	0.0	SF09Q26t_LP-DIR-T	huji mag 2022-08-26 12:25:54	u	943.0	373.0	K	LP-DIR-T:DE-BFL:DA-DIR-GEO	g	SF09Q26	pmagpy-4.2.100: demag_gui	SF09Q26t
	This study																LP-NOMAG		SF09Q26		SF09Q26t
	This study																LP-NOMAG		SF09Q27		SF09Q27a
	This study		Fit 1	0.3	7.1	53.6	2.0	1	17	0.0	SF09Q27a_LP-DIR-AF	huji mag 2022-06-30 01:22:54	u	0.1	0.008	T	LP-DIR-AF:DE-BFL:DA-DIR-GEO	g	SF09Q27	pmagpy-4.2.100: demag_gui	SF09Q27a
	This study																LP-NOMAG		SF09Q27		SF09Q27t
	This study		Fit 1	1.3	8.1	59.3	1.3	1	2	0.0	SF09Q27t_LP-DIR-T	huji mag 2022-08-26 12:27:45	u	943.0	373.0	K	LP-DIR-T:DE-BFL:DA-DIR-GEO	g	SF09Q27	pmagpy-4.2.100: demag_gui	SF09Q27t
	This study		Fit 1	1.5	12.8	55.6	2.1	1	17	0.0	SF09Q28d_LP-DIR-AF	huji mag 2022-06-30 01:58:22	u	0.1	0.008	T	LP-DIR-AF:DE-BFL:DA-DIR-GEO	g	SF09Q28	pmagpy-4.2.100: demag_gui	SF09Q28d
	This study																LP-NOMAG		SF09Q28		SF09Q28d
	This study																LP-NOMAG		SF09Q28		SF09Q28t
	This study		Fit 1	1.1	11.7	56.8	0.9	1	2	0.0	SF09Q28t_LP-DIR-T	huji mag 2022-08-26 12:29:42	u	943.0	373.0	K	LP-DIR-T:DE-BFL:DA-DIR-GEO	g	SF09Q28	pmagpy-4.2.100: demag_gui	SF09Q28t
	This study																LP-NOMAG		SF09Q29		SF09Q29a
	This study		Fit 1	0.4	1.9	57.6	1.1	1	17	0.0	SF09Q29a_LP-DIR-AF	huji mag 2022-06-30 02:33:58	u	0.1	0.008	T	LP-DIR-AF:DE-BFL:DA-DIR-GEO	g	SF09Q29	pmagpy-4.2.100: demag_gui	SF09Q29a
	This study																LP-NOMAG		SF09Q29		SF09Q29t
	This study		Fit 1	1.6	23.2	48.7	3.5	1	2	0.0	SF09Q29t_LP-DIR-T	huji mag 2022-08-26 12:31:48	u	943.0	373.0	K	LP-DIR-T:DE-BFL:DA-DIR-GEO	g	SF09Q29	pmagpy-4.2.100: demag_gui	SF09Q29t
	This study		Fit 1	1.0	26.3	61.3	1.6	1	2	0.0	SF09Q30t_LP-DIR-T	huji mag 2022-08-26 12:34:27	u	943.0	373.0	K	LP-DIR-T:DE-BFL:DA-DIR-GEO	g	SF09Q30	pmagpy-4.2.100: demag_gui	SF09Q30t
	This study																LP-NOMAG		SF09Q30		SF09Q30t
	This study																LP-NOMAG		SF09Q31		SF09Q31a
	This study																LP-NOMAG		SF09Q31		SF09Q31t
	This study		Fit 1	4.0	55.7	48.8	3.8	1	2	0.0	SF09Q31t_LP-DIR-T	huji mag 2022-08-26 12:36:33	u	943.0	373.0	K	LP-DIR-T:DE-BFL:DA-DIR-GEO	g	SF09Q31	pmagpy-4.2.100: demag_gui	SF09Q31t
	This study																LP-NOMAG		SF09Q32		SF09Q32a
	This study		Fit 1	0.2	6.2	57.4	1.2	1	17	0.0	SF09Q32a_LP-DIR-AF	huji mag 2022-06-30 04:21:07	u	0.1	0.008	T	LP-DIR-AF:DE-BFL:DA-DIR-GEO	g	SF09Q32	pmagpy-4.2.100: demag_gui	SF09Q32a
	This study		Fit 1	1.9	7.0	59.2	1.5	1	2	0.0	SF09Q32t_LP-DIR-T	huji mag 2022-08-26 12:38:30	u	943.0	373.0	K	LP-DIR-T:DE-BFL:DA-DIR-GEO	g	SF09Q32	pmagpy-4.2.100: demag_gui	SF09Q32t
	This study																LP-NOMAG		SF09Q32		SF09Q32t
	This study																LP-NOMAG		SF09Q33		SF09Q33a
	This study																LP-NOMAG		SF09Q34		SF09Q34a
	This study		Fit 1	1.4	2.4	50.6	1.5	1	2	0.0	SF09Q34t_LP-DIR-T	huji mag 2022-08-26 12:40:22	u	943.0	373.0	K	LP-DIR-T:DE-BFL:DA-DIR-GEO	g	SF09Q34	pmagpy-4.2.100: demag_gui	SF09Q34t
	This study																LP-NOMAG		SF09Q34		SF09Q34t
	This study																LP-NOMAG		SF09Q35		SF09Q35t
	This study		Fit 1	0.8	28.6	56.3	1.6	1	2	0.0	SF09Q35t_LP-DIR-T	huji mag 2022-08-26 12:42:08	u	943.0	373.0	K	LP-DIR-T:DE-BFL:DA-DIR-GEO	g	SF09Q35	pmagpy-4.2.100: demag_gui	SF09Q35t
	This study		Fit 1	5.0	31.6	50.7	3.2	1	2	0.0	SF09Q36t_LP-DIR-T	huji mag 2022-08-26 12:43:50	u	943.0	373.0	K	LP-DIR-T:DE-BFL:DA-DIR-GEO	g	SF09Q36	pmagpy-4.2.100: demag_gui	SF09Q36t
	This study																LP-NOMAG		SF09Q36		SF09Q36t
	This study		Fit 1	2.0	12.2	58.3	1.3	1	17	0.0	SF09Q37c_LP-DIR-AF	huji mag 2022-06-30 06:06:52	u	0.1	0.008	T	LP-DIR-AF:DE-BFL:DA-DIR-GEO	g	SF09Q37	pmagpy-4.2.100: demag_gui	SF09Q37c
	This study																LP-NOMAG		SF09Q37		SF09Q37c
	This study		Fit 1	2.0	14.2	52.4	1.4	1	2	0.0	SF09Q37t_LP-DIR-T	huji mag 2022-08-26 12:45:33	u	943.0	373.0	K	LP-DIR-T:DE-BFL:DA-DIR-GEO	g	SF09Q37	pmagpy-4.2.100: demag_gui	SF09Q37t
	This study																LP-NOMAG		SF09Q37		SF09Q37t
	This study		Fit 1	4.1	356.3	45.9	2.1	1	17	0.0	SF09Q38a_LP-DIR-AF	huji mag 2022-06-30 06:42:10	u	0.1	0.008	T	LP-DIR-AF:DE-BFL:DA-DIR-GEO	g	SF09Q38	pmagpy-4.2.100: demag_gui	SF09Q38a
	This study																LP-NOMAG		SF09Q38		SF09Q38a
	This study		Fit 1	0.9	4.2	52.7	1.5	1	2	0.0	SF09Q38t_LP-DIR-T	huji mag 2022-08-26 12:47:27	u	943.0	373.0	K	LP-DIR-T:DE-BFL:DA-DIR-GEO	g	SF09Q38	pmagpy-4.2.100: demag_gui	SF09Q38t
	This study																LP-NOMAG		SF09Q38		SF09Q38t
	This study																LP-NOMAG		SF09Q39		SF09Q39t
	This study																LP-NOMAG		SF09Q40		SF09Q40b
	This study		Fit 1	1.9	10.4	53.4	2.4	1	17	0.0	SF09Q40b_LP-DIR-AF	huji mag 2022-06-30 07:17:44	u	0.1	0.008	T	LP-DIR-AF:DE-BFL:DA-DIR-GEO	g	SF09Q40	pmagpy-4.2.100: demag_gui	SF09Q40b
	This study																LP-NOMAG		SF09Q40		SF09Q40t
	This study		Fit 1	2.2	5.2	54.7	2.6	1	2	0.0	SF09Q40t_LP-DIR-T	huji mag 2022-08-26 12:51:38	u	943.0	373.0	K	LP-DIR-T:DE-BFL:DA-DIR-GEO	g	SF09Q40	pmagpy-4.2.100: demag_gui	SF09Q40t
	This study																LP-NOMAG		SF09Q41		SF09Q41a
	This study		Fit 1	3.4	14.2	56.1	1.6	1	17	0.0	SF09Q41a_LP-DIR-AF	huji mag 2022-06-30 07:53:06	u	0.1	0.008	T	LP-DIR-AF:DE-BFL:DA-DIR-GEO	g	SF09Q41	pmagpy-4.2.100: demag_gui	SF09Q41a
	This study																LP-NOMAG		SF09Q41		SF09Q41t
	This study		Fit 1	0.8	14.3	48.6	1.5	1	2	0.0	SF09Q41t_LP-DIR-T	huji mag 2022-08-26 12:54:25	u	943.0	373.0	K	LP-DIR-T:DE-BFL:DA-DIR-GEO	g	SF09Q41	pmagpy-4.2.100: demag_gui	SF09Q41t
	This study																LP-NOMAG		SF09Q42		SF09Q42b
	This study		Fit 1	5.1	15.4	55.2	3.1	1	17	0.0	SF09Q42b_LP-DIR-AF	huji mag 2022-06-30 08:28:30	u	0.1	0.008	T	LP-DIR-AF:DE-BFL:DA-DIR-GEO	g	SF09Q42	pmagpy-4.2.100: demag_gui	SF09Q42b
	This study		Fit 1	2.1	9.9	51.3	3.4	1	2	0.0	SF09Q42t_LP-DIR-T	huji mag 2022-08-26 12:56:34	u	943.0	373.0	K	LP-DIR-T:DE-BFL:DA-DIR-GEO	g	SF09Q42	pmagpy-4.2.100: demag_gui	SF09Q42t
	This study																LP-NOMAG		SF09Q42		SF09Q42t
	This study		Fit 1	3.4	5.4	49.4	4.1	1	19	0.0	SF09Q43c_LP-DIR-AF	huji mag 2022-06-30 09:04:37	u	0.1	0.004	T	LP-DIR-AF:DE-BFL:DA-DIR-GEO	g	SF09Q43	pmagpy-4.2.100: demag_gui	SF09Q43c
	This study																LP-NOMAG		SF09Q43		SF09Q43c
	This study																LP-NOMAG		SF09Q43		SF09Q43t
	This study		Fit 1	1.0	8.3	51.4	1.1	1	2	0.0	SF09Q43t_LP-DIR-T	huji mag 2022-08-26 12:58:35	u	943.0	373.0	K	LP-DIR-T:DE-BFL:DA-DIR-GEO	g	SF09Q43	pmagpy-4.2.100: demag_gui	SF09Q43t
	This study																LP-NOMAG		SF09Q45		SF09Q45d
	This study																LP-NOMAG		SF09Q45		SF09Q45t
	This study		Fit 1	3.1	3.5	33.2	3.1	1	2	0.0	SF09Q45t_LP-DIR-T	huji mag 2022-08-26 13:00:28	u	943.0	373.0	K	LP-DIR-T:DE-BFL:DA-DIR-GEO	g	SF09Q45	pmagpy-4.2.100: demag_gui	SF09Q45t
	This study																LP-NOMAG		SF09Q46		SF09Q46b
	This study																LP-NOMAG		SF09Q46		SF09Q46t
	This study		Fit 1	2.9	35.6	31.1	2.3	1	18	0.0	SF09Q46t_LP-DIR-T	huji mag 2022-08-26 13:02:17	u	853.0	273.0	K	LP-DIR-T:DE-BFL:DA-DIR-GEO	g	SF09Q46	pmagpy-4.2.100: demag_gui	SF09Q46t
	This study																LP-NOMAG		SF09Q47		SF09Q47t
	This study																LP-NOMAG		SF09Q48		SF09Q48t
	This study		Fit 1	2.9	12.1	49.9	3.2	1	2	0.0	SF09Q48t_LP-DIR-T	huji mag 2022-08-26 13:07:18	u	943.0	373.0	K	LP-DIR-T:DE-BFL:DA-DIR-GEO	g	SF09Q48	pmagpy-4.2.100: demag_gui	SF09Q48t
	This study																LP-NOMAG		SF09Q49		SF09Q49a
	This study		Fit 1	9.9	33.7	53.9	8.2	1	17	0.0	SF09Q49a_LP-DIR-AF	huji mag 2022-06-30 10:51:20	u	0.1	0.008	T	LP-DIR-AF:DE-BFL:DA-DIR-GEO	g	SF09Q49	pmagpy-4.2.100: demag_gui	SF09Q49a
	This study																LP-NOMAG		SF09Q49		SF09Q49t
	This study																LP-NOMAG		SF09Q50		SF09Q50t
	This study		Fit 1	4.8	8.2	31.7	4.9	1	2	0.0	SF09Q50t_LP-DIR-T	huji mag 2022-08-26 13:11:23	u	943.0	373.0	K	LP-DIR-T:DE-BFL:DA-DIR-GEO	g	SF09Q50	pmagpy-4.2.100: demag_gui	SF09Q50t
	This study																LP-NOMAG		SF09Q51		SF09Q51b
	This study		Fit 1	1.1	4.6	41.3	2.9	1	17	0.0	SF09Q51b_LP-DIR-AF	huji mag 2022-06-30 11:27:02	u	0.1	0.008	T	LP-DIR-AF:DE-BFL:DA-DIR-GEO	g	SF09Q51	pmagpy-4.2.100: demag_gui	SF09Q51b
	This study																LP-NOMAG		SF09Q51		SF09Q51t
	This study		Fit 1	0.6	8.5	41.1	2.5	1	2	0.0	SF09Q51t_LP-DIR-T	huji mag 2022-08-26 13:14:03	u	943.0	373.0	K	LP-DIR-T:DE-BFL:DA-DIR-GEO	g	SF09Q51	pmagpy-4.2.100: demag_gui	SF09Q51t
>>>>>>>>>>
tab	sites
age	age_high	age_low	age_unit	analysts	citations	dir_alpha95	dir_comp_name	dir_dec	dir_inc	dir_k	dir_n_samples	dir_n_specimens	dir_n_specimens_lines	dir_n_specimens_planes	dir_polarity	dir_r	dir_tilt_correction	geologic_classes	geologic_types	height	lat	lithologies	location	lon	method_codes	result_quality	samples	site	software_packages	specimens	vgp_dm	vgp_dp	vgp_lat	vgp_lon
-830	-815	-845	Years Cal AD (+/-)		This study	3.1	Fit 1	17.7	53.8	239	4	1	1		n	9.9623	0	Archeologic	Burnt Structure		31.705	Not Specified	Gath	34.85	LP-DIR-AF:DE-BFL:DA-DIR-GEO:LP-DC4:DE-FM	g	SF09A01:SF09A02:SF09A03:SF09A04	SF09A	pmagpy-4.2.100: demag_gui.v.3.0	SF09A01a:SF09A01b:SF09A02a:SF09A02b:SF09A03a:SF09A03b:SF09A03c:SF09A03d:SF09A04a:SF09A04b	4.3	3.0	74.9	110.0
-830	-815	-845	Years Cal AD (+/-)		This study	3.1	Fit 1	20.9	62.3	327	5	8	8		n	7.9786	0	Archeologic	Burnt Structure		31.705	Not Specified	Gath	34.85	LP-DIR-AF:DE-BFL:DA-DIR-GEO:LP-DC4:DE-FM	g	SF09B12:SF09B14:SF09B15:SF09B16:SF09B17	SF09B	pmagpy-4.2.100: demag_gui.v.3.0	SF09B12a:SF09B14a:SF09B14b:SF09B15a:SF09B16a:SF09B17a:SF09B17b:SF09B17d	4.8	3.8	69.7	83.0
-830	-815	-845	Years Cal AD (+/-)		This study	2.9	Fit 1	22.4	60.7	531	3	6	6		n	5.9906	0	Archeologic	Burnt Structure		31.705	Not Specified	Gath	34.85	LP-DIR-AF:DE-BFL:DA-DIR-GEO:LP-DC4:DE-FM	g	SF09C01:SF09C02:SF09C07	SF09C	pmagpy-4.2.100: demag_gui.v.3.0	SF09C01a:SF09C01b:SF09C01c:SF09C01d:SF09C02a:SF09C07a	4.4	3.4	69.5	89.3
-830	-815	-845	Years Cal AD (+/-)		This study	4.6	Fit 1	8.2	62.5	211	2	6	6		n	5.9763	0	Archeologic	Burnt Structure		31.705	Not Specified	Gath	34.85	LP-DIR-AF:DE-BFL:DA-DIR-GEO:LP-DC4:DE-FM	g	SF09D03:SF09D27	SF09D	pmagpy-4.2.100: demag_gui.v.3.0	SF09D03a:SF09D03b:SF09D03c:SF09D27a:SF09D27b:SF09D27c	7.2	5.6	76.3	60.5
-830	-815	-845	Years Cal AD (+/-)		This study	1.6	Fit 1	13.2	63.8	1098	4	9	9		n	8.9927	0	Archeologic	Burnt Structure		31.705	Not Specified	Gath	34.85	LP-DIR-AF:DE-BFL:DA-DIR-GEO:LP-DC4:DE-FM	g	SF09E01:SF09E02:SF09E09:SF09E10	SF09E	pmagpy-4.2.100: demag_gui.v.3.0	SF09E01a:SF09E01b:SF09E02a:SF09E02b:SF09E02c:SF09E02d:SF09E09a:SF09E10a:SF09E10b	2.5	2.0	72.9	67.8
-830	-815	-845	Years Cal AD (+/-)		This study	1.5	Fit 1	14.3	64.6	2023	1	6	6		n	5.9975	0	Archeologic	Burnt Structure		31.705	Not Specified	Gath	34.85	LP-DIR-AF:DE-BFL:DA-DIR-GEO:LP-DC4:DE-FM	g	SF09F01	SF09F	pmagpy-4.2.100: demag_gui.v.3.0	SF09F01a:SF09F01b:SF09F01c:SF09F01d:SF09F01e:SF09F01f	2.4	1.9	71.6	67.4
-830	-815	-845	Years Cal AD (+/-)		This study	2.8	Fit 1	14.8	66.2	733	2	5	5		n	4.9945	0	Archeologic	Burnt Structure		31.705	Not Specified	Gath	34.85	LP-DIR-AF:DE-BFL:DA-DIR-GEO:LP-DC4:DE-FM	g	SF09G01:SF09G03	SF09G	pmagpy-4.2.100: demag_gui.v.3.0	SF09G01a:SF09G03a:SF09G03b:SF09G03d:SF09G03e	4.6	3.8	69.8	64.1
-830	-815	-845	Years Cal AD (+/-)		This study	4.4	Fit 1	348.9	65.9	237	2	6	6		n	5.9789	0	Archeologic	Burnt Structure		31.705	Not Specified	Gath	34.85	LP-DIR-AF:DE-BFL:DA-DIR-GEO:LP-DC4:DE-FM	g	SF09H10:SF09H11	SF09H	pmagpy-4.2.100: demag_gui.v.3.0	SF09H10a:SF09H10b:SF09H10c:SF09H10d:SF09H11a:SF09H11b	7.2	5.9	71.5	11.0
-830	-815	-845	Years Cal AD (+/-)		This study	6.1	Fit 1	358.3	68.3	120	2	6	6		n	5.9582	0	Archeologic	Burnt Structure		31.705	Not Specified	Gath	34.85	LP-DIR-AF:DE-BFL:DA-DIR-GEO:LP-DC4:DE-FM	g	SF09I01:SF09I03	SF09I	pmagpy-4.2.100: demag_gui.v.3.0	SF09I01a:SF09I01b:SF09I01c:SF09I01d:SF09I03a:SF09I03b	10.3	8.7	70.2	31.7
-830	-815	-845	Years Cal AD (+/-)		This study	2.3	Fit 1	5.8	60.8	880	2	6	6		n	5.9943	0	Archeologic	Burnt Structure		31.705	Not Specified	Gath	34.85	LP-DIR-AF:DE-BFL:DA-DIR-GEO:LP-DC4:DE-FM	g	SF09J04:SF09J05	SF09J	pmagpy-4.2.100: demag_gui.v.3.0	SF09J04a:SF09J04b:SF09J04c:SF09J05a:SF09J05b:SF09J05c	3.5	2.7	78.9	57.8
-830	-815	-845	Years Cal AD (+/-)		This study	5.4	Fit 1	15.2	61.5	155	3	6	6		n	5.9678	0	Archeologic	Burnt Structure		31.705	Not Specified	Gath	34.85	LP-DIR-AF:DE-BFL:DA-DIR-GEO:LP-DC4:DE-FM	g	SF09K01:SF09K03:SF09K04	SF09K	pmagpy-4.2.100: demag_gui.v.3.0	SF09K01a:SF09K01b:SF09K03a:SF09K03b:SF09K04a:SF09K04b	8.3	6.4	73.7	78.3
-830	-815	-845	Years Cal AD (+/-)		This study	0.8	Fit 1	9.7	60.8	679	12	48	48		n	47.9308	0	Archeologic	Burnt Structure		31.705	Not Specified	Gath	34.85	LP-DIR-AF:DE-BFL:DA-DIR-GEO:LP-DIR-T:LP-DC5:DE-FM	g	SF09M01:SF09M02:SF09M03:SF09M04:SF09M05:SF09M06:SF09M07:SF09M08:SF09M09:SF09M10:SF09M11:SF09M12	SF09M	pmagpy-4.2.100: demag_gui.v.3.0	SF09M01a:SF09M01b:SF09M01t:SF09M01u:SF09M02a:SF09M02b:SF09M02t:SF09M02u:SF09M03a:SF09M03b:SF09M03t:SF09M03u:SF09M04a:SF09M04b:SF09M04t:SF09M04u:SF09M05a:SF09M05b:SF09M05t:SF09M05u:SF09M06a:SF09M06b:SF09M06t:SF09M06u:SF09M07a:SF09M07b:SF09M07t:SF09M07u:SF09M08a:SF09M08b:SF09M08t:SF09M08u:SF09M09a:SF09M09b:SF09M09t:SF09M09u:SF09M10a:SF09M10b:SF09M10t:SF09M10u:SF09M11a:SF09M11b:SF09M11t:SF09M11u:SF0…	1.2	0.9	77.3	69.6
-830	-815	-845	Years Cal AD (+/-)		This study	0.6	Fit 1	8.8	60.1	1236	18	42	42		n	41.9668	0	Archeologic	Burnt Structure		31.705	Not Specified	Gath	34.85	LP-DIR-AF:DE-BFL:DA-DIR-GEO:LP-DIR-T:LP-DC5:DE-FM	g	SF09N01:SF09N02:SF09N03:SF09N04:SF09N05:SF09N06:SF09N07:SF09N08:SF09N09:SF09N10:SF09N11:SF09N12:SF09N13:SF09N14:SF09N15:SF09N16:SF09N17:SF09N18	SF09N	pmagpy-4.2.100: demag_gui.v.3.0	SF09N01a:SF09N01t:SF09N02a:SF09N02t:SF09N03a:SF09N03t:SF09N04a:SF09N04t:SF09N04u:SF09N05a:SF09N05t:SF09N05u:SF09N06a:SF09N06t:SF09N06u:SF09N07a:SF09N07t:SF09N07u:SF09N08a:SF09N08t:SF09N08u:SF09N09a:SF09N09t:SF09N10a:SF09N10t:SF09N11a:SF09N11t:SF09N11u:SF09N12a:SF09N12t:SF09N12u:SF09N13a:SF09N13t:SF09N13u:SF09N14a:SF09N14t:SF09N14u:SF09N15a:SF09N15t:SF09N16t:SF09N17a:SF09N18a	0.9	0.7	78.3	69.6
-830	-815	-845	Years Cal AD (+/-)		This study	1.6	Fit 1	11.1	55.1	93	47	81	81		n	80.1362	0	Archeologic	Burnt Structure		31.705	Not Specified	Gath	34.85	LP-DIR-AF:DE-BFL:DA-DIR-GEO:LP-DIR-T:LP-DC5:DE-FM	g	SF09Q01:SF09Q02:SF09Q03:SF09Q04:SF09Q05:SF09Q06:SF09Q07:SF09Q08:SF09Q09:SF09Q10:SF09Q11:SF09Q12:SF09Q13:SF09Q14:SF09Q15:SF09Q16:SF09Q17:SF09Q18:SF09Q19:SF09Q20:SF09Q21:SF09Q22:SF09Q23:SF09Q24:SF09Q25:SF09Q26:SF09Q27:SF09Q28:SF09Q29:SF09Q30:SF09Q31:SF09Q32:SF09Q34:SF09Q35:SF09Q36:SF09Q37:SF09Q38:SF09Q40:SF09Q41:SF09Q42:SF09Q43:SF09Q45:SF09Q46:SF09Q48:SF09Q49:SF09Q50:SF09Q51	SF09Q	pmagpy-4.2.100: demag_gui.v.3.0	SF09Q01e:SF09Q01t:SF09Q02a:SF09Q02t:SF09Q03c:SF09Q03t:SF09Q04a:SF09Q04t:SF09Q05b:SF09Q05t:SF09Q06c:SF09Q06t:SF09Q07b:SF09Q07t:SF09Q08c:SF09Q08t:SF09Q09d:SF09Q10c:SF09Q10t:SF09Q11c:SF09Q11t:SF09Q12t:SF09Q13b:SF09Q13t:SF09Q14c:SF09Q14t:SF09Q15a:SF09Q16e:SF09Q16t:SF09Q17a:SF09Q17t:SF09Q18b:SF09Q18t:SF09Q19b:SF09Q19t:SF09Q20f:SF09Q20t:SF09Q21a:SF09Q21t:SF09Q22d:SF09Q22t:SF09Q23a:SF09Q23t:SF09Q24f:SF0…	2.3	1.6	80.0	98.8
>>>>>>>>>>
tab	ages
age	age_high	age_low	age_unit	citations	location	method_codes	sample	site	specimen
-830	-815	-845	Years Cal AD (+/-)	This study	Gath	GM-HIST		SF09A
-829	-815	-845	Years Cal AD (+/-)	This study	Gath	GM-HIST		SF09B
-828	-815	-845	Years Cal AD (+/-)	This study	Gath	GM-HIST		SF09C
-827	-815	-845	Years Cal AD (+/-)	This study	Gath	GM-HIST		SF09D
-826	-815	-845	Years Cal AD (+/-)	This study	Gath	GM-HIST		SF09E
-825	-815	-845	Years Cal AD (+/-)	This study	Gath	GM-HIST		SF09F
-824	-815	-845	Years Cal AD (+/-)	This study	Gath	GM-HIST		SF09G
-823	-815	-845	Years Cal AD (+/-)	This study	Gath	GM-HIST		SF09H
-822	-815	-845	Years Cal AD (+/-)	This study	Gath	GM-HIST		SF09I
-821	-815	-845	Years Cal AD (+/-)	This study	Gath	GM-HIST		SF09J
-820	-815	-845	Years Cal AD (+/-)	This study	Gath	GM-HIST		SF09K
-819	-815	-845	Years Cal AD (+/-)	This study	Gath	GM-HIST		SF09M
-818	-815	-845	Years Cal AD (+/-)	This study	Gath	GM-HIST		SF09N
-817	-815	-845	Years Cal AD (+/-)	This study	Gath	GM-HIST		SF09Q
>>>>>>>>>>
tab	measurements
analysts	citations	description	dir_csd	dir_dec	dir_inc	experiment	instrument_codes	magn_moment	magn_x_sigma	magn_y_sigma	magn_z_sigma	meas_n_orient	meas_temp	measurement	method_codes	quality	sequence	software_packages	specimen	standard	treat_ac_field	treat_dc_field	treat_dc_field_phi	treat_dc_field_theta	treat_step_num	treat_temp
	This study		2.4	198.3	26.2	SF09M01t_LP-DIR-T	huji mag 2022-07-12 09:50:59	1.29e-06	5.63e-08	4.96e-08	8.67e-09	8	273	SF09M01t_LP-DIR-T-1	LT-NO:LP-DIR-T	g	1	pmagpy-4.2.83	SF09M01t	u	0.0	0	0.0	0.0		273.0
	This study		2.0	196.3	26.3	SF09M01t_LP-DIR-T	huji mag 2022-07-12 13:36:23	1.29e-06	6.84e-08	1.57e-08	1.07e-08	8	273	SF09M01t_LP-DIR-T-2	LT-T-Z:LP-DIR-T	g	2	pmagpy-4.2.83	SF09M01t	u	0.0	0	0.0	0.0	1	373.0
	This study		1.9	194.9	26.4	SF09M01t_LP-DIR-T	huji mag 2022-07-12 17:39:11	1.26e-06	6.65e-08	1.41e-08	1.02e-08	8	273	SF09M01t_LP-DIR-T-3	LT-T-Z:LP-DIR-T	g	3	pmagpy-4.2.83	SF09M01t	u	0.0	0	0.0	0.0	2	403.0
	This study		1.9	195.4	26.6	SF09M01t_LP-DIR-T	huji mag 2022-07-13 09:27:17	1.24e-06	6.52e-08	1.29e-08	1.04e-08	8	273	SF09M01t_LP-DIR-T-4	LT-T-Z:LP-DIR-T	g	4	pmagpy-4.2.83	SF09M01t	u	0.0	0	0.0	0.0	3	433.0
	This study		1.8	193.6	25.1	SF09M01t_LP-DIR-T	huji mag 2022-07-13 14:54:07	1.18e-06	6.29e-08	1.11e-08	9.74e-09	8	273	SF09M01t_LP-DIR-T-5	LT-T-Z:LP-DIR-T	g	5	pmagpy-4.2.83	SF09M01t	u	0.0	0	0.0	0.0	4	463.0
	This study		1.8	195.7	23.7	SF09M01t_LP-DIR-T	huji mag 2022-07-14 12:48:58	1.11e-06	5.94e-08	1.28e-08	8.6e-09	8	273	SF09M01t_LP-DIR-T-6	LT-T-Z:LP-DIR-T	g	6	pmagpy-4.2.83	SF09M01t	u	0.0	0	0.0	0.0	5	493.0
	This study		1.8	195.0	23.2	SF09M01t_LP-DIR-T	huji mag 2022-07-14 18:08:57	9.87e-07	5.31e-08	1.12e-08	7.71e-09	8	273	SF09M01t_LP-DIR-T-7	LT-T-Z:LP-DIR-T	g	7	pmagpy-4.2.83	SF09M01t	u	0.0	0	0.0	0.0	6	523.0
	This study		1.9	195.5	22.9	SF09M01t_LP-DIR-T	huji mag 2022-07-14 22:22:01	8.59e-07	4.7e-08	1.06e-08	7.03e-09	8	273	SF09M01t_LP-DIR-T-8	LT-T-Z:LP-DIR-T	g	8	pmagpy-4.2.83	SF09M01t	u	0.0	0	0.0	0.0	7	553.0
	This study		1.8	194.8	22.9	SF09M01t_LP-DIR-T	huji mag 2022-07-15 03:51:01	6.64e-07	3.59e-08	7.26e-09	5.12e-09	8	273	SF09M01t_LP-DIR-T-9	LT-T-Z:LP-DIR-T	g	9	pmagpy-4.2.83	SF09M01t	u	0.0	0	0.0	0.0	8	583.0
	This study		1.8	194.6	23.1	SF09M01t_LP-DIR-T	huji mag 2022-07-15 09:37:36	4.44e-07	2.39e-08	5.02e-09	3.56e-09	8	273	SF09M01t_LP-DIR-T-10	LT-T-Z:LP-DIR-T	g	1	pmagpy-4.2.83	SF09M01t	u	0.0	0	0.0	0.0	9	613.0
	This study		1.8	193.7	23.2	SF09M01t_LP-DIR-T	huji mag 2022-07-15 13:48:27	3.71e-07	2e-08	4.33e-09	2.85e-09	8	273	SF09M01t_LP-DIR-T-11	LT-T-Z:LP-DIR-T	g	11	pmagpy-4.2.83	SF09M01t	u	0.0	0	0.0	0.0	1	643.0
	This study		1.9	194.5	23.5	SF09M01t_LP-DIR-T	huji mag 2022-07-17 10:20:48	3.31e-07	1.8e-08	3.79e-09	2.68e-09	8	273	SF09M01t_LP-DIR-T-12	LT-T-Z:LP-DIR-T	g	12	pmagpy-4.2.83	SF09M01t	u	0.0	0	0.0	0.0	11	673.0
	This study		1.8	195.2	22.9	SF09M01t_LP-DIR-T	huji mag 2022-07-17 14:37:49	2.89e-07	1.53e-08	3.41e-09	2.16e-09	8	273	SF09M01t_LP-DIR-T-13	LT-T-Z:LP-DIR-T	g	13	pmagpy-4.2.83	SF09M01t	u	0.0	0	0.0	0.0	12	703.0
	This study		1.7	195.9	22.6	SF09M01t_LP-DIR-T	huji mag 2022-07-18 14:07:13	2.44e-07	1.29e-08	2.56e-09	1.77e-09	8	273	SF09M01t_LP-DIR-T-14	LT-T-Z:LP-DIR-T	g	14	pmagpy-4.2.83	SF09M01t	u	0.0	0	0.0	0.0	13	733.0
	This study		1.8	195.3	22.5	SF09M01t_LP-DIR-T	huji mag 2022-07-19 09:50:56	2e-07	1.06e-08	2.38e-09	1.48e-09	8	273	SF09M01t_LP-DIR-T-15	LT-T-Z:LP-DIR-T	g	15	pmagpy-4.2.83	SF09M01t	u	0.0	0	0.0	0.0	14	763.0
	This study		1.9	194.5	23.3	SF09M01t_LP-DIR-T	huji mag 2022-07-19 13:34:09	1.5e-07	8.07e-09	1.82e-09	1.34e-09	8	273	SF09M01t_LP-DIR-T-16	LT-T-Z:LP-DIR-T	g	16	pmagpy-4.2.83	SF09M01t	u	0.0	0	0.0	0.0	15	793.0
	This study		2.1	197.2	25.3	SF09M01t_LP-DIR-T	huji mag 2022-07-19 17:13:33	9.41e-08	4.77e-09	1.72e-09	7.44e-10	8	273	SF09M01t_LP-DIR-T-17	LT-T-Z:LP-DIR-T	g	17	pmagpy-4.2.83	SF09M01t	u	0.0	0	0.0	0.0	16	823.0
	This study		2.2	199.3	26.8	SF09M01t_LP-DIR-T	huji mag 2022-07-20 22:24:13	3.41e-08	1.55e-09	7.73e-10	2.74e-10	8	273	SF09M01t_LP-DIR-T-18	LT-T-Z:LP-DIR-T	g	18	pmagpy-4.2.83	SF09M01t	u	0.0	0	0.0	0.0	17	853.0
	This study		2.7	203.5	27.9	SF09M01t_LP-DIR-T	huji mag 2022-07-21 06:22:16	1.07e-08	5.64e-10	2.7e-10	8.78e-11	8	273	SF09M01t_LP-DIR-T-19	LT-T-Z:LP-DIR-T	g	19	pmagpy-4.2.83	SF09M01t	u	0.0	0	0.0	0.0	18	883.0
	This study		3.3	216.5	29.3	SF09M01t_LP-DIR-T	huji mag 2022-08-26 08:04:32	3.59e-09	1.72e-10	1.26e-10	2.82e-11	8	273	SF09M01t_LP-DIR-T-20	LT-T-Z:LP-DIR-T	g	2	pmagpy-4.2.83	SF09M01t	u	0.0	0	0.0	0.0	19	913.0
	This study		3.6	211.9	22.2	SF09M01t_LP-DIR-T	huji mag 2022-08-26 13:16:08	2.04e-09	1.02e-10	8.81e-11	1.78e-11	8	273	SF09M01t_LP-DIR-T-21	LT-T-Z:LP-DIR-T	g	21	pmagpy-4.2.83	SF09M01t	u	0.0	0	0.0	0.0	2	943.0
	This study		1.7	191.6	24.4	SF09M01u_LP-DIR-T	huji mag 2022-07-12 09:53:04	5.09e-07	2.58e-08	6.12e-09	4.53e-09	8	273	SF09M01u_LP-DIR-T-22	LT-NO:LP-DIR-T	g	22	pmagpy-4.2.83	SF09M01u	u	0.0	0	0.0	0.0		273.0
	This study		1.8	192.3	24.5	SF09M01u_LP-DIR-T	huji mag 2022-07-12 13:38:24	5.14e-07	2.61e-08	6.7e-09	4.4e-09	8	273	SF09M01u_LP-DIR-T-23	LT-T-Z:LP-DIR-T	g	23	pmagpy-4.2.83	SF09M01u	u	0.0	0	0.0	0.0	1	373.0
	This study		1.7	190.5	24.7	SF09M01u_LP-DIR-T	huji mag 2022-07-12 17:41:18	5.07e-07	2.57e-08	5.89e-09	4.51e-09	8	273	SF09M01u_LP-DIR-T-24	LT-T-Z:LP-DIR-T	g	24	pmagpy-4.2.83	SF09M01u	u	0.0	0	0.0	0.0	2	403.0
	This study		1.7	190.5	24.9	SF09M01u_LP-DIR-T	huji mag 2022-07-13 09:29:14	4.92e-07	2.51e-08	5.55e-09	4.42e-09	8	273	SF09M01u_LP-DIR-T-25	LT-T-Z:LP-DIR-T	g	25	pmagpy-4.2.83	SF09M01u	u	0.0	0	0.0	0.0	3	433.0
	This study		1.7	190.5	24.9	SF09M01u_LP-DIR-T	huji mag 2022-07-13 14:56:08	4.63e-07	2.38e-08	5.21e-09	4.19e-09	8	273	SF09M01u_LP-DIR-T-26	LT-T-Z:LP-DIR-T	g	26	pmagpy-4.2.83	SF09M01u	u	0.0	0	0.0	0.0	4	463.0
	This study		1.6	190.1	25.0	SF09M01u_LP-DIR-T	huji mag 2022-07-14 12:51:02	4.38e-07	2.22e-08	4.58e-09	3.93e-09	8	273	SF09M01u_LP-DIR-T-27	LT-T-Z:LP-DIR-T	g	27	pmagpy-4.2.83	SF09M01u	u	0.0	0	0.0	0.0	5	493.0
	This study		1.6	190.0	25.0	SF09M01u_LP-DIR-T	huji mag 2022-07-14 18:11:00	3.98e-07	2.01e-08	4.45e-09	3.38e-09	8	273	SF09M01u_LP-DIR-T-28	LT-T-Z:LP-DIR-T	g	28	pmagpy-4.2.83	SF09M01u	u	0.0	0	0.0	0.0	6	523.0
	This study		1.6	190.4	25.2	SF09M01u_LP-DIR-T	huji mag 2022-07-14 22:24:03	3.56e-07	1.8e-08	3.81e-09	3.03e-09	8	273	SF09M01u_LP-DIR-T-29	LT-T-Z:LP-DIR-T	g	29	pmagpy-4.2.83	SF09M01u	u	0.0	0	0.0	0.0	7	553.0
	This study		1.6	189.9	25.4	SF09M01u_LP-DIR-T	huji mag 2022-07-15 03:53:06	2.98e-07	1.51e-08	3.18e-09	2.5e-09	8	273	SF09M01u_LP-DIR-T-30	LT-T-Z:LP-DIR-T	g	3	pmagpy-4.2.83	SF09M01u	u	0.0	0	0.0	0.0	8	583.0
	This study		1.6	190.1	25.6	SF09M01u_LP-DIR-T	huji mag 2022-07-15 09:39:37	2.33e-07	1.17e-08	2.68e-09	1.91e-09	8	273	SF09M01u_LP-DIR-T-31	LT-T-Z:LP-DIR-T	g	31	pmagpy-4.2.83	SF09M01u	u	0.0	0	0.0	0.0	9	613.0
	This study		1.6	190.4	25.6	SF09M01u_LP-DIR-T	huji mag 2022-07-15 13:50:31	1.99e-07	9.75e-09	2.08e-09	1.62e-09	8	273	SF09M01u_LP-DIR-T-32	LT-T-Z:LP-DIR-T	g	32	pmagpy-4.2.83	SF09M01u	u	0.0	0	0.0	0.0	1	643.0
	This study		1.7	190.2	25.9	SF09M01u_LP-DIR-T	huji mag 2022-07-17 10:22:48	1.75e-07	8.71e-09	2.14e-09	1.54e-09	8	273	SF09M01u_LP-DIR-T-33	LT-T-Z:LP-DIR-T	g	33	pmagpy-4.2.83	SF09M01u	u	0.0	0	0.0	0.0	11	673.0
	This study		1.6	189.8	25.7	SF09M01u_LP-DIR-T	huji mag 2022-07-17 14:39:53	1.51e-07	7.53e-09	1.73e-09	1.16e-09	8	273	SF09M01u_LP-DIR-T-34	LT-T-Z:LP-DIR-T	g	34	pmagpy-4.2.83	SF09M01u	u	0.0	0	0.0	0.0	12	703.0
	This study		1.7	190.5	26.1	SF09M01u_LP-DIR-T	huji mag 2022-07-18 14:09:17	1.25e-07	6.14e-09	1.47e-09	1.09e-09	8	273	SF09M01u_LP-DIR-T-35	LT-T-Z:LP-DIR-T	g	35	pmagpy-4.2.83	SF09M01u	u	0.0	0	0.0	0.0	13	733.0
	This study		1.7	190.8	26.2	SF09M01u_LP-DIR-T	huji mag 2022-07-19 09:52:59	1e-07	5.03e-09	1.3e-09	8.57e-10	8	273	SF09M01u_LP-DIR-T-36	LT-T-Z:LP-DIR-T	g	36	pmagpy-4.2.83	SF09M01u	u	0.0	0	0.0	0.0	14	763.0
	This study		2.0	190.8	27.0	SF09M01u_LP-DIR-T	huji mag 2022-07-19 13:36:17	7.2e-08	3.63e-09	1.12e-09	7.83e-10	8	273	SF09M01u_LP-DIR-T-37	LT-T-Z:LP-DIR-T	g	37	pmagpy-4.2.83	SF09M01u	u	0.0	0	0.0	0.0	15	793.0
	This study		2.0	190.4	26.5	SF09M01u_LP-DIR-T	huji mag 2022-07-19 17:15:36	4.38e-08	2.18e-09	9.63e-10	2.55e-10	8	273	SF09M01u_LP-DIR-T-38	LT-T-Z:LP-DIR-T	g	38	pmagpy-4.2.83	SF09M01u	u	0.0	0	0.0	0.0	16	823.0
	This study		2.2	190.9	27.1	SF09M01u_LP-DIR-T	huji mag 2022-07-20 22:26:17	1.79e-08	9.25e-10	4e-10	1.53e-10	8	273	SF09M01u_LP-DIR-T-39	LT-T-Z:LP-DIR-T	g	39	pmagpy-4.2.83	SF09M01u	u	0.0	0	0.0	0.0	17	853.0
	This study		2.4	195.1	28.7	SF09M01u_LP-DIR-T	huji mag 2022-07-21 06:24:19	6.05e-09	2.96e-10	1.51e-10	5.37e-11	8	273	SF09M01u_LP-DIR-T-40	LT-T-Z:LP-DIR-T	g	4	pmagpy-4.2.83	SF09M01u	u	0.0	0	0.0	0.0	18	883.0
	This study		3.2	205.3	28.2	SF09M01u_LP-DIR-T	huji mag 2022-08-26 08:06:36	2.29e-09	1.12e-10	8.41e-11	2.29e-11	8	273	SF09M01u_LP-DIR-T-41	LT-T-Z:LP-DIR-T	g	41	pmagpy-4.2.83	SF09M01u	u	0.0	0	0.0	0.0	19	913.0
	This study		4.3	212.5	16.4	SF09M01u_LP-DIR-T	huji mag 2022-08-26 13:18:06	8.25e-10	4.43e-11	4.57e-11	9.1e-12	8	273	SF09M01u_LP-DIR-T-42	LT-T-Z:LP-DIR-T	g	42	pmagpy-4.2.83	SF09M01u	u	0.0	0	0.0	0.0	2	943.0
	This study		1.7	194.9	25.3	SF09M02t_LP-DIR-T	huji mag 2022-07-12 09:55:09	3.99e-07	2.18e-08	2.54e-09	3.37e-09	8	273	SF09M02t_LP-DIR-T-43	LT-NO:LP-DIR-T	g	43	pmagpy-4.2.83	SF09M02t	u	0.0	0	0.0	0.0		273.0
	This study		1.8	194.8	25.4	SF09M02t_LP-DIR-T	huji mag 2022-07-12 13:40:18	3.99e-07	2.2e-08	3.27e-09	3.28e-09	8	273	SF09M02t_LP-DIR-T-44	LT-T-Z:LP-DIR-T	g	44	pmagpy-4.2.83	SF09M02t	u	0.0	0	0.0	0.0	1	373.0
	This study		1.7	194.5	25.6	SF09M02t_LP-DIR-T	huji mag 2022-07-12 17:43:26	3.95e-07	2.12e-08	2.46e-09	3.57e-09	8	273	SF09M02t_LP-DIR-T-45	LT-T-Z:LP-DIR-T	g	45	pmagpy-4.2.83	SF09M02t	u	0.0	0	0.0	0.0	2	403.0
	This study		1.8	194.4	26.2	SF09M02t_LP-DIR-T	huji mag 2022-07-13 09:31:04	3.88e-07	2.13e-08	2.77e-09	3.37e-09	8	273	SF09M02t_LP-DIR-T-46	LT-T-Z:LP-DIR-T	g	46	pmagpy-4.2.83	SF09M02t	u	0.0	0	0.0	0.0	3	433.0
	This study		1.8	194.7	26.3	SF09M02t_LP-DIR-T	huji mag 2022-07-13 14:58:02	3.72e-07	2.04e-08	3.23e-09	3.2e-09	8	273	SF09M02t_LP-DIR-T-47	LT-T-Z:LP-DIR-T	g	47	pmagpy-4.2.83	SF09M02t	u	0.0	0	0.0	0.0	4	463.0
	This study		1.8	194.1	26.5	SF09M02t_LP-DIR-T	huji mag 2022-07-14 12:53:09	3.55e-07	1.94e-08	2.77e-09	3.09e-09	8	273	SF09M02t_LP-DIR-T-48	LT-T-Z:LP-DIR-T	g	48	pmagpy-4.2.83	SF09M02t	u	0.0	0	0.0	0.0	5	493.0
	This study		1.7	194.3	26.7	SF09M02t_LP-DIR-T	huji mag 2022-07-14 18:13:07	3.14e-07	1.67e-08	1.91e-09	2.54e-09	8	273	SF09M02t_LP-DIR-T-49	LT-T-Z:LP-DIR-T	g	49	pmagpy-4.2.83	SF09M02t	u	0.0	0	0.0	0.0	6	523.0
	This study		1.8	193.6	27.1	SF09M02t_LP-DIR-T	huji mag 2022-07-14 22:26:14	2.77e-07	1.52e-08	1.9e-09	2.27e-09	8	273	SF09M02t_LP-DIR-T-50	LT-T-Z:LP-DIR-T	g	5	pmagpy-4.2.83	SF09M02t	u	0.0	0	0.0	0.0	7	553.0
	This study		1.7	193.9	27.6	SF09M02t_LP-DIR-T	huji mag 2022-07-15 03:55:14	2.16e-07	1.16e-08	1.28e-09	1.73e-09	8	273	SF09M02t_LP-DIR-T-51	LT-T-Z:LP-DIR-T	g	51	pmagpy-4.2.83	SF09M02t	u	0.0	0	0.0	0.0	8	583.0
	This study		1.8	193.9	28.2	SF09M02t_LP-DIR-T	huji mag 2022-07-15 09:41:31	1.24e-07	6.6e-09	1.11e-09	9.56e-10	8	273	SF09M02t_LP-DIR-T-52	LT-T-Z:LP-DIR-T	g	52	pmagpy-4.2.83	SF09M02t	u	0.0	0	0.0	0.0	9	613.0
	This study		1.8	194.1	28.5	SF09M02t_LP-DIR-T	huji mag 2022-07-15 13:52:39	9.87e-08	5.22e-09	8.06e-10	7.46e-10	8	273	SF09M02t_LP-DIR-T-53	LT-T-Z:LP-DIR-T	g	53	pmagpy-4.2.83	SF09M02t	u	0.0	0	0.0	0.0	1	643.0
	This study		1.8	194.0	28.9	SF09M02t_LP-DIR-T	huji mag 2022-07-17 10:24:48	8.71e-08	4.5e-09	5.88e-10	7.52e-10	8	273	SF09M02t_LP-DIR-T-54	LT-T-Z:LP-DIR-T	g	54	pmagpy-4.2.83	SF09M02t	u	0.0	0	0.0	0.0	11	673.0
	This study		1.9	193.7	28.6	SF09M02t_LP-DIR-T	huji mag 2022-07-17 14:42:00	7.63e-08	4.18e-09	7.58e-10	5.28e-10	8	273	SF09M02t_LP-DIR-T-55	LT-T-Z:LP-DIR-T	g	55	pmagpy-4.2.83	SF09M02t	u	0.0	0	0.0	0.0	12	703.0
	This study		1.8	194.1	29.1	SF09M02t_LP-DIR-T	huji mag 2022-07-18 14:11:25	6.49e-08	3.29e-09	5.38e-10	5.66e-10	8	273	SF09M02t_LP-DIR-T-56	LT-T-Z:LP-DIR-T	g	56	pmagpy-4.2.83	SF09M02t	u	0.0	0	0.0	0.0	13	733.0
	This study		2.0	192.6	28.8	SF09M02t_LP-DIR-T	huji mag 2022-07-19 09:55:06	5.43e-08	3.07e-09	8.51e-10	3.52e-10	8	273	SF09M02t_LP-DIR-T-57	LT-T-Z:LP-DIR-T	g	57	pmagpy-4.2.83	SF09M02t	u	0.0	0	0.0	0.0	14	763.0
	This study		2.2	193.2	29.9	SF09M02t_LP-DIR-T	huji mag 2022-07-19 13:38:26	4.2e-08	2.22e-09	6.6e-10	5.28e-10	8	273	SF09M02t_LP-DIR-T-58	LT-T-Z:LP-DIR-T	g	58	pmagpy-4.2.83	SF09M02t	u	0.0	0	0.0	0.0	15	793.0
	This study		1.4	192.5	29.5	SF09M02t_LP-DIR-T	huji mag 2022-07-19 17:17:43	2.87e-08	1.07e-09	3.95e-10	1.85e-10	8	273	SF09M02t_LP-DIR-T-59	LT-T-Z:LP-DIR-T	g	59	pmagpy-4.2.83	SF09M02t	u	0.0	0	0.0	0.0	16	823.0
	This study		2.2	194.3	30.5	SF09M02t_LP-DIR-T	huji mag 2022-07-20 22:28:25	1.44e-08	8.01e-10	2.29e-10	1.3e-10	8	273	SF09M02t_LP-DIR-T-60	LT-T-Z:LP-DIR-T	g	6	pmagpy-4.2.83	SF09M02t	u	0.0	0	0.0	0.0	17	853.0
	This study		2.3	198.0	31.1	SF09M02t_LP-DIR-T	huji mag 2022-07-21 06:26:25	4.31e-09	2.22e-10	7.5e-11	3.88e-11	8	273	SF09M02t_LP-DIR-T-61	LT-T-Z:LP-DIR-T	g	61	pmagpy-4.2.83	SF09M02t	u	0.0	0	0.0	0.0	18	883.0
	This study		2.8	209.3	31.2	SF09M02t_LP-DIR-T	huji mag 2022-08-26 08:08:43	1.35e-09	6.48e-11	3.45e-11	8.47e-12	8	273	SF09M02t_LP-DIR-T-62	LT-T-Z:LP-DIR-T	g	62	pmagpy-4.2.83	SF09M02t	u	0.0	0	0.0	0.0	19	913.0
	This study		3.7	206.4	18.3	SF09M02t_LP-DIR-T	huji mag 2022-08-26 13:19:56	4.25e-10	2.36e-11	1.82e-11	2.65e-12	8	273	SF09M02t_LP-DIR-T-63	LT-T-Z:LP-DIR-T	g	63	pmagpy-4.2.83	SF09M02t	u	0.0	0	0.0	0.0	2	943.0
	This study		1.9	192.8	28.5	SF09M02u_LP-DIR-T	huji mag 2022-07-12 09:57:16	1.03e-06	5.16e-08	1.44e-08	8.37e-09	8	273	SF09M02u_LP-DIR-T-64	LT-NO:LP-DIR-T	g	64	pmagpy-4.2.83	SF09M02u	u	0.0	0	0.0	0.0		273.0
	This study		1.9	191.7	28.7	SF09M02u_LP-DIR-T	huji mag 2022-07-12 13:42:03	1.04e-06	5.22e-08	1.4e-08	8.6e-09	8	273	SF09M02u_LP-DIR-T-65	LT-T-Z:LP-DIR-T	g	65	pmagpy-4.2.83	SF09M02u	u	0.0	0	0.0	0.0	1	373.0
	This study		1.9	192.7	28.8	SF09M02u_LP-DIR-T	huji mag 2022-07-12 17:45:35	1.02e-06	5.04e-08	1.38e-08	8.26e-09	8	273	SF09M02u_LP-DIR-T-66	LT-T-Z:LP-DIR-T	g	66	pmagpy-4.2.83	SF09M02u	u	0.0	0	0.0	0.0	2	403.0
	This study		1.9	191.5	29.0	SF09M02u_LP-DIR-T	huji mag 2022-07-13 09:32:49	1e-06	5.07e-08	1.36e-08	8.49e-09	8	273	SF09M02u_LP-DIR-T-67	LT-T-Z:LP-DIR-T	g	67	pmagpy-4.2.83	SF09M02u	u	0.0	0	0.0	0.0	3	433.0
	This study		1.8	191.1	29.2	SF09M02u_LP-DIR-T	huji mag 2022-07-13 14:59:47	9.64e-07	4.8e-08	1.21e-08	7.95e-09	8	273	SF09M02u_LP-DIR-T-68	LT-T-Z:LP-DIR-T	g	68	pmagpy-4.2.83	SF09M02u	u	0.0	0	0.0	0.0	4	463.0
	This study		1.8	191.4	29.4	SF09M02u_LP-DIR-T	huji mag 2022-07-14 12:55:16	9.23e-07	4.57e-08	1.17e-08	7.57e-09	8	273	SF09M02u_LP-DIR-T-69	LT-T-Z:LP-DIR-T	g	69	pmagpy-4.2.83	SF09M02u	u	0.0	0	0.0	0.0	5	493.0
	This study		1.8	191.3	29.6	SF09M02u_LP-DIR-T	huji mag 2022-07-14 18:15:13	8.38e-07	4.14e-08	1.1e-08	6.74e-09	8	273	SF09M02u_LP-DIR-T-70	LT-T-Z:LP-DIR-T	g	7	pmagpy-4.2.83	SF09M02u	u	0.0	0	0.0	0.0	6	523.0
	This study		2.6	194.1	29.8	SF09M02u_LP-DIR-T	huji mag 2022-07-14 22:29:00	7.5e-07	3.08e-08	3.29e-08	4.93e-09	8	273	SF09M02u_LP-DIR-T-71	LT-T-Z:LP-DIR-T	g	71	pmagpy-4.2.83	SF09M02u	u	0.0	0	0.0	0.0	7	553.0
	This study		1.9	192.1	30.2	SF09M02u_LP-DIR-T	huji mag 2022-07-15 03:57:22	5.96e-07	2.9e-08	8.13e-09	4.63e-09	8	273	SF09M02u_LP-DIR-T-72	LT-T-Z:LP-DIR-T	g	72	pmagpy-4.2.83	SF09M02u	u	0.0	0	0.0	0.0	8	583.0
	This study		1.9	191.3	30.9	SF09M02u_LP-DIR-T	huji mag 2022-07-15 09:43:17	3.36e-07	1.64e-08	4.54e-09	2.58e-09	8	273	SF09M02u_LP-DIR-T-73	LT-T-Z:LP-DIR-T	g	73	pmagpy-4.2.83	SF09M02u	u	0.0	0	0.0	0.0	9	613.0
	This study		1.8	191.0	31.2	SF09M02u_LP-DIR-T	huji mag 2022-07-15 13:54:48	2.54e-07	1.22e-08	3.33e-09	1.88e-09	8	273	SF09M02u_LP-DIR-T-74	LT-T-Z:LP-DIR-T	g	74	pmagpy-4.2.83	SF09M02u	u	0.0	0	0.0	0.0	1	643.0
	This study		1.8	191.9	31.4	SF09M02u_LP-DIR-T	huji mag 2022-07-17 10:26:49	2.22e-07	1.05e-08	3.05e-09	1.59e-09	8	273	SF09M02u_LP-DIR-T-75	LT-T-Z:LP-DIR-T	g	75	pmagpy-4.2.83	SF09M02u	u	0.0	0	0.0	0.0	11	673.0
	This study		1.7	191.5	32.4	SF09M02u_LP-DIR-T	huji mag 2022-07-17 14:44:04	1.95e-07	9.25e-09	2.64e-09	1.3e-09	8	273	SF09M02u_LP-DIR-T-76	LT-T-Z:LP-DIR-T	g	76	pmagpy-4.2.83	SF09M02u	u	0.0	0	0.0	0.0	12	703.0
	This study		1.9	192.0	31.5	SF09M02u_LP-DIR-T	huji mag 2022-07-18 14:13:33	1.63e-07	7.72e-09	2.4e-09	1.27e-09	8	273	SF09M02u_LP-DIR-T-77	LT-T-Z:LP-DIR-T	g	77	pmagpy-4.2.83	SF09M02u	u	0.0	0	0.0	0.0	13	733.0
	This study		1.8	191.3	31.3	SF09M02u_LP-DIR-T	huji mag 2022-07-19 09:57:13	1.34e-07	6.42e-09	1.81e-09	9.09e-10	8	273	SF09M02u_LP-DIR-T-78	LT-T-Z:LP-DIR-T	g	78	pmagpy-4.2.83	SF09M02u	u	0.0	0	0.0	0.0	14	763.0
	This study		1.9	191.3	32.0	SF09M02u_LP-DIR-T	huji mag 2022-07-19 13:41:05	1.01e-07	4.67e-09	1.33e-09	9.54e-10	8	273	SF09M02u_LP-DIR-T-79	LT-T-Z:LP-DIR-T	g	79	pmagpy-4.2.83	SF09M02u	u	0.0	0	0.0	0.0	15	793.0
	This study		1.9	191.6	32.0	SF09M02u_LP-DIR-T	huji mag 2022-07-19 17:19:50	6.68e-08	3.02e-09	1.03e-09	5.24e-10	8	273	SF09M02u_LP-DIR-T-80	LT-T-Z:LP-DIR-T	g	8	pmagpy-4.2.83	SF09M02u	u	0.0	0	0.0	0.0	16	823.0
	This study		2.2	192.5	32.4	SF09M02u_LP-DIR-T	huji mag 2022-07-20 22:30:33	2.98e-08	1.44e-09	6.55e-10	2.41e-10	8	273	SF09M02u_LP-DIR-T-81	LT-T-Z:LP-DIR-T	g	81	pmagpy-4.2.83	SF09M02u	u	0.0	0	0.0	0.0	17	853.0
	This study		2.7	198.1	32.1	SF09M02u_LP-DIR-T	huji mag 2022-07-21 06:28:32	8.38e-09	4.13e-10	2.36e-10	6.8e-11	8	273	SF09M02u_LP-DIR-T-82	LT-T-Z:LP-DIR-T	g	82	pmagpy-4.2.83	SF09M02u	u	0.0	0	0.0	0.0	18	883.0
	This study		3.2	210.0	35.4	SF09M02u_LP-DIR-T	huji mag 2022-08-26 08:10:49	2.92e-09	1.33e-10	1.07e-10	2.32e-11	8	273	SF09M02u_LP-DIR-T-83	LT-T-Z:LP-DIR-T	g	83	pmagpy-4.2.83	SF09M02u	u	0.0	0	0.0	0.0	19	913.0
	This study		4.2	209.3	27.0	SF09M02u_LP-DIR-T	huji mag 2022-08-26 13:21:41	8.18e-10	3.95e-11	4.65e-11	6.75e-12	8	273	SF09M02u_LP-DIR-T-84	LT-T-Z:LP-DIR-T	g	84	pmagpy-4.2.83	SF09M02u	u	0.0	0	0.0	0.0	2	943.0
	This study		2.0	193.0	29.4	SF09M03t_LP-DIR-T	huji mag 2022-07-12 09:59:21	7.51e-07	3.92e-08	1.19e-08	6.15e-09	8	273	SF09M03t_LP-DIR-T-85	LT-NO:LP-DIR-T	g	85	pmagpy-4.2.83	SF09M03t	u	0.0	0	0.0	0.0		273.0
	This study		2.2	194.1	29.6	SF09M03t_LP-DIR-T	huji mag 2022-07-12 13:43:50	7.54e-07	3.92e-08	1.33e-08	5.92e-09	8	273	SF09M03t_LP-DIR-T-86	LT-T-Z:LP-DIR-T	g	86	pmagpy-4.2.83	SF09M03t	u	0.0	0	0.0	0.0	1	373.0
	This study		2.1	192.9	29.8	SF09M03t_LP-DIR-T	huji mag 2022-07-12 17:47:43	7.48e-07	3.91e-08	1.19e-08	5.97e-09	8	273	SF09M03t_LP-DIR-T-87	LT-T-Z:LP-DIR-T	g	87	pmagpy-4.2.83	SF09M03t	u	0.0	0	0.0	0.0	2	403.0
	This study		2.1	194.3	30.0	SF09M03t_LP-DIR-T	huji mag 2022-07-13 09:34:33	7.38e-07	3.8e-08	1.18e-08	6.01e-09	8	273	SF09M03t_LP-DIR-T-88	LT-T-Z:LP-DIR-T	g	88	pmagpy-4.2.83	SF09M03t	u	0.0	0	0.0	0.0	3	433.0
	This study		2.1	193.3	30.1	SF09M03t_LP-DIR-T	huji mag 2022-07-13 15:01:33	7.09e-07	3.65e-08	1.17e-08	5.65e-09	8	273	SF09M03t_LP-DIR-T-89	LT-T-Z:LP-DIR-T	g	89	pmagpy-4.2.83	SF09M03t	u	0.0	0	0.0	0.0	4	463.0
	This study		2.0	193.4	30.2	SF09M03t_LP-DIR-T	huji mag 2022-07-14 12:57:24	6.82e-07	3.51e-08	1.03e-08	5.56e-09	8	273	SF09M03t_LP-DIR-T-90	LT-T-Z:LP-DIR-T	g	9	pmagpy-4.2.83	SF09M03t	u	0.0	0	0.0	0.0	5	493.0
	This study		2.1	193.5	30.4	SF09M03t_LP-DIR-T	huji mag 2022-07-14 18:17:20	6.29e-07	3.22e-08	1.02e-08	4.84e-09	8	273	SF09M03t_LP-DIR-T-91	LT-T-Z:LP-DIR-T	g	91	pmagpy-4.2.83	SF09M03t	u	0.0	0	0.0	0.0	6	523.0
	This study		2.1	193.3	30.7	SF09M03t_LP-DIR-T	huji mag 2022-07-14 22:31:09	5.68e-07	2.9e-08	1.02e-08	4.51e-09	8	273	SF09M03t_LP-DIR-T-92	LT-T-Z:LP-DIR-T	g	92	pmagpy-4.2.83	SF09M03t	u	0.0	0	0.0	0.0	7	553.0
	This study		2.1	193.1	30.8	SF09M03t_LP-DIR-T	huji mag 2022-07-15 03:59:30	4.36e-07	2.24e-08	6.97e-09	3.43e-09	8	273	SF09M03t_LP-DIR-T-93	LT-T-Z:LP-DIR-T	g	93	pmagpy-4.2.83	SF09M03t	u	0.0	0	0.0	0.0	8	583.0
	This study		2.1	194.1	31.2	SF09M03t_LP-DIR-T	huji mag 2022-07-15 09:45:02	2.16e-07	1.09e-08	3.88e-09	1.6e-09	8	273	SF09M03t_LP-DIR-T-94	LT-T-Z:LP-DIR-T	g	94	pmagpy-4.2.83	SF09M03t	u	0.0	0	0.0	0.0	9	613.0
	This study		2.2	193.3	31.3	SF09M03t_LP-DIR-T	huji mag 2022-07-15 13:56:55	1.41e-07	7.26e-09	2.72e-09	1.01e-09	8	273	SF09M03t_LP-DIR-T-95	LT-T-Z:LP-DIR-T	g	95	pmagpy-4.2.83	SF09M03t	u	0.0	0	0.0	0.0	1	643.0
	This study		2.4	193.7	30.8	SF09M03t_LP-DIR-T	huji mag 2022-07-17 10:28:58	1.23e-07	6.95e-09	2.18e-09	9.71e-10	8	273	SF09M03t_LP-DIR-T-96	LT-T-Z:LP-DIR-T	g	96	pmagpy-4.2.83	SF09M03t	u	0.0	0	0.0	0.0	11	673.0
	This study		2.1	193.7	31.8	SF09M03t_LP-DIR-T	huji mag 2022-07-17 14:46:11	1.03e-07	5.17e-09	1.76e-09	8.14e-10	8	273	SF09M03t_LP-DIR-T-97	LT-T-Z:LP-DIR-T	g	97	pmagpy-4.2.83	SF09M03t	u	0.0	0	0.0	0.0	12	703.0
	This study		2.2	193.7	31.7	SF09M03t_LP-DIR-T	huji mag 2022-07-18 14:15:41	8.72e-08	4.58e-09	1.65e-09	6.95e-10	8	273	SF09M03t_LP-DIR-T-98	LT-T-Z:LP-DIR-T	g	98	pmagpy-4.2.83	SF09M03t	u	0.0	0	0.0	0.0	13	733.0
	This study		2.1	193.7	31.7	SF09M03t_LP-DIR-T	huji mag 2022-07-19 09:59:26	7.21e-08	3.65e-09	1.37e-09	4.5e-10	8	273	SF09M03t_LP-DIR-T-99	LT-T-Z:LP-DIR-T	g	99	pmagpy-4.2.83	SF09M03t	u	0.0	0	0.0	0.0	14	763.0
	This study		2.7	193.1	32.6	SF09M03t_LP-DIR-T	huji mag 2022-07-19 13:43:10	5.65e-08	2.99e-09	1.59e-09	6.09e-10	8	273	SF09M03t_LP-DIR-T-100	LT-T-Z:LP-DIR-T	g	1	pmagpy-4.2.83	SF09M03t	u	0.0	0	0.0	0.0	15	793.0
	This study		2.3	193.5	31.8	SF09M03t_LP-DIR-T	huji mag 2022-07-19 17:21:56	3.9e-08	1.87e-09	1e-09	2.2e-10	8	273	SF09M03t_LP-DIR-T-101	LT-T-Z:LP-DIR-T	g	101	pmagpy-4.2.83	SF09M03t	u	0.0	0	0.0	0.0	16	823.0
	This study		2.6	194.2	32.1	SF09M03t_LP-DIR-T	huji mag 2022-07-20 22:32:43	1.94e-08	1.06e-09	5.07e-10	1.57e-10	8	273	SF09M03t_LP-DIR-T-102	LT-T-Z:LP-DIR-T	g	102	pmagpy-4.2.83	SF09M03t	u	0.0	0	0.0	0.0	17	853.0
	This study		2.9	201.2	34.3	SF09M03t_LP-DIR-T	huji mag 2022-07-21 06:30:39	4.6e-09	2.26e-10	1.4e-10	3.53e-11	8	273	SF09M03t_LP-DIR-T-103	LT-T-Z:LP-DIR-T	g	103	pmagpy-4.2.83	SF09M03t	u	0.0	0	0.0	0.0	18	883.0
	This study		3.6	222.0	37.6	SF09M03t_LP-DIR-T	huji mag 2022-08-26 08:12:55	1.47e-09	6.81e-11	6.09e-11	9.14e-12	8	273	SF09M03t_LP-DIR-T-104	LT-T-Z:LP-DIR-T	g	104	pmagpy-4.2.83	SF09M03t	u	0.0	0	0.0	0.0	19	913.0
	This study		5.4	212.5	17.6	SF09M03t_LP-DIR-T	huji mag 2022-08-26 13:23:25	2.64e-10	1.28e-11	2.17e-11	2.11e-12	8	273	SF09M03t_LP-DIR-T-105	LT-T-Z:LP-DIR-T	g	105	pmagpy-4.2.83	SF09M03t	u	0.0	0	0.0	0.0	2	943.0
	This study		1.8	192.3	27.5	SF09M03u_LP-DIR-T	huji mag 2022-07-12 10:01:26	3.66e-06	1.94e-07	3.22e-08	3.01e-08	8	273	SF09M03u_LP-DIR-T-106	LT-NO:LP-DIR-T	g	106	pmagpy-4.2.83	SF09M03u	u	0.0	0	0.0	0.0		273.0
	This study		1.7	192.0	27.6	SF09M03u_LP-DIR-T	huji mag 2022-07-12 13:45:39	3.67e-06	1.94e-07	3.27e-08	2.66e-08	8	273	SF09M03u_LP-DIR-T-107	LT-T-Z:LP-DIR-T	g	107	pmagpy-4.2.83	SF09M03u	u	0.0	0	0.0	0.0	1	373.0
	This study		1.8	192.0	27.7	SF09M03u_LP-DIR-T	huji mag 2022-07-12 17:49:48	3.66e-06	1.96e-07	3.39e-08	3.01e-08	8	273	SF09M03u_LP-DIR-T-108	LT-T-Z:LP-DIR-T	g	108	pmagpy-4.2.83	SF09M03u	u	0.0	0	0.0	0.0	2	403.0
	This study		1.8	192.0	28.1	SF09M03u_LP-DIR-T	huji mag 2022-07-13 09:36:23	3.64e-06	1.9e-07	3.12e-08	3e-08	8	273	SF09M03u_LP-DIR-T-109	LT-T-Z:LP-DIR-T	g	109	pmagpy-4.2.83	SF09M03u	u	0.0	0	0.0	0.0	3	433.0
	This study		1.8	192.1	28.5	SF09M03u_LP-DIR-T	huji mag 2022-07-13 15:03:22	3.52e-06	1.83e-07	3.2e-08	2.88e-08	8	273	SF09M03u_LP-DIR-T-110	LT-T-Z:LP-DIR-T	g	11	pmagpy-4.2.83	SF09M03u	u	0.0	0	0.0	0.0	4	463.0
	This study		1.8	192.0	28.6	SF09M03u_LP-DIR-T	huji mag 2022-07-14 12:59:31	3.4e-06	1.77e-07	2.83e-08	2.82e-08	8	273	SF09M03u_LP-DIR-T-111	LT-T-Z:LP-DIR-T	g	111	pmagpy-4.2.83	SF09M03u	u	0.0	0	0.0	0.0	5	493.0
	This study		1.8	191.6	28.7	SF09M03u_LP-DIR-T	huji mag 2022-07-14 18:19:27	3.18e-06	1.66e-07	2.55e-08	2.61e-08	8	273	SF09M03u_LP-DIR-T-112	LT-T-Z:LP-DIR-T	g	112	pmagpy-4.2.83	SF09M03u	u	0.0	0	0.0	0.0	6	523.0
	This study		1.8	190.0	28.8	SF09M03u_LP-DIR-T	huji mag 2022-07-14 22:33:19	2.92e-06	1.51e-07	2.73e-08	2.37e-08	8	273	SF09M03u_LP-DIR-T-113	LT-T-Z:LP-DIR-T	g	113	pmagpy-4.2.83	SF09M03u	u	0.0	0	0.0	0.0	7	553.0
	This study		1.8	191.9	29.1	SF09M03u_LP-DIR-T	huji mag 2022-07-15 04:01:37	2.29e-06	1.19e-07	1.94e-08	1.89e-08	8	273	SF09M03u_LP-DIR-T-114	LT-T-Z:LP-DIR-T	g	114	pmagpy-4.2.83	SF09M03u	u	0.0	0	0.0	0.0	8	583.0
	This study		1.8	191.8	29.2	SF09M03u_LP-DIR-T	huji mag 2022-07-15 09:46:51	1.14e-06	5.94e-08	9.92e-09	9.08e-09	8	273	SF09M03u_LP-DIR-T-115	LT-T-Z:LP-DIR-T	g	115	pmagpy-4.2.83	SF09M03u	u	0.0	0	0.0	0.0	9	613.0
	This study		1.8	190.7	29.3	SF09M03u_LP-DIR-T	huji mag 2022-07-15 13:59:03	7.9e-07	4.12e-08	6.67e-09	6.48e-09	8	273	SF09M03u_LP-DIR-T-116	LT-T-Z:LP-DIR-T	g	116	pmagpy-4.2.83	SF09M03u	u	0.0	0	0.0	0.0	1	643.0
	This study		1.8	191.7	29.4	SF09M03u_LP-DIR-T	huji mag 2022-07-17 10:31:43	6.87e-07	3.58e-08	6.74e-09	5.64e-09	8	273	SF09M03u_LP-DIR-T-117	LT-T-Z:LP-DIR-T	g	117	pmagpy-4.2.83	SF09M03u	u	0.0	0	0.0	0.0	11	673.0
	This study		1.8	191.9	29.5	SF09M03u_LP-DIR-T	huji mag 2022-07-17 14:48:16	6.04e-07	3.17e-08	5.2e-09	4.98e-09	8	273	SF09M03u_LP-DIR-T-118	LT-T-Z:LP-DIR-T	g	118	pmagpy-4.2.83	SF09M03u	u	0.0	0	0.0	0.0	12	703.0
	This study		1.8	191.9	29.5	SF09M03u_LP-DIR-T	huji mag 2022-07-18 14:17:49	5.19e-07	2.71e-08	4.26e-09	4.22e-09	8	273	SF09M03u_LP-DIR-T-119	LT-T-Z:LP-DIR-T	g	119	pmagpy-4.2.83	SF09M03u	u	0.0	0	0.0	0.0	13	733.0
	This study		1.8	192.1	29.6	SF09M03u_LP-DIR-T	huji mag 2022-07-19 10:01:30	4.36e-07	2.28e-08	3.74e-09	3.5e-09	8	273	SF09M03u_LP-DIR-T-120	LT-T-Z:LP-DIR-T	g	12	pmagpy-4.2.83	SF09M03u	u	0.0	0	0.0	0.0	14	763.0
	This study		1.9	192.1	29.8	SF09M03u_LP-DIR-T	huji mag 2022-07-19 13:45:07	3.43e-07	1.8e-08	3.17e-09	2.98e-09	8	273	SF09M03u_LP-DIR-T-121	LT-T-Z:LP-DIR-T	g	121	pmagpy-4.2.83	SF09M03u	u	0.0	0	0.0	0.0	15	793.0
	This study		1.8	192.4	29.8	SF09M03u_LP-DIR-T	huji mag 2022-07-19 17:24:03	2.41e-07	1.23e-08	2.15e-09	1.87e-09	8	273	SF09M03u_LP-DIR-T-122	LT-T-Z:LP-DIR-T	g	122	pmagpy-4.2.83	SF09M03u	u	0.0	0	0.0	0.0	16	823.0
	This study		1.9	193.2	30.1	SF09M03u_LP-DIR-T	huji mag 2022-07-20 22:34:51	1.18e-07	6.24e-09	1.12e-09	9.9e-10	8	273	SF09M03u_LP-DIR-T-123	LT-T-Z:LP-DIR-T	g	123	pmagpy-4.2.83	SF09M03u	u	0.0	0	0.0	0.0	17	853.0
	This study		2.5	197.2	30.5	SF09M03u_LP-DIR-T	huji mag 2022-07-21 06:32:42	2.58e-08	1.42e-09	5.6e-10	2.12e-10	8	273	SF09M03u_LP-DIR-T-124	LT-T-Z:LP-DIR-T	g	124	pmagpy-4.2.83	SF09M03u	u	0.0	0	0.0	0.0	18	883.0
	This study		3.2	214.7	32.6	SF09M03u_LP-DIR-T	huji mag 2022-08-26 08:15:02	6.83e-09	3.19e-10	2.29e-10	5.26e-11	8	273	SF09M03u_LP-DIR-T-125	LT-T-Z:LP-DIR-T	g	125	pmagpy-4.2.83	SF09M03u	u	0.0	0	0.0	0.0	19	913.0
	This study		4.7	218.0	18.1	SF09M03u_LP-DIR-T	huji mag 2022-08-26 13:25:15	1.5e-09	7.02e-11	1.05e-10	1.35e-11	8	273	SF09M03u_LP-DIR-T-126	LT-T-Z:LP-DIR-T	g	126	pmagpy-4.2.83	SF09M03u	u	0.0	0	0.0	0.0	2	943.0
	This study		1.8	191.6	26.6	SF09M04t_LP-DIR-T	huji mag 2022-07-12 10:03:31	1.41e-06	7.2e-08	1.74e-08	1.18e-08	8	273	SF09M04t_LP-DIR-T-127	LT-NO:LP-DIR-T	g	127	pmagpy-4.2.83	SF09M04t	u	0.0	0	0.0	0.0		273.0
	This study		1.8	192.5	26.3	SF09M04t_LP-DIR-T	huji mag 2022-07-12 13:47:36	1.4e-06	7.15e-08	1.81e-08	1.13e-08	8	273	SF09M04t_LP-DIR-T-128	LT-T-Z:LP-DIR-T	g	128	pmagpy-4.2.83	SF09M04t	u	0.0	0	0.0	0.0	1	373.0
	This study		1.8	192.4	26.2	SF09M04t_LP-DIR-T	huji mag 2022-07-12 17:51:56	1.39e-06	7.13e-08	1.69e-08	1.13e-08	8	273	SF09M04t_LP-DIR-T-129	LT-T-Z:LP-DIR-T	g	129	pmagpy-4.2.83	SF09M04t	u	0.0	0	0.0	0.0	2	403.0
	This study		1.8	192.9	26.1	SF09M04t_LP-DIR-T	huji mag 2022-07-13 09:38:19	1.36e-06	6.95e-08	1.65e-08	1.13e-08	8	273	SF09M04t_LP-DIR-T-130	LT-T-Z:LP-DIR-T	g	13	pmagpy-4.2.83	SF09M04t	u	0.0	0	0.0	0.0	3	433.0
	This study		1.8	192.3	25.9	SF09M04t_LP-DIR-T	huji mag 2022-07-13 15:05:19	1.3e-06	6.62e-08	1.59e-08	1.06e-08	8	273	SF09M04t_LP-DIR-T-131	LT-T-Z:LP-DIR-T	g	131	pmagpy-4.2.83	SF09M04t	u	0.0	0	0.0	0.0	4	463.0
	This study		1.8	192.5	25.9	SF09M04t_LP-DIR-T	huji mag 2022-07-14 13:01:39	1.25e-06	6.41e-08	1.46e-08	1.03e-08	8	273	SF09M04t_LP-DIR-T-132	LT-T-Z:LP-DIR-T	g	132	pmagpy-4.2.83	SF09M04t	u	0.0	0	0.0	0.0	5	493.0
	This study		1.7	191.1	26.0	SF09M04t_LP-DIR-T	huji mag 2022-07-14 18:21:34	1.16e-06	5.89e-08	1.3e-08	9.35e-09	8	273	SF09M04t_LP-DIR-T-133	LT-T-Z:LP-DIR-T	g	133	pmagpy-4.2.83	SF09M04t	u	0.0	0	0.0	0.0	6	523.0
	This study		1.7	190.2	26.0	SF09M04t_LP-DIR-T	huji mag 2022-07-14 22:35:17	1.05e-06	5.34e-08	1.13e-08	8.51e-09	8	273	SF09M04t_LP-DIR-T-134	LT-T-Z:LP-DIR-T	g	134	pmagpy-4.2.83	SF09M04t	u	0.0	0	0.0	0.0	7	553.0
	This study		1.8	191.0	26.0	SF09M04t_LP-DIR-T	huji mag 2022-07-15 04:03:45	8.35e-07	3.85e-08	1.28e-08	6.83e-09	8	273	SF09M04t_LP-DIR-T-135	LT-T-Z:LP-DIR-T	g	135	pmagpy-4.2.83	SF09M04t	u	0.0	0	0.0	0.0	8	583.0
	This study		2.0	195.1	26.3	SF09M04t_LP-DIR-T	huji mag 2022-07-15 09:48:48	4.61e-07	2.28e-08	7.3e-09	3.6e-09	8	273	SF09M04t_LP-DIR-T-136	LT-T-Z:LP-DIR-T	g	136	pmagpy-4.2.83	SF09M04t	u	0.0	0	0.0	0.0	9	613.0
	This study		1.7	191.8	26.0	SF09M04t_LP-DIR-T	huji mag 2022-07-15 14:01:12	3.26e-07	1.65e-08	3.6e-09	2.52e-09	8	273	SF09M04t_LP-DIR-T-137	LT-T-Z:LP-DIR-T	g	137	pmagpy-4.2.83	SF09M04t	u	0.0	0	0.0	0.0	1	643.0
	This study		1.8	191.6	26.3	SF09M04t_LP-DIR-T	huji mag 2022-07-17 10:33:50	2.86e-07	1.42e-08	4.2e-09	2.35e-09	8	273	SF09M04t_LP-DIR-T-138	LT-T-Z:LP-DIR-T	g	138	pmagpy-4.2.83	SF09M04t	u	0.0	0	0.0	0.0	11	673.0
	This study		1.6	189.6	26.1	SF09M04t_LP-DIR-T	huji mag 2022-07-17 14:50:23	2.52e-07	1.27e-08	2.74e-09	1.87e-09	8	273	SF09M04t_LP-DIR-T-139	LT-T-Z:LP-DIR-T	g	139	pmagpy-4.2.83	SF09M04t	u	0.0	0	0.0	0.0	12	703.0
	This study		1.8	192.7	26.0	SF09M04t_LP-DIR-T	huji mag 2022-07-18 14:20:06	2.17e-07	1.11e-08	2.92e-09	1.61e-09	8	273	SF09M04t_LP-DIR-T-140	LT-T-Z:LP-DIR-T	g	14	pmagpy-4.2.83	SF09M04t	u	0.0	0	0.0	0.0	13	733.0
	This study		1.6	190.1	26.2	SF09M04t_LP-DIR-T	huji mag 2022-07-19 10:03:34	1.83e-07	9.19e-09	1.97e-09	1.34e-09	8	273	SF09M04t_LP-DIR-T-141	LT-T-Z:LP-DIR-T	g	141	pmagpy-4.2.83	SF09M04t	u	0.0	0	0.0	0.0	14	763.0
	This study		1.8	190.7	26.6	SF09M04t_LP-DIR-T	huji mag 2022-07-19 13:47:06	1.45e-07	7.11e-09	1.81e-09	1.33e-09	8	273	SF09M04t_LP-DIR-T-142	LT-T-Z:LP-DIR-T	g	142	pmagpy-4.2.83	SF09M04t	u	0.0	0	0.0	0.0	15	793.0
	This study		1.9	192.6	26.2	SF09M04t_LP-DIR-T	huji mag 2022-07-19 17:26:09	1.03e-07	5.31e-09	1.57e-09	7.08e-10	8	273	SF09M04t_LP-DIR-T-143	LT-T-Z:LP-DIR-T	g	143	pmagpy-4.2.83	SF09M04t	u	0.0	0	0.0	0.0	16	823.0
	This study		2.2	190.9	26.5	SF09M04t_LP-DIR-T	huji mag 2022-07-20 22:36:59	5.05e-08	2.68e-09	1.18e-09	4.15e-10	8	273	SF09M04t_LP-DIR-T-144	LT-T-Z:LP-DIR-T	g	144	pmagpy-4.2.83	SF09M04t	u	0.0	0	0.0	0.0	17	853.0
	This study		2.4	196.8	27.0	SF09M04t_LP-DIR-T	huji mag 2022-07-21 06:34:46	1.04e-08	5.33e-10	2.54e-10	8.41e-11	8	273	SF09M04t_LP-DIR-T-145	LT-T-Z:LP-DIR-T	g	145	pmagpy-4.2.83	SF09M04t	u	0.0	0	0.0	0.0	18	883.0
	This study		3.5	212.6	29.3	SF09M04t_LP-DIR-T	huji mag 2022-08-26 08:17:09	2.44e-09	1.17e-10	9.72e-11	1.92e-11	8	273	SF09M04t_LP-DIR-T-146	LT-T-Z:LP-DIR-T	g	146	pmagpy-4.2.83	SF09M04t	u	0.0	0	0.0	0.0	19	913.0
	This study		4.7	204.7	20.5	SF09M04t_LP-DIR-T	huji mag 2022-08-26 13:27:11	6.47e-10	3.17e-11	4.45e-11	6.82e-12	8	273	SF09M04t_LP-DIR-T-147	LT-T-Z:LP-DIR-T	g	147	pmagpy-4.2.83	SF09M04t	u	0.0	0	0.0	0.0	2	943.0
	This study		2.1	195.9	28.3	SF09M04u_LP-DIR-T	huji mag 2022-07-12 10:05:37	1.44e-06	7.19e-08	2.5e-08	1.2e-08	8	273	SF09M04u_LP-DIR-T-148	LT-NO:LP-DIR-T	g	148	pmagpy-4.2.83	SF09M04u	u	0.0	0	0.0	0.0		273.0
	This study		2.1	195.8	28.1	SF09M04u_LP-DIR-T	huji mag 2022-07-12 13:49:40	1.43e-06	7.19e-08	2.63e-08	1.19e-08	8	273	SF09M04u_LP-DIR-T-149	LT-T-Z:LP-DIR-T	g	149	pmagpy-4.2.83	SF09M04u	u	0.0	0	0.0	0.0	1	373.0
	This study		2.1	196.0	28.1	SF09M04u_LP-DIR-T	huji mag 2022-07-12 17:54:04	1.42e-06	7.2e-08	2.47e-08	1.22e-08	8	273	SF09M04u_LP-DIR-T-150	LT-T-Z:LP-DIR-T	g	15	pmagpy-4.2.83	SF09M04u	u	0.0	0	0.0	0.0	2	403.0
	This study		2.1	195.9	27.9	SF09M04u_LP-DIR-T	huji mag 2022-07-13 09:40:22	1.4e-06	6.97e-08	2.56e-08	1.19e-08	8	273	SF09M04u_LP-DIR-T-151	LT-T-Z:LP-DIR-T	g	151	pmagpy-4.2.83	SF09M04u	u	0.0	0	0.0	0.0	3	433.0
	This study		2.2	196.6	27.8	SF09M04u_LP-DIR-T	huji mag 2022-07-13 15:07:23	1.34e-06	6.68e-08	2.56e-08	1.13e-08	8	273	SF09M04u_LP-DIR-T-152	LT-T-Z:LP-DIR-T	g	152	pmagpy-4.2.83	SF09M04u	u	0.0	0	0.0	0.0	4	463.0
	This study		2.2	196.2	27.9	SF09M04u_LP-DIR-T	huji mag 2022-07-14 13:03:46	1.28e-06	6.51e-08	2.29e-08	1.1e-08	8	273	SF09M04u_LP-DIR-T-153	LT-T-Z:LP-DIR-T	g	153	pmagpy-4.2.83	SF09M04u	u	0.0	0	0.0	0.0	5	493.0
	This study		2.1	196.6	27.9	SF09M04u_LP-DIR-T	huji mag 2022-07-14 18:23:41	1.19e-06	5.99e-08	2.11e-08	9.93e-09	8	273	SF09M04u_LP-DIR-T-154	LT-T-Z:LP-DIR-T	g	154	pmagpy-4.2.83	SF09M04u	u	0.0	0	0.0	0.0	6	523.0
	This study		2.2	195.8	27.8	SF09M04u_LP-DIR-T	huji mag 2022-07-14 22:37:08	1.08e-06	5.47e-08	2e-08	9.15e-09	8	273	SF09M04u_LP-DIR-T-155	LT-T-Z:LP-DIR-T	g	155	pmagpy-4.2.83	SF09M04u	u	0.0	0	0.0	0.0	7	553.0
	This study		2.2	196.7	27.9	SF09M04u_LP-DIR-T	huji mag 2022-07-15 04:05:53	8.53e-07	4.31e-08	1.54e-08	7.24e-09	8	273	SF09M04u_LP-DIR-T-156	LT-T-Z:LP-DIR-T	g	156	pmagpy-4.2.83	SF09M04u	u	0.0	0	0.0	0.0	8	583.0
	This study		2.2	196.4	27.9	SF09M04u_LP-DIR-T	huji mag 2022-07-15 09:50:53	4.69e-07	2.35e-08	8.6e-09	3.78e-09	8	273	SF09M04u_LP-DIR-T-157	LT-T-Z:LP-DIR-T	g	157	pmagpy-4.2.83	SF09M04u	u	0.0	0	0.0	0.0	9	613.0
	This study		2.1	196.1	28.1	SF09M04u_LP-DIR-T	huji mag 2022-07-15 14:03:19	3.45e-07	1.74e-08	6e-09	2.76e-09	8	273	SF09M04u_LP-DIR-T-158	LT-T-Z:LP-DIR-T	g	158	pmagpy-4.2.83	SF09M04u	u	0.0	0	0.0	0.0	1	643.0
	This study		2.2	196.2	28.1	SF09M04u_LP-DIR-T	huji mag 2022-07-17 10:35:49	3.05e-07	1.53e-08	5.91e-09	2.4e-09	8	273	SF09M04u_LP-DIR-T-159	LT-T-Z:LP-DIR-T	g	159	pmagpy-4.2.83	SF09M04u	u	0.0	0	0.0	0.0	11	673.0
	This study		2.1	195.8	28.1	SF09M04u_LP-DIR-T	huji mag 2022-07-17 14:52:30	2.71e-07	1.34e-08	4.78e-09	2.09e-09	8	273	SF09M04u_LP-DIR-T-160	LT-T-Z:LP-DIR-T	g	16	pmagpy-4.2.83	SF09M04u	u	0.0	0	0.0	0.0	12	703.0
	This study		2.1	196.3	28.2	SF09M04u_LP-DIR-T	huji mag 2022-07-18 14:22:14	2.36e-07	1.17e-08	4.08e-09	1.83e-09	8	273	SF09M04u_LP-DIR-T-161	LT-T-Z:LP-DIR-T	g	161	pmagpy-4.2.83	SF09M04u	u	0.0	0	0.0	0.0	13	733.0
	This study		2.2	197.2	28.2	SF09M04u_LP-DIR-T	huji mag 2022-07-19 10:05:40	2.01e-07	1.02e-08	3.8e-09	1.52e-09	8	273	SF09M04u_LP-DIR-T-162	LT-T-Z:LP-DIR-T	g	162	pmagpy-4.2.83	SF09M04u	u	0.0	0	0.0	0.0	14	763.0
	This study		2.2	196.1	28.5	SF09M04u_LP-DIR-T	huji mag 2022-07-19 13:49:05	1.62e-07	8.03e-09	2.93e-09	1.47e-09	8	273	SF09M04u_LP-DIR-T-163	LT-T-Z:LP-DIR-T	g	163	pmagpy-4.2.83	SF09M04u	u	0.0	0	0.0	0.0	15	793.0
	This study		2.2	196.4	28.3	SF09M04u_LP-DIR-T	huji mag 2022-07-19 17:28:16	1.16e-07	5.94e-09	2.2e-09	9.53e-10	8	273	SF09M04u_LP-DIR-T-164	LT-T-Z:LP-DIR-T	g	164	pmagpy-4.2.83	SF09M04u	u	0.0	0	0.0	0.0	16	823.0
	This study		2.5	196.8	28.4	SF09M04u_LP-DIR-T	huji mag 2022-07-20 22:39:07	5.59e-08	2.96e-09	1.42e-09	4.6e-10	8	273	SF09M04u_LP-DIR-T-165	LT-T-Z:LP-DIR-T	g	165	pmagpy-4.2.83	SF09M04u	u	0.0	0	0.0	0.0	17	853.0
	This study		2.7	199.5	28.3	SF09M04u_LP-DIR-T	huji mag 2022-07-21 06:36:50	1.07e-08	5.52e-10	3.06e-10	8.7e-11	8	273	SF09M04u_LP-DIR-T-166	LT-T-Z:LP-DIR-T	g	166	pmagpy-4.2.83	SF09M04u	u	0.0	0	0.0	0.0	18	883.0
	This study		3.5	215.6	30.0	SF09M04u_LP-DIR-T	huji mag 2022-08-26 08:19:17	2.65e-09	1.27e-10	1.09e-10	1.87e-11	8	273	SF09M04u_LP-DIR-T-167	LT-T-Z:LP-DIR-T	g	167	pmagpy-4.2.83	SF09M04u	u	0.0	0	0.0	0.0	19	913.0
	This study		4.7	216.0	5.2	SF09M04u_LP-DIR-T	huji mag 2022-08-26 13:29:12	8.26e-10	4.42e-11	5.33e-11	8.44e-12	8	273	SF09M04u_LP-DIR-T-168	LT-T-Z:LP-DIR-T	g	168	pmagpy-4.2.83	SF09M04u	u	0.0	0	0.0	0.0	2	943.0
	This study		1.9	193.9	28.2	SF09M05t_LP-DIR-T	huji mag 2022-07-12 10:07:49	1.96e-06	1.03e-07	2e-08	1.79e-08	8	273	SF09M05t_LP-DIR-T-169	LT-NO:LP-DIR-T	g	169	pmagpy-4.2.83	SF09M05t	u	0.0	0	0.0	0.0		273.0
	This study		1.9	194.2	28.3	SF09M05t_LP-DIR-T	huji mag 2022-07-12 13:51:53	1.96e-06	1.02e-07	2.09e-08	1.77e-08	8	273	SF09M05t_LP-DIR-T-170	LT-T-Z:LP-DIR-T	g	17	pmagpy-4.2.83	SF09M05t	u	0.0	0	0.0	0.0	1	373.0
	This study		1.9	193.8	28.4	SF09M05t_LP-DIR-T	huji mag 2022-07-12 17:56:15	1.94e-06	1.01e-07	2.07e-08	1.76e-08	8	273	SF09M05t_LP-DIR-T-171	LT-T-Z:LP-DIR-T	g	171	pmagpy-4.2.83	SF09M05t	u	0.0	0	0.0	0.0	2	403.0
	This study		1.9	194.3	28.7	SF09M05t_LP-DIR-T	huji mag 2022-07-13 09:42:34	1.91e-06	9.91e-08	2e-08	1.74e-08	8	273	SF09M05t_LP-DIR-T-172	LT-T-Z:LP-DIR-T	g	172	pmagpy-4.2.83	SF09M05t	u	0.0	0	0.0	0.0	3	433.0
	This study		1.9	193.0	28.9	SF09M05t_LP-DIR-T	huji mag 2022-07-13 15:09:36	1.82e-06	9.47e-08	1.85e-08	1.61e-08	8	273	SF09M05t_LP-DIR-T-173	LT-T-Z:LP-DIR-T	g	173	pmagpy-4.2.83	SF09M05t	u	0.0	0	0.0	0.0	4	463.0
	This study		1.9	193.6	29.0	SF09M05t_LP-DIR-T	huji mag 2022-07-14 13:05:55	1.75e-06	9.08e-08	1.81e-08	1.56e-08	8	273	SF09M05t_LP-DIR-T-174	LT-T-Z:LP-DIR-T	g	174	pmagpy-4.2.83	SF09M05t	u	0.0	0	0.0	0.0	5	493.0
	This study		1.9	193.5	29.2	SF09M05t_LP-DIR-T	huji mag 2022-07-14 18:25:50	1.62e-06	8.33e-08	1.54e-08	1.47e-08	8	273	SF09M05t_LP-DIR-T-175	LT-T-Z:LP-DIR-T	g	175	pmagpy-4.2.83	SF09M05t	u	0.0	0	0.0	0.0	6	523.0
	This study		1.9	193.8	29.4	SF09M05t_LP-DIR-T	huji mag 2022-07-14 22:39:00	1.45e-06	7.49e-08	1.44e-08	1.31e-08	8	273	SF09M05t_LP-DIR-T-176	LT-T-Z:LP-DIR-T	g	176	pmagpy-4.2.83	SF09M05t	u	0.0	0	0.0	0.0	7	553.0
	This study		1.9	193.6	29.5	SF09M05t_LP-DIR-T	huji mag 2022-07-15 04:08:03	1.11e-06	5.71e-08	1.1e-08	1.03e-08	8	273	SF09M05t_LP-DIR-T-177	LT-T-Z:LP-DIR-T	g	177	pmagpy-4.2.83	SF09M05t	u	0.0	0	0.0	0.0	8	583.0
	This study		1.9	193.8	29.7	SF09M05t_LP-DIR-T	huji mag 2022-07-15 09:53:06	6.11e-07	3.16e-08	6.31e-09	5.39e-09	8	273	SF09M05t_LP-DIR-T-178	LT-T-Z:LP-DIR-T	g	178	pmagpy-4.2.83	SF09M05t	u	0.0	0	0.0	0.0	9	613.0
	This study		1.9	193.8	29.9	SF09M05t_LP-DIR-T	huji mag 2022-07-15 14:05:30	4.63e-07	2.39e-08	4.3e-09	4.14e-09	8	273	SF09M05t_LP-DIR-T-179	LT-T-Z:LP-DIR-T	g	179	pmagpy-4.2.83	SF09M05t	u	0.0	0	0.0	0.0	1	643.0
	This study		1.9	193.8	30.0	SF09M05t_LP-DIR-T	huji mag 2022-07-17 10:37:42	4.06e-07	2.11e-08	3.76e-09	3.45e-09	8	273	SF09M05t_LP-DIR-T-180	LT-T-Z:LP-DIR-T	g	18	pmagpy-4.2.83	SF09M05t	u	0.0	0	0.0	0.0	11	673.0
	This study		1.9	193.7	29.9	SF09M05t_LP-DIR-T	huji mag 2022-07-17 14:54:37	3.52e-07	1.82e-08	3.55e-09	3e-09	8	273	SF09M05t_LP-DIR-T-181	LT-T-Z:LP-DIR-T	g	181	pmagpy-4.2.83	SF09M05t	u	0.0	0	0.0	0.0	12	703.0
	This study		1.9	194.3	29.9	SF09M05t_LP-DIR-T	huji mag 2022-07-18 14:24:24	2.99e-07	1.52e-08	3.2e-09	2.59e-09	8	273	SF09M05t_LP-DIR-T-182	LT-T-Z:LP-DIR-T	g	182	pmagpy-4.2.83	SF09M05t	u	0.0	0	0.0	0.0	13	733.0
	This study		1.9	193.4	30.0	SF09M05t_LP-DIR-T	huji mag 2022-07-19 10:07:49	2.46e-07	1.26e-08	2.39e-09	2.08e-09	8	273	SF09M05t_LP-DIR-T-183	LT-T-Z:LP-DIR-T	g	183	pmagpy-4.2.83	SF09M05t	u	0.0	0	0.0	0.0	14	763.0
	This study		1.9	194.2	30.4	SF09M05t_LP-DIR-T	huji mag 2022-07-19 13:51:01	1.91e-07	9.75e-09	1.82e-09	1.83e-09	8	273	SF09M05t_LP-DIR-T-184	LT-T-Z:LP-DIR-T	g	184	pmagpy-4.2.83	SF09M05t	u	0.0	0	0.0	0.0	15	793.0
	This study		1.9	193.2	30.2	SF09M05t_LP-DIR-T	huji mag 2022-07-19 17:30:27	1.31e-07	6.63e-09	1.48e-09	1.19e-09	8	273	SF09M05t_LP-DIR-T-185	LT-T-Z:LP-DIR-T	g	185	pmagpy-4.2.83	SF09M05t	u	0.0	0	0.0	0.0	16	823.0
	This study		1.9	194.4	30.4	SF09M05t_LP-DIR-T	huji mag 2022-07-20 22:41:17	5.9e-08	3.02e-09	5.65e-10	5.42e-10	8	273	SF09M05t_LP-DIR-T-186	LT-T-Z:LP-DIR-T	g	186	pmagpy-4.2.83	SF09M05t	u	0.0	0	0.0	0.0	17	853.0
	This study		2.5	198.1	28.5	SF09M05t_LP-DIR-T	huji mag 2022-07-21 06:39:00	1.17e-08	6.32e-10	2.47e-10	1.07e-10	8	273	SF09M05t_LP-DIR-T-187	LT-T-Z:LP-DIR-T	g	187	pmagpy-4.2.83	SF09M05t	u	0.0	0	0.0	0.0	18	883.0
	This study		3.2	210.6	23.6	SF09M05t_LP-DIR-T	huji mag 2022-08-26 08:21:28	3.63e-09	1.81e-10	1.22e-10	3.31e-11	8	273	SF09M05t_LP-DIR-T-188	LT-T-Z:LP-DIR-T	g	188	pmagpy-4.2.83	SF09M05t	u	0.0	0	0.0	0.0	19	913.0
	This study		4.3	214.4	12.0	SF09M05t_LP-DIR-T	huji mag 2022-08-26 13:31:23	1.14e-09	5.84e-11	6.53e-11	1.13e-11	8	273	SF09M05t_LP-DIR-T-189	LT-T-Z:LP-DIR-T	g	189	pmagpy-4.2.83	SF09M05t	u	0.0	0	0.0	0.0	2	943.0
	This study		1.9	192.7	29.1	SF09M05u_LP-DIR-T	huji mag 2022-07-12 10:10:27	2.77e-06	1.4e-07	3.86e-08	2.13e-08	8	273	SF09M05u_LP-DIR-T-190	LT-NO:LP-DIR-T	g	19	pmagpy-4.2.83	SF09M05u	u	0.0	0	0.0	0.0		273.0
	This study		1.9	192.6	29.0	SF09M05u_LP-DIR-T	huji mag 2022-07-12 13:54:41	2.77e-06	1.38e-07	3.79e-08	2.09e-08	8	273	SF09M05u_LP-DIR-T-191	LT-T-Z:LP-DIR-T	g	191	pmagpy-4.2.83	SF09M05u	u	0.0	0	0.0	0.0	1	373.0
	This study		1.9	192.5	29.1	SF09M05u_LP-DIR-T	huji mag 2022-07-12 17:58:56	2.74e-06	1.38e-07	3.58e-08	2.1e-08	8	273	SF09M05u_LP-DIR-T-192	LT-T-Z:LP-DIR-T	g	192	pmagpy-4.2.83	SF09M05u	u	0.0	0	0.0	0.0	2	403.0
	This study		1.9	192.5	29.3	SF09M05u_LP-DIR-T	huji mag 2022-07-13 09:45:21	2.71e-06	1.34e-07	3.65e-08	2.11e-08	8	273	SF09M05u_LP-DIR-T-193	LT-T-Z:LP-DIR-T	g	193	pmagpy-4.2.83	SF09M05u	u	0.0	0	0.0	0.0	3	433.0
	This study		1.9	192.2	29.4	SF09M05u_LP-DIR-T	huji mag 2022-07-13 15:12:24	2.59e-06	1.28e-07	3.56e-08	1.98e-08	8	273	SF09M05u_LP-DIR-T-194	LT-T-Z:LP-DIR-T	g	194	pmagpy-4.2.83	SF09M05u	u	0.0	0	0.0	0.0	4	463.0
	This study		1.8	192.3	29.6	SF09M05u_LP-DIR-T	huji mag 2022-07-14 13:08:33	2.49e-06	1.24e-07	2.89e-08	1.9e-08	8	273	SF09M05u_LP-DIR-T-195	LT-T-Z:LP-DIR-T	g	195	pmagpy-4.2.83	SF09M05u	u	0.0	0	0.0	0.0	5	493.0
	This study		1.9	192.1	29.7	SF09M05u_LP-DIR-T	huji mag 2022-07-14 18:28:29	2.3e-06	1.16e-07	3.08e-08	1.77e-08	8	273	SF09M05u_LP-DIR-T-196	LT-T-Z:LP-DIR-T	g	196	pmagpy-4.2.83	SF09M05u	u	0.0	0	0.0	0.0	6	523.0
	This study		1.9	192.5	29.9	SF09M05u_LP-DIR-T	huji mag 2022-07-14 22:40:51	2.08e-06	1.04e-07	2.66e-08	1.6e-08	8	273	SF09M05u_LP-DIR-T-197	LT-T-Z:LP-DIR-T	g	197	pmagpy-4.2.83	SF09M05u	u	0.0	0	0.0	0.0	7	553.0
	This study		1.9	192.1	30.0	SF09M05u_LP-DIR-T	huji mag 2022-07-15 04:10:44	1.6e-06	7.95e-08	2.12e-08	1.23e-08	8	273	SF09M05u_LP-DIR-T-198	LT-T-Z:LP-DIR-T	g	198	pmagpy-4.2.83	SF09M05u	u	0.0	0	0.0	0.0	8	583.0
	This study		1.9	192.5	30.1	SF09M05u_LP-DIR-T	huji mag 2022-07-15 09:55:53	8.8e-07	4.33e-08	1.19e-08	6.54e-09	8	273	SF09M05u_LP-DIR-T-199	LT-T-Z:LP-DIR-T	g	199	pmagpy-4.2.83	SF09M05u	u	0.0	0	0.0	0.0	9	613.0
	This study		1.9	193.3	30.3	SF09M05u_LP-DIR-T	huji mag 2022-07-15 14:08:10	6.52e-07	3.18e-08	9.05e-09	4.61e-09	8	273	SF09M05u_LP-DIR-T-200	LT-T-Z:LP-DIR-T	g	2	pmagpy-4.2.83	SF09M05u	u	0.0	0	0.0	0.0	1	643.0
	This study		1.9	192.4	30.6	SF09M05u_LP-DIR-T	huji mag 2022-07-17 10:39:32	5.69e-07	2.8e-08	7.89e-09	4.22e-09	8	273	SF09M05u_LP-DIR-T-201	LT-T-Z:LP-DIR-T	g	201	pmagpy-4.2.83	SF09M05u	u	0.0	0	0.0	0.0	11	673.0
	This study		1.8	192.4	30.4	SF09M05u_LP-DIR-T	huji mag 2022-07-17 14:57:13	4.97e-07	2.43e-08	5.47e-09	3.54e-09	8	273	SF09M05u_LP-DIR-T-202	LT-T-Z:LP-DIR-T	g	202	pmagpy-4.2.83	SF09M05u	u	0.0	0	0.0	0.0	12	703.0
	This study		1.9	192.5	30.4	SF09M05u_LP-DIR-T	huji mag 2022-07-18 14:27:02	4.24e-07	2.08e-08	5.76e-09	3.01e-09	8	273	SF09M05u_LP-DIR-T-203	LT-T-Z:LP-DIR-T	g	203	pmagpy-4.2.83	SF09M05u	u	0.0	0	0.0	0.0	13	733.0
	This study		1.9	192.6	30.5	SF09M05u_LP-DIR-T	huji mag 2022-07-19 10:10:28	3.52e-07	1.71e-08	4.68e-09	2.67e-09	8	273	SF09M05u_LP-DIR-T-204	LT-T-Z:LP-DIR-T	g	204	pmagpy-4.2.83	SF09M05u	u	0.0	0	0.0	0.0	14	763.0
	This study		2.0	192.6	30.9	SF09M05u_LP-DIR-T	huji mag 2022-07-19 13:53:01	2.76e-07	1.34e-08	4.43e-09	2.28e-09	8	273	SF09M05u_LP-DIR-T-205	LT-T-Z:LP-DIR-T	g	205	pmagpy-4.2.83	SF09M05u	u	0.0	0	0.0	0.0	15	793.0
	This study		1.9	192.9	30.7	SF09M05u_LP-DIR-T	huji mag 2022-07-19 17:33:06	1.89e-07	9.17e-09	2.71e-09	1.46e-09	8	273	SF09M05u_LP-DIR-T-206	LT-T-Z:LP-DIR-T	g	206	pmagpy-4.2.83	SF09M05u	u	0.0	0	0.0	0.0	16	823.0
	This study		2.1	192.9	30.9	SF09M05u_LP-DIR-T	huji mag 2022-07-20 22:43:58	8.29e-08	4.17e-09	1.55e-09	6.19e-10	8	273	SF09M05u_LP-DIR-T-207	LT-T-Z:LP-DIR-T	g	207	pmagpy-4.2.83	SF09M05u	u	0.0	0	0.0	0.0	17	853.0
	This study		2.6	196.4	31.5	SF09M05u_LP-DIR-T	huji mag 2022-07-21 06:41:41	1.53e-08	7.95e-10	4.13e-10	1.2e-10	8	273	SF09M05u_LP-DIR-T-208	LT-T-Z:LP-DIR-T	g	208	pmagpy-4.2.83	SF09M05u	u	0.0	0	0.0	0.0	18	883.0
	This study		3.4	209.0	29.8	SF09M05u_LP-DIR-T	huji mag 2022-08-26 08:24:08	4.74e-09	2.38e-10	1.82e-10	4.33e-11	8	273	SF09M05u_LP-DIR-T-209	LT-T-Z:LP-DIR-T	g	209	pmagpy-4.2.83	SF09M05u	u	0.0	0	0.0	0.0	19	913.0
	This study		4.3	208.9	23.0	SF09M05u_LP-DIR-T	huji mag 2022-08-26 13:34:09	1.75e-09	8.48e-11	1.02e-10	2.15e-11	8	273	SF09M05u_LP-DIR-T-210	LT-T-Z:LP-DIR-T	g	21	pmagpy-4.2.83	SF09M05u	u	0.0	0	0.0	0.0	2	943.0
	This study		1.9	191.9	33.0	SF09M06t_LP-DIR-T	huji mag 2022-07-12 10:12:31	2.54e-06	1.28e-07	2.73e-08	2.12e-08	8	273	SF09M06t_LP-DIR-T-211	LT-NO:LP-DIR-T	g	211	pmagpy-4.2.83	SF09M06t	u	0.0	0	0.0	0.0		273.0
	This study		1.9	192.3	32.7	SF09M06t_LP-DIR-T	huji mag 2022-07-12 13:56:51	2.53e-06	1.28e-07	2.58e-08	2.09e-08	8	273	SF09M06t_LP-DIR-T-212	LT-T-Z:LP-DIR-T	g	212	pmagpy-4.2.83	SF09M06t	u	0.0	0	0.0	0.0	1	373.0
	This study		2.0	192.7	32.5	SF09M06t_LP-DIR-T	huji mag 2022-07-12 18:01:02	2.5e-06	1.26e-07	2.87e-08	2.11e-08	8	273	SF09M06t_LP-DIR-T-213	LT-T-Z:LP-DIR-T	g	213	pmagpy-4.2.83	SF09M06t	u	0.0	0	0.0	0.0	2	403.0
	This study		1.9	192.6	32.6	SF09M06t_LP-DIR-T	huji mag 2022-07-13 09:47:30	2.46e-06	1.24e-07	2.63e-08	2.12e-08	8	273	SF09M06t_LP-DIR-T-214	LT-T-Z:LP-DIR-T	g	214	pmagpy-4.2.83	SF09M06t	u	0.0	0	0.0	0.0	3	433.0
	This study		1.9	192.8	32.6	SF09M06t_LP-DIR-T	huji mag 2022-07-13 15:14:34	2.34e-06	1.18e-07	2.54e-08	2.04e-08	8	273	SF09M06t_LP-DIR-T-215	LT-T-Z:LP-DIR-T	g	215	pmagpy-4.2.83	SF09M06t	u	0.0	0	0.0	0.0	4	463.0
	This study		2.0	192.5	32.7	SF09M06t_LP-DIR-T	huji mag 2022-07-14 13:10:36	2.24e-06	1.13e-07	2.46e-08	1.93e-08	8	273	SF09M06t_LP-DIR-T-216	LT-T-Z:LP-DIR-T	g	216	pmagpy-4.2.83	SF09M06t	u	0.0	0	0.0	0.0	5	493.0
	This study		1.9	192.3	32.7	SF09M06t_LP-DIR-T	huji mag 2022-07-14 18:30:34	2.05e-06	1.04e-07	2.21e-08	1.74e-08	8	273	SF09M06t_LP-DIR-T-217	LT-T-Z:LP-DIR-T	g	217	pmagpy-4.2.83	SF09M06t	u	0.0	0	0.0	0.0	6	523.0
	This study		2.0	193.0	32.7	SF09M06t_LP-DIR-T	huji mag 2022-07-14 22:42:45	1.84e-06	9.25e-08	2.11e-08	1.56e-08	8	273	SF09M06t_LP-DIR-T-218	LT-T-Z:LP-DIR-T	g	218	pmagpy-4.2.83	SF09M06t	u	0.0	0	0.0	0.0	7	553.0
	This study		2.0	192.8	32.8	SF09M06t_LP-DIR-T	huji mag 2022-07-15 04:12:50	1.44e-06	7.25e-08	1.63e-08	1.23e-08	8	273	SF09M06t_LP-DIR-T-219	LT-T-Z:LP-DIR-T	g	219	pmagpy-4.2.83	SF09M06t	u	0.0	0	0.0	0.0	8	583.0
	This study		1.9	193.1	32.7	SF09M06t_LP-DIR-T	huji mag 2022-07-15 09:58:04	8.58e-07	4.31e-08	9.7e-09	7.02e-09	8	273	SF09M06t_LP-DIR-T-220	LT-T-Z:LP-DIR-T	g	22	pmagpy-4.2.83	SF09M06t	u	0.0	0	0.0	0.0	9	613.0
	This study		1.9	193.1	32.9	SF09M06t_LP-DIR-T	huji mag 2022-07-15 14:10:16	6.47e-07	3.23e-08	7.12e-09	5.33e-09	8	273	SF09M06t_LP-DIR-T-221	LT-T-Z:LP-DIR-T	g	221	pmagpy-4.2.83	SF09M06t	u	0.0	0	0.0	0.0	1	643.0
	This study		2.0	193.0	32.9	SF09M06t_LP-DIR-T	huji mag 2022-07-17 10:41:21	5.63e-07	2.83e-08	6.6e-09	4.42e-09	8	273	SF09M06t_LP-DIR-T-222	LT-T-Z:LP-DIR-T	g	222	pmagpy-4.2.83	SF09M06t	u	0.0	0	0.0	0.0	11	673.0
	This study		2.0	193.1	33.0	SF09M06t_LP-DIR-T	huji mag 2022-07-17 14:59:16	4.91e-07	2.47e-08	5.66e-09	3.88e-09	8	273	SF09M06t_LP-DIR-T-223	LT-T-Z:LP-DIR-T	g	223	pmagpy-4.2.83	SF09M06t	u	0.0	0	0.0	0.0	12	703.0
	This study		1.9	193.3	33.0	SF09M06t_LP-DIR-T	huji mag 2022-07-18 14:29:05	4.21e-07	2.11e-08	4.36e-09	3.38e-09	8	273	SF09M06t_LP-DIR-T-224	LT-T-Z:LP-DIR-T	g	224	pmagpy-4.2.83	SF09M06t	u	0.0	0	0.0	0.0	13	733.0
	This study		1.9	191.7	33.0	SF09M06t_LP-DIR-T	huji mag 2022-07-19 10:12:33	3.49e-07	1.77e-08	3.93e-09	2.72e-09	8	273	SF09M06t_LP-DIR-T-225	LT-T-Z:LP-DIR-T	g	225	pmagpy-4.2.83	SF09M06t	u	0.0	0	0.0	0.0	14	763.0
	This study		2.0	193.3	33.2	SF09M06t_LP-DIR-T	huji mag 2022-07-19 13:55:01	2.73e-07	1.36e-08	3.14e-09	2.39e-09	8	273	SF09M06t_LP-DIR-T-226	LT-T-Z:LP-DIR-T	g	226	pmagpy-4.2.83	SF09M06t	u	0.0	0	0.0	0.0	15	793.0
	This study		2.0	193.3	33.3	SF09M06t_LP-DIR-T	huji mag 2022-07-19 17:35:10	1.83e-07	9.04e-09	2.22e-09	1.52e-09	8	273	SF09M06t_LP-DIR-T-227	LT-T-Z:LP-DIR-T	g	227	pmagpy-4.2.83	SF09M06t	u	0.0	0	0.0	0.0	16	823.0
	This study		2.1	194.1	33.4	SF09M06t_LP-DIR-T	huji mag 2022-07-20 22:46:04	7.58e-08	3.73e-09	1.17e-09	6.36e-10	8	273	SF09M06t_LP-DIR-T-228	LT-T-Z:LP-DIR-T	g	228	pmagpy-4.2.83	SF09M06t	u	0.0	0	0.0	0.0	17	853.0
	This study		2.7	197.4	32.6	SF09M06t_LP-DIR-T	huji mag 2022-07-21 06:43:47	1.4e-08	7.51e-10	3.46e-10	1.2e-10	8	273	SF09M06t_LP-DIR-T-229	LT-T-Z:LP-DIR-T	g	229	pmagpy-4.2.83	SF09M06t	u	0.0	0	0.0	0.0	18	883.0
	This study		3.3	212.5	30.8	SF09M06t_LP-DIR-T	huji mag 2022-08-26 08:26:13	5.2e-09	2.58e-10	1.77e-10	4.68e-11	8	273	SF09M06t_LP-DIR-T-230	LT-T-Z:LP-DIR-T	g	23	pmagpy-4.2.83	SF09M06t	u	0.0	0	0.0	0.0	19	913.0
	This study		3.3	201.2	27.4	SF09M06t_LP-DIR-T	huji mag 2022-08-26 13:36:17	2.33e-09	1.19e-10	9.38e-11	2.25e-11	8	273	SF09M06t_LP-DIR-T-231	LT-T-Z:LP-DIR-T	g	231	pmagpy-4.2.83	SF09M06t	u	0.0	0	0.0	0.0	2	943.0
	This study		1.9	191.3	31.6	SF09M06u_LP-DIR-T	huji mag 2022-07-12 10:14:30	3.13e-06	1.57e-07	3.24e-08	2.63e-08	8	273	SF09M06u_LP-DIR-T-232	LT-NO:LP-DIR-T	g	232	pmagpy-4.2.83	SF09M06u	u	0.0	0	0.0	0.0		273.0
	This study		1.8	189.6	31.6	SF09M06u_LP-DIR-T	huji mag 2022-07-12 13:58:54	3.13e-06	1.58e-07	2.81e-08	2.58e-08	8	273	SF09M06u_LP-DIR-T-233	LT-T-Z:LP-DIR-T	g	233	pmagpy-4.2.83	SF09M06u	u	0.0	0	0.0	0.0	1	373.0
	This study		1.8	190.2	31.7	SF09M06u_LP-DIR-T	huji mag 2022-07-12 18:03:02	3.09e-06	1.56e-07	3.15e-08	2.57e-08	8	273	SF09M06u_LP-DIR-T-234	LT-T-Z:LP-DIR-T	g	234	pmagpy-4.2.83	SF09M06u	u	0.0	0	0.0	0.0	2	403.0
	This study		1.8	190.3	31.8	SF09M06u_LP-DIR-T	huji mag 2022-07-13 09:49:32	3.05e-06	1.54e-07	2.85e-08	2.55e-08	8	273	SF09M06u_LP-DIR-T-235	LT-T-Z:LP-DIR-T	g	235	pmagpy-4.2.83	SF09M06u	u	0.0	0	0.0	0.0	3	433.0
	This study		1.8	190.7	31.9	SF09M06u_LP-DIR-T	huji mag 2022-07-13 15:16:36	2.91e-06	1.46e-07	2.44e-08	2.43e-08	8	273	SF09M06u_LP-DIR-T-236	LT-T-Z:LP-DIR-T	g	236	pmagpy-4.2.83	SF09M06u	u	0.0	0	0.0	0.0	4	463.0
	This study		1.8	189.6	32.0	SF09M06u_LP-DIR-T	huji mag 2022-07-14 13:12:33	2.8e-06	1.41e-07	2.6e-08	2.39e-08	8	273	SF09M06u_LP-DIR-T-237	LT-T-Z:LP-DIR-T	g	237	pmagpy-4.2.83	SF09M06u	u	0.0	0	0.0	0.0	5	493.0
	This study		1.8	191.0	32.0	SF09M06u_LP-DIR-T	huji mag 2022-07-14 18:32:31	2.59e-06	1.29e-07	2.32e-08	2.19e-08	8	273	SF09M06u_LP-DIR-T-238	LT-T-Z:LP-DIR-T	g	238	pmagpy-4.2.83	SF09M06u	u	0.0	0	0.0	0.0	6	523.0
	This study		1.8	190.8	32.1	SF09M06u_LP-DIR-T	huji mag 2022-07-14 22:44:46	2.32e-06	1.16e-07	2.35e-08	1.95e-08	8	273	SF09M06u_LP-DIR-T-239	LT-T-Z:LP-DIR-T	g	239	pmagpy-4.2.83	SF09M06u	u	0.0	0	0.0	0.0	7	553.0
	This study		1.8	191.0	32.1	SF09M06u_LP-DIR-T	huji mag 2022-07-15 04:14:50	1.71e-06	8.57e-08	1.73e-08	1.46e-08	8	273	SF09M06u_LP-DIR-T-240	LT-T-Z:LP-DIR-T	g	24	pmagpy-4.2.83	SF09M06u	u	0.0	0	0.0	0.0	8	583.0
	This study		1.9	191.0	32.1	SF09M06u_LP-DIR-T	huji mag 2022-07-15 10:00:06	9.53e-07	4.78e-08	1.01e-08	7.84e-09	8	273	SF09M06u_LP-DIR-T-241	LT-T-Z:LP-DIR-T	g	241	pmagpy-4.2.83	SF09M06u	u	0.0	0	0.0	0.0	9	613.0
	This study		1.9	191.1	32.3	SF09M06u_LP-DIR-T	huji mag 2022-07-15 14:12:18	7.42e-07	3.72e-08	7.75e-09	6.17e-09	8	273	SF09M06u_LP-DIR-T-242	LT-T-Z:LP-DIR-T	g	242	pmagpy-4.2.83	SF09M06u	u	0.0	0	0.0	0.0	1	643.0
	This study		1.8	190.7	32.3	SF09M06u_LP-DIR-T	huji mag 2022-07-17 10:43:14	6.53e-07	3.26e-08	5.61e-09	5.42e-09	8	273	SF09M06u_LP-DIR-T-243	LT-T-Z:LP-DIR-T	g	243	pmagpy-4.2.83	SF09M06u	u	0.0	0	0.0	0.0	11	673.0
	This study		2.3	191.2	32.5	SF09M06u_LP-DIR-T	huji mag 2022-07-17 15:01:13	5.68e-07	3.26e-08	1e-08	4.57e-09	8	273	SF09M06u_LP-DIR-T-244	LT-T-Z:LP-DIR-T	g	244	pmagpy-4.2.83	SF09M06u	u	0.0	0	0.0	0.0	12	703.0
	This study		1.9	190.8	32.3	SF09M06u_LP-DIR-T	huji mag 2022-07-18 14:31:03	4.88e-07	2.45e-08	5.29e-09	4.11e-09	8	273	SF09M06u_LP-DIR-T-245	LT-T-Z:LP-DIR-T	g	245	pmagpy-4.2.83	SF09M06u	u	0.0	0	0.0	0.0	13	733.0
	This study		1.9	191.4	32.4	SF09M06u_LP-DIR-T	huji mag 2022-07-19 10:14:34	3.99e-07	2e-08	4.21e-09	3.17e-09	8	273	SF09M06u_LP-DIR-T-246	LT-T-Z:LP-DIR-T	g	246	pmagpy-4.2.83	SF09M06u	u	0.0	0	0.0	0.0	14	763.0
	This study		1.9	190.8	32.6	SF09M06u_LP-DIR-T	huji mag 2022-07-19 13:57:04	3.05e-07	1.51e-08	3.07e-09	2.68e-09	8	273	SF09M06u_LP-DIR-T-247	LT-T-Z:LP-DIR-T	g	247	pmagpy-4.2.83	SF09M06u	u	0.0	0	0.0	0.0	15	793.0
	This study		1.9	191.5	32.5	SF09M06u_LP-DIR-T	huji mag 2022-07-19 17:37:10	1.95e-07	9.68e-09	2.22e-09	1.64e-09	8	273	SF09M06u_LP-DIR-T-248	LT-T-Z:LP-DIR-T	g	248	pmagpy-4.2.83	SF09M06u	u	0.0	0	0.0	0.0	16	823.0
	This study		2.0	192.2	32.7	SF09M06u_LP-DIR-T	huji mag 2022-07-20 22:48:05	7.58e-08	3.76e-09	1.15e-09	6.45e-10	8	273	SF09M06u_LP-DIR-T-249	LT-T-Z:LP-DIR-T	g	249	pmagpy-4.2.83	SF09M06u	u	0.0	0	0.0	0.0	17	853.0
	This study		2.6	195.8	30.9	SF09M06u_LP-DIR-T	huji mag 2022-07-21 06:45:47	1.45e-08	7.86e-10	3.5e-10	1.26e-10	8	273	SF09M06u_LP-DIR-T-250	LT-T-Z:LP-DIR-T	g	25	pmagpy-4.2.83	SF09M06u	u	0.0	0	0.0	0.0	18	883.0
	This study		3.3	210.9	28.6	SF09M06u_LP-DIR-T	huji mag 2022-08-26 08:28:11	5.39e-09	2.73e-10	1.91e-10	4.93e-11	8	273	SF09M06u_LP-DIR-T-251	LT-T-Z:LP-DIR-T	g	251	pmagpy-4.2.83	SF09M06u	u	0.0	0	0.0	0.0	19	913.0
	This study		3.1	196.0	27.5	SF09M06u_LP-DIR-T	huji mag 2022-08-26 13:38:18	3.04e-09	1.55e-10	1.13e-10	3.17e-11	8	273	SF09M06u_LP-DIR-T-252	LT-T-Z:LP-DIR-T	g	252	pmagpy-4.2.83	SF09M06u	u	0.0	0	0.0	0.0	2	943.0
	This study		2.0	198.3	25.5	SF09M07t_LP-DIR-T	huji mag 2022-07-12 10:16:31	1.6e-06	8.46e-08	1.87e-08	1.41e-08	8	273	SF09M07t_LP-DIR-T-253	LT-NO:LP-DIR-T	g	253	pmagpy-4.2.83	SF09M07t	u	0.0	0	0.0	0.0		273.0
	This study		2.0	197.6	25.2	SF09M07t_LP-DIR-T	huji mag 2022-07-12 14:00:51	1.6e-06	8.51e-08	1.88e-08	1.41e-08	8	273	SF09M07t_LP-DIR-T-254	LT-T-Z:LP-DIR-T	g	254	pmagpy-4.2.83	SF09M07t	u	0.0	0	0.0	0.0	1	373.0
	This study		2.0	198.2	25.2	SF09M07t_LP-DIR-T	huji mag 2022-07-12 18:05:03	1.56e-06	8.19e-08	1.73e-08	1.4e-08	8	273	SF09M07t_LP-DIR-T-255	LT-T-Z:LP-DIR-T	g	255	pmagpy-4.2.83	SF09M07t	u	0.0	0	0.0	0.0	2	403.0
	This study		1.9	196.4	25.1	SF09M07t_LP-DIR-T	huji mag 2022-07-13 09:51:28	1.5e-06	8.03e-08	1.6e-08	1.34e-08	8	273	SF09M07t_LP-DIR-T-256	LT-T-Z:LP-DIR-T	g	256	pmagpy-4.2.83	SF09M07t	u	0.0	0	0.0	0.0	3	433.0
	This study		2.0	197.8	25.2	SF09M07t_LP-DIR-T	huji mag 2022-07-13 15:18:33	1.4e-06	7.4e-08	1.61e-08	1.24e-08	8	273	SF09M07t_LP-DIR-T-257	LT-T-Z:LP-DIR-T	g	257	pmagpy-4.2.83	SF09M07t	u	0.0	0	0.0	0.0	4	463.0
	This study		2.1	198.3	25.2	SF09M07t_LP-DIR-T	huji mag 2022-07-14 13:14:33	1.32e-06	7.01e-08	1.7e-08	1.17e-08	8	273	SF09M07t_LP-DIR-T-258	LT-T-Z:LP-DIR-T	g	258	pmagpy-4.2.83	SF09M07t	u	0.0	0	0.0	0.0	5	493.0
	This study		2.0	197.8	25.2	SF09M07t_LP-DIR-T	huji mag 2022-07-14 18:34:30	1.21e-06	6.44e-08	1.35e-08	1.06e-08	8	273	SF09M07t_LP-DIR-T-259	LT-T-Z:LP-DIR-T	g	259	pmagpy-4.2.83	SF09M07t	u	0.0	0	0.0	0.0	6	523.0
	This study		2.0	197.4	25.3	SF09M07t_LP-DIR-T	huji mag 2022-07-14 22:46:54	1.11e-06	5.91e-08	1.3e-08	1e-08	8	273	SF09M07t_LP-DIR-T-260	LT-T-Z:LP-DIR-T	g	26	pmagpy-4.2.83	SF09M07t	u	0.0	0	0.0	0.0	7	553.0
	This study		2.1	198.4	25.4	SF09M07t_LP-DIR-T	huji mag 2022-07-15 04:16:51	9.91e-07	5.26e-08	1.28e-08	8.85e-09	8	273	SF09M07t_LP-DIR-T-261	LT-T-Z:LP-DIR-T	g	261	pmagpy-4.2.83	SF09M07t	u	0.0	0	0.0	0.0	8	583.0
	This study		2.0	197.9	25.4	SF09M07t_LP-DIR-T	huji mag 2022-07-15 10:02:05	8.77e-07	4.64e-08	1.03e-08	7.79e-09	8	273	SF09M07t_LP-DIR-T-262	LT-T-Z:LP-DIR-T	g	262	pmagpy-4.2.83	SF09M07t	u	0.0	0	0.0	0.0	9	613.0
	This study		2.0	197.9	25.5	SF09M07t_LP-DIR-T	huji mag 2022-07-15 14:14:19	7.7e-07	4.09e-08	8.68e-09	6.88e-09	8	273	SF09M07t_LP-DIR-T-263	LT-T-Z:LP-DIR-T	g	263	pmagpy-4.2.83	SF09M07t	u	0.0	0	0.0	0.0	1	643.0
	This study		2.0	197.2	25.5	SF09M07t_LP-DIR-T	huji mag 2022-07-17 10:45:05	6.68e-07	3.54e-08	7.58e-09	5.97e-09	8	273	SF09M07t_LP-DIR-T-264	LT-T-Z:LP-DIR-T	g	264	pmagpy-4.2.83	SF09M07t	u	0.0	0	0.0	0.0	11	673.0
	This study		2.1	198.5	25.5	SF09M07t_LP-DIR-T	huji mag 2022-07-17 15:03:08	5.64e-07	2.99e-08	7.33e-09	4.9e-09	8	273	SF09M07t_LP-DIR-T-265	LT-T-Z:LP-DIR-T	g	265	pmagpy-4.2.83	SF09M07t	u	0.0	0	0.0	0.0	12	703.0
	This study		1.9	197.0	25.6	SF09M07t_LP-DIR-T	huji mag 2022-07-18 14:33:00	4.56e-07	2.43e-08	4.68e-09	4.15e-09	8	273	SF09M07t_LP-DIR-T-266	LT-T-Z:LP-DIR-T	g	266	pmagpy-4.2.83	SF09M07t	u	0.0	0	0.0	0.0	13	733.0
	This study		2.0	197.5	25.6	SF09M07t_LP-DIR-T	huji mag 2022-07-19 10:16:34	3.5e-07	1.85e-08	4.03e-09	3.01e-09	8	273	SF09M07t_LP-DIR-T-267	LT-T-Z:LP-DIR-T	g	267	pmagpy-4.2.83	SF09M07t	u	0.0	0	0.0	0.0	14	763.0
	This study		1.9	196.7	25.7	SF09M07t_LP-DIR-T	huji mag 2022-07-19 13:59:16	2.45e-07	1.3e-08	2.46e-09	2.34e-09	8	273	SF09M07t_LP-DIR-T-268	LT-T-Z:LP-DIR-T	g	268	pmagpy-4.2.83	SF09M07t	u	0.0	0	0.0	0.0	15	793.0
	This study		2.1	198.1	25.5	SF09M07t_LP-DIR-T	huji mag 2022-07-19 17:39:09	1.38e-07	7.35e-09	1.91e-09	1.24e-09	8	273	SF09M07t_LP-DIR-T-269	LT-T-Z:LP-DIR-T	g	269	pmagpy-4.2.83	SF09M07t	u	0.0	0	0.0	0.0	16	823.0
	This study		2.5	198.5	25.6	SF09M07t_LP-DIR-T	huji mag 2022-07-20 22:50:05	5.38e-08	2.99e-09	1.18e-09	4.77e-10	8	273	SF09M07t_LP-DIR-T-270	LT-T-Z:LP-DIR-T	g	27	pmagpy-4.2.83	SF09M07t	u	0.0	0	0.0	0.0	17	853.0
	This study		2.7	199.4	24.9	SF09M07t_LP-DIR-T	huji mag 2022-07-21 06:47:47	2.85e-08	1.75e-09	6.57e-10	2.48e-10	8	273	SF09M07t_LP-DIR-T-271	LT-T-Z:LP-DIR-T	g	271	pmagpy-4.2.83	SF09M07t	u	0.0	0	0.0	0.0	18	883.0
	This study		2.7	201.9	24.0	SF09M07t_LP-DIR-T	huji mag 2022-08-26 08:30:11	1.94e-08	1.1e-09	4.43e-10	1.69e-10	8	273	SF09M07t_LP-DIR-T-272	LT-T-Z:LP-DIR-T	g	272	pmagpy-4.2.83	SF09M07t	u	0.0	0	0.0	0.0	19	913.0
	This study		2.7	201.6	23.7	SF09M07t_LP-DIR-T	huji mag 2022-08-26 13:40:13	1.15e-08	6.38e-10	2.94e-10	1.01e-10	8	273	SF09M07t_LP-DIR-T-273	LT-T-Z:LP-DIR-T	g	273	pmagpy-4.2.83	SF09M07t	u	0.0	0	0.0	0.0	2	943.0
	This study		2.0	198.6	30.9	SF09M07u_LP-DIR-T	huji mag 2022-07-12 10:18:31	6.08e-07	3.08e-08	6.11e-09	5.95e-09	8	273	SF09M07u_LP-DIR-T-274	LT-NO:LP-DIR-T	g	274	pmagpy-4.2.83	SF09M07u	u	0.0	0	0.0	0.0		273.0
	This study		2.0	198.7	30.9	SF09M07u_LP-DIR-T	huji mag 2022-07-12 14:02:42	6.05e-07	3.03e-08	6.36e-09	5.76e-09	8	273	SF09M07u_LP-DIR-T-275	LT-T-Z:LP-DIR-T	g	275	pmagpy-4.2.83	SF09M07u	u	0.0	0	0.0	0.0	1	373.0
	This study		2.1	198.7	30.7	SF09M07u_LP-DIR-T	huji mag 2022-07-12 18:07:03	5.87e-07	2.97e-08	6.53e-09	5.6e-09	8	273	SF09M07u_LP-DIR-T-276	LT-T-Z:LP-DIR-T	g	276	pmagpy-4.2.83	SF09M07u	u	0.0	0	0.0	0.0	2	403.0
	This study		2.0	197.3	30.8	SF09M07u_LP-DIR-T	huji mag 2022-07-13 09:53:20	5.59e-07	2.82e-08	4.94e-09	5.59e-09	8	273	SF09M07u_LP-DIR-T-277	LT-T-Z:LP-DIR-T	g	277	pmagpy-4.2.83	SF09M07u	u	0.0	0	0.0	0.0	3	433.0
	This study		2.0	197.3	30.6	SF09M07u_LP-DIR-T	huji mag 2022-07-13 15:20:25	5.19e-07	2.63e-08	5.09e-09	5.03e-09	8	273	SF09M07u_LP-DIR-T-278	LT-T-Z:LP-DIR-T	g	278	pmagpy-4.2.83	SF09M07u	u	0.0	0	0.0	0.0	4	463.0
	This study		2.0	197.4	30.6	SF09M07u_LP-DIR-T	huji mag 2022-07-14 13:16:33	4.87e-07	2.46e-08	4.74e-09	4.84e-09	8	273	SF09M07u_LP-DIR-T-279	LT-T-Z:LP-DIR-T	g	279	pmagpy-4.2.83	SF09M07u	u	0.0	0	0.0	0.0	5	493.0
	This study		2.1	198.2	30.6	SF09M07u_LP-DIR-T	huji mag 2022-07-14 18:36:29	4.46e-07	2.29e-08	4.86e-09	4.3e-09	8	273	SF09M07u_LP-DIR-T-280	LT-T-Z:LP-DIR-T	g	28	pmagpy-4.2.83	SF09M07u	u	0.0	0	0.0	0.0	6	523.0
	This study		1.9	196.9	30.7	SF09M07u_LP-DIR-T	huji mag 2022-07-14 22:49:34	4.04e-07	2.02e-08	4.37e-09	3.89e-09	8	273	SF09M07u_LP-DIR-T-281	LT-T-Z:LP-DIR-T	g	281	pmagpy-4.2.83	SF09M07u	u	0.0	0	0.0	0.0	7	553.0
	This study		2.0	196.8	30.6	SF09M07u_LP-DIR-T	huji mag 2022-07-15 04:18:50	3.62e-07	1.83e-08	3.48e-09	3.51e-09	8	273	SF09M07u_LP-DIR-T-282	LT-T-Z:LP-DIR-T	g	282	pmagpy-4.2.83	SF09M07u	u	0.0	0	0.0	0.0	8	583.0
	This study		2.0	197.7	30.6	SF09M07u_LP-DIR-T	huji mag 2022-07-15 10:03:57	3.22e-07	1.62e-08	3.21e-09	3.07e-09	8	273	SF09M07u_LP-DIR-T-283	LT-T-Z:LP-DIR-T	g	283	pmagpy-4.2.83	SF09M07u	u	0.0	0	0.0	0.0	9	613.0
	This study		2.0	196.8	30.7	SF09M07u_LP-DIR-T	huji mag 2022-07-15 14:16:19	2.82e-07	1.44e-08	2.77e-09	2.7e-09	8	273	SF09M07u_LP-DIR-T-284	LT-T-Z:LP-DIR-T	g	284	pmagpy-4.2.83	SF09M07u	u	0.0	0	0.0	0.0	1	643.0
	This study		1.9	197.1	30.8	SF09M07u_LP-DIR-T	huji mag 2022-07-17 10:47:02	2.41e-07	1.2e-08	2.26e-09	2.38e-09	8	273	SF09M07u_LP-DIR-T-285	LT-T-Z:LP-DIR-T	g	285	pmagpy-4.2.83	SF09M07u	u	0.0	0	0.0	0.0	11	673.0
	This study		2.0	197.2	30.7	SF09M07u_LP-DIR-T	huji mag 2022-07-17 15:05:04	2e-07	1.01e-08	1.99e-09	1.92e-09	8	273	SF09M07u_LP-DIR-T-286	LT-T-Z:LP-DIR-T	g	286	pmagpy-4.2.83	SF09M07u	u	0.0	0	0.0	0.0	12	703.0
	This study		2.0	197.6	30.9	SF09M07u_LP-DIR-T	huji mag 2022-07-18 14:34:57	1.58e-07	7.79e-09	1.61e-09	1.58e-09	8	273	SF09M07u_LP-DIR-T-287	LT-T-Z:LP-DIR-T	g	287	pmagpy-4.2.83	SF09M07u	u	0.0	0	0.0	0.0	13	733.0
	This study		2.1	197.8	30.7	SF09M07u_LP-DIR-T	huji mag 2022-07-19 10:18:33	1.17e-07	6.08e-09	1.39e-09	1.01e-09	8	273	SF09M07u_LP-DIR-T-288	LT-T-Z:LP-DIR-T	g	288	pmagpy-4.2.83	SF09M07u	u	0.0	0	0.0	0.0	14	763.0
	This study		2.1	197.4	30.8	SF09M07u_LP-DIR-T	huji mag 2022-07-19 14:02:03	7.84e-08	3.9e-09	1.1e-09	7.07e-10	8	273	SF09M07u_LP-DIR-T-289	LT-T-Z:LP-DIR-T	g	289	pmagpy-4.2.83	SF09M07u	u	0.0	0	0.0	0.0	15	793.0
	This study		2.2	197.3	30.9	SF09M07u_LP-DIR-T	huji mag 2022-07-19 17:41:10	4.35e-08	2.18e-09	7.98e-10	4.13e-10	8	273	SF09M07u_LP-DIR-T-290	LT-T-Z:LP-DIR-T	g	29	pmagpy-4.2.83	SF09M07u	u	0.0	0	0.0	0.0	16	823.0
	This study		2.5	198.2	29.9	SF09M07u_LP-DIR-T	huji mag 2022-07-20 22:52:05	2.18e-08	1.24e-09	3.97e-10	1.96e-10	8	273	SF09M07u_LP-DIR-T-291	LT-T-Z:LP-DIR-T	g	291	pmagpy-4.2.83	SF09M07u	u	0.0	0	0.0	0.0	17	853.0
	This study		2.4	198.2	29.3	SF09M07u_LP-DIR-T	huji mag 2022-07-21 06:49:47	1.45e-08	8.1e-10	2.81e-10	1.27e-10	8	273	SF09M07u_LP-DIR-T-292	LT-T-Z:LP-DIR-T	g	292	pmagpy-4.2.83	SF09M07u	u	0.0	0	0.0	0.0	18	883.0
	This study		2.5	201.4	28.9	SF09M07u_LP-DIR-T	huji mag 2022-08-26 08:32:10	1.02e-08	5.52e-10	1.95e-10	8.74e-11	8	273	SF09M07u_LP-DIR-T-293	LT-T-Z:LP-DIR-T	g	293	pmagpy-4.2.83	SF09M07u	u	0.0	0	0.0	0.0	19	913.0
	This study		2.5	201.5	26.6	SF09M07u_LP-DIR-T	huji mag 2022-08-26 13:42:04	6.93e-09	3.7e-10	1.5e-10	6.27e-11	8	273	SF09M07u_LP-DIR-T-294	LT-T-Z:LP-DIR-T	g	294	pmagpy-4.2.83	SF09M07u	u	0.0	0	0.0	0.0	2	943.0
	This study		1.7	193.3	26.7	SF09M08t_LP-DIR-T	huji mag 2022-07-12 10:20:32	9.47e-07	5.04e-08	3.95e-09	8.35e-09	8	273	SF09M08t_LP-DIR-T-295	LT-NO:LP-DIR-T	g	295	pmagpy-4.2.83	SF09M08t	u	0.0	0	0.0	0.0		273.0
	This study		1.7	192.8	26.6	SF09M08t_LP-DIR-T	huji mag 2022-07-12 14:04:36	9.44e-07	5e-08	4.53e-09	8.25e-09	8	273	SF09M08t_LP-DIR-T-296	LT-T-Z:LP-DIR-T	g	296	pmagpy-4.2.83	SF09M08t	u	0.0	0	0.0	0.0	1	373.0
	This study		1.6	192.4	26.6	SF09M08t_LP-DIR-T	huji mag 2022-07-12 18:09:03	9.32e-07	4.92e-08	3.91e-09	8.35e-09	8	273	SF09M08t_LP-DIR-T-297	LT-T-Z:LP-DIR-T	g	297	pmagpy-4.2.83	SF09M08t	u	0.0	0	0.0	0.0	2	403.0
	This study		1.7	192.8	26.7	SF09M08t_LP-DIR-T	huji mag 2022-07-13 09:55:13	9.1e-07	4.84e-08	5e-09	8.26e-09	8	273	SF09M08t_LP-DIR-T-298	LT-T-Z:LP-DIR-T	g	298	pmagpy-4.2.83	SF09M08t	u	0.0	0	0.0	0.0	3	433.0
	This study		1.7	192.8	26.7	SF09M08t_LP-DIR-T	huji mag 2022-07-13 15:22:19	8.6e-07	4.57e-08	4.67e-09	7.62e-09	8	273	SF09M08t_LP-DIR-T-299	LT-T-Z:LP-DIR-T	g	299	pmagpy-4.2.83	SF09M08t	u	0.0	0	0.0	0.0	4	463.0
	This study		1.6	192.7	26.8	SF09M08t_LP-DIR-T	huji mag 2022-07-14 13:18:32	8.22e-07	4.38e-08	4.5e-09	7.3e-09	8	273	SF09M08t_LP-DIR-T-300	LT-T-Z:LP-DIR-T	g	3	pmagpy-4.2.83	SF09M08t	u	0.0	0	0.0	0.0	5	493.0
	This study		1.7	192.5	26.8	SF09M08t_LP-DIR-T	huji mag 2022-07-14 18:38:28	7.36e-07	3.97e-08	3.31e-09	6.38e-09	8	273	SF09M08t_LP-DIR-T-301	LT-T-Z:LP-DIR-T	g	301	pmagpy-4.2.83	SF09M08t	u	0.0	0	0.0	0.0	6	523.0
	This study		1.6	192.4	26.9	SF09M08t_LP-DIR-T	huji mag 2022-07-14 22:51:39	6.31e-07	3.31e-08	2.95e-09	5.58e-09	8	273	SF09M08t_LP-DIR-T-302	LT-T-Z:LP-DIR-T	g	302	pmagpy-4.2.83	SF09M08t	u	0.0	0	0.0	0.0	7	553.0
	This study		1.6	192.6	27.1	SF09M08t_LP-DIR-T	huji mag 2022-07-15 04:20:50	4.01e-07	2.1e-08	1.9e-09	3.52e-09	8	273	SF09M08t_LP-DIR-T-303	LT-T-Z:LP-DIR-T	g	303	pmagpy-4.2.83	SF09M08t	u	0.0	0	0.0	0.0	8	583.0
	This study		1.7	192.7	27.2	SF09M08t_LP-DIR-T	huji mag 2022-07-15 10:05:49	2.36e-07	1.23e-08	1.22e-09	2.07e-09	8	273	SF09M08t_LP-DIR-T-304	LT-T-Z:LP-DIR-T	g	304	pmagpy-4.2.83	SF09M08t	u	0.0	0	0.0	0.0	9	613.0
	This study		1.7	192.4	27.2	SF09M08t_LP-DIR-T	huji mag 2022-07-15 14:18:19	1.97e-07	1.05e-08	9.75e-10	1.69e-09	8	273	SF09M08t_LP-DIR-T-305	LT-T-Z:LP-DIR-T	g	305	pmagpy-4.2.83	SF09M08t	u	0.0	0	0.0	0.0	1	643.0
	This study		1.7	193.1	27.5	SF09M08t_LP-DIR-T	huji mag 2022-07-17 10:49:11	1.72e-07	9.1e-09	1.05e-09	1.62e-09	8	273	SF09M08t_LP-DIR-T-306	LT-T-Z:LP-DIR-T	g	306	pmagpy-4.2.83	SF09M08t	u	0.0	0	0.0	0.0	11	673.0
	This study		1.7	192.3	27.5	SF09M08t_LP-DIR-T	huji mag 2022-07-17 15:07:03	1.48e-07	7.69e-09	8.61e-10	1.35e-09	8	273	SF09M08t_LP-DIR-T-307	LT-T-Z:LP-DIR-T	g	307	pmagpy-4.2.83	SF09M08t	u	0.0	0	0.0	0.0	12	703.0
	This study		1.6	192.2	27.3	SF09M08t_LP-DIR-T	huji mag 2022-07-18 14:36:57	1.23e-07	6.37e-09	5.24e-10	1.02e-09	8	273	SF09M08t_LP-DIR-T-308	LT-T-Z:LP-DIR-T	g	308	pmagpy-4.2.83	SF09M08t	u	0.0	0	0.0	0.0	13	733.0
	This study		1.6	192.1	27.3	SF09M08t_LP-DIR-T	huji mag 2022-07-19 10:20:33	9.83e-08	5.13e-09	4.23e-10	7.7e-10	8	273	SF09M08t_LP-DIR-T-309	LT-T-Z:LP-DIR-T	g	309	pmagpy-4.2.83	SF09M08t	u	0.0	0	0.0	0.0	14	763.0
	This study		1.8	192.5	27.6	SF09M08t_LP-DIR-T	huji mag 2022-07-19 14:04:12	7.27e-08	3.84e-09	6.47e-10	6.67e-10	8	273	SF09M08t_LP-DIR-T-310	LT-T-Z:LP-DIR-T	g	31	pmagpy-4.2.83	SF09M08t	u	0.0	0	0.0	0.0	15	793.0
	This study		1.8	191.7	27.0	SF09M08t_LP-DIR-T	huji mag 2022-07-19 17:43:06	4.29e-08	2.26e-09	6.09e-10	2.89e-10	8	273	SF09M08t_LP-DIR-T-311	LT-T-Z:LP-DIR-T	g	311	pmagpy-4.2.83	SF09M08t	u	0.0	0	0.0	0.0	16	823.0
	This study		2.1	193.7	26.8	SF09M08t_LP-DIR-T	huji mag 2022-07-20 22:54:05	1.4e-08	7.91e-10	2.18e-10	1.27e-10	8	273	SF09M08t_LP-DIR-T-312	LT-T-Z:LP-DIR-T	g	312	pmagpy-4.2.83	SF09M08t	u	0.0	0	0.0	0.0	17	853.0
	This study		2.4	197.8	22.9	SF09M08t_LP-DIR-T	huji mag 2022-07-21 06:51:46	3.73e-09	2.07e-10	7.82e-11	3.31e-11	8	273	SF09M08t_LP-DIR-T-313	LT-T-Z:LP-DIR-T	g	313	pmagpy-4.2.83	SF09M08t	u	0.0	0	0.0	0.0	18	883.0
	This study		3.5	218.8	10.7	SF09M08t_LP-DIR-T	huji mag 2022-08-26 08:34:06	1.31e-09	6.18e-11	5.44e-11	9.48e-12	8	273	SF09M08t_LP-DIR-T-314	LT-T-Z:LP-DIR-T	g	314	pmagpy-4.2.83	SF09M08t	u	0.0	0	0.0	0.0	19	913.0
	This study		3.3	206.1	21.6	SF09M08t_LP-DIR-T	huji mag 2022-08-26 13:43:55	8.21e-10	3.96e-11	3.19e-11	4.93e-12	8	273	SF09M08t_LP-DIR-T-315	LT-T-Z:LP-DIR-T	g	315	pmagpy-4.2.83	SF09M08t	u	0.0	0	0.0	0.0	2	943.0
	This study		2.0	194.5	29.7	SF09M08u_LP-DIR-T	huji mag 2022-07-12 10:22:32	1.4e-06	6.95e-08	2.13e-08	1.05e-08	8	273	SF09M08u_LP-DIR-T-316	LT-NO:LP-DIR-T	g	316	pmagpy-4.2.83	SF09M08u	u	0.0	0	0.0	0.0		273.0
	This study		2.0	194.3	29.3	SF09M08u_LP-DIR-T	huji mag 2022-07-12 14:06:29	1.39e-06	6.96e-08	2.02e-08	9.93e-09	8	273	SF09M08u_LP-DIR-T-317	LT-T-Z:LP-DIR-T	g	317	pmagpy-4.2.83	SF09M08u	u	0.0	0	0.0	0.0	1	373.0
	This study		1.9	194.5	29.3	SF09M08u_LP-DIR-T	huji mag 2022-07-12 18:11:03	1.35e-06	6.64e-08	1.87e-08	9.71e-09	8	273	SF09M08u_LP-DIR-T-318	LT-T-Z:LP-DIR-T	g	318	pmagpy-4.2.83	SF09M08u	u	0.0	0	0.0	0.0	2	403.0
	This study		2.0	194.3	29.4	SF09M08u_LP-DIR-T	huji mag 2022-07-13 09:57:05	1.3e-06	6.49e-08	1.9e-08	9.7e-09	8	273	SF09M08u_LP-DIR-T-319	LT-T-Z:LP-DIR-T	g	319	pmagpy-4.2.83	SF09M08u	u	0.0	0	0.0	0.0	3	433.0
	This study		1.9	194.3	29.4	SF09M08u_LP-DIR-T	huji mag 2022-07-13 15:24:11	1.21e-06	5.98e-08	1.71e-08	8.92e-09	8	273	SF09M08u_LP-DIR-T-320	LT-T-Z:LP-DIR-T	g	32	pmagpy-4.2.83	SF09M08u	u	0.0	0	0.0	0.0	4	463.0
	This study		1.9	193.6	29.5	SF09M08u_LP-DIR-T	huji mag 2022-07-14 13:20:31	1.14e-06	5.63e-08	1.58e-08	8.57e-09	8	273	SF09M08u_LP-DIR-T-321	LT-T-Z:LP-DIR-T	g	321	pmagpy-4.2.83	SF09M08u	u	0.0	0	0.0	0.0	5	493.0
	This study		1.9	193.7	29.5	SF09M08u_LP-DIR-T	huji mag 2022-07-14 18:40:27	1e-06	4.96e-08	1.41e-08	7.39e-09	8	273	SF09M08u_LP-DIR-T-322	LT-T-Z:LP-DIR-T	g	322	pmagpy-4.2.83	SF09M08u	u	0.0	0	0.0	0.0	6	523.0
	This study		1.9	193.6	29.5	SF09M08u_LP-DIR-T	huji mag 2022-07-14 22:53:40	8.4e-07	4.16e-08	1.16e-08	6.19e-09	8	273	SF09M08u_LP-DIR-T-323	LT-T-Z:LP-DIR-T	g	323	pmagpy-4.2.83	SF09M08u	u	0.0	0	0.0	0.0	7	553.0
	This study		1.9	193.4	29.5	SF09M08u_LP-DIR-T	huji mag 2022-07-15 04:22:50	6e-07	2.89e-08	8.04e-09	4.26e-09	8	273	SF09M08u_LP-DIR-T-324	LT-T-Z:LP-DIR-T	g	324	pmagpy-4.2.83	SF09M08u	u	0.0	0	0.0	0.0	8	583.0
	This study		1.9	194.0	29.7	SF09M08u_LP-DIR-T	huji mag 2022-07-15 10:07:42	4.14e-07	2.02e-08	5.88e-09	2.95e-09	8	273	SF09M08u_LP-DIR-T-325	LT-T-Z:LP-DIR-T	g	325	pmagpy-4.2.83	SF09M08u	u	0.0	0	0.0	0.0	9	613.0
	This study		2.0	194.8	29.7	SF09M08u_LP-DIR-T	huji mag 2022-07-15 14:20:19	3.52e-07	1.73e-08	5.52e-09	2.52e-09	8	273	SF09M08u_LP-DIR-T-326	LT-T-Z:LP-DIR-T	g	326	pmagpy-4.2.83	SF09M08u	u	0.0	0	0.0	0.0	1	643.0
	This study		1.7	193.6	31.1	SF09M08u_LP-DIR-T	huji mag 2022-07-17 10:51:48	3.1e-07	1.49e-08	4.3e-09	3.07e-09	8	273	SF09M08u_LP-DIR-T-327	LT-T-Z:LP-DIR-T	g	327	pmagpy-4.2.83	SF09M08u	u	0.0	0	0.0	0.0	11	673.0
	This study		1.9	193.9	29.8	SF09M08u_LP-DIR-T	huji mag 2022-07-17 15:08:59	2.61e-07	1.29e-08	3.76e-09	1.94e-09	8	273	SF09M08u_LP-DIR-T-328	LT-T-Z:LP-DIR-T	g	328	pmagpy-4.2.83	SF09M08u	u	0.0	0	0.0	0.0	12	703.0
	This study		1.9	194.0	29.8	SF09M08u_LP-DIR-T	huji mag 2022-07-18 14:38:57	2.15e-07	1.02e-08	3.18e-09	1.47e-09	8	273	SF09M08u_LP-DIR-T-329	LT-T-Z:LP-DIR-T	g	329	pmagpy-4.2.83	SF09M08u	u	0.0	0	0.0	0.0	13	733.0
	This study		1.9	193.6	29.9	SF09M08u_LP-DIR-T	huji mag 2022-07-19 10:22:32	1.69e-07	8.33e-09	2.5e-09	1.13e-09	8	273	SF09M08u_LP-DIR-T-330	LT-T-Z:LP-DIR-T	g	33	pmagpy-4.2.83	SF09M08u	u	0.0	0	0.0	0.0	14	763.0
	This study		1.9	194.0	30.1	SF09M08u_LP-DIR-T	huji mag 2022-07-19 14:06:13	1.22e-07	5.77e-09	1.69e-09	9.23e-10	8	273	SF09M08u_LP-DIR-T-331	LT-T-Z:LP-DIR-T	g	331	pmagpy-4.2.83	SF09M08u	u	0.0	0	0.0	0.0	15	793.0
	This study		1.9	194.1	29.7	SF09M08u_LP-DIR-T	huji mag 2022-07-19 17:45:05	6.94e-08	3.29e-09	1.17e-09	3.99e-10	8	273	SF09M08u_LP-DIR-T-332	LT-T-Z:LP-DIR-T	g	332	pmagpy-4.2.83	SF09M08u	u	0.0	0	0.0	0.0	16	823.0
	This study		2.5	194.2	29.1	SF09M08u_LP-DIR-T	huji mag 2022-07-20 22:56:05	2.34e-08	1.26e-09	5.78e-10	1.78e-10	8	273	SF09M08u_LP-DIR-T-333	LT-T-Z:LP-DIR-T	g	333	pmagpy-4.2.83	SF09M08u	u	0.0	0	0.0	0.0	17	853.0
	This study		2.7	197.4	25.4	SF09M08u_LP-DIR-T	huji mag 2022-07-21 06:53:46	8.54e-09	4.51e-10	2.46e-10	6.88e-11	8	273	SF09M08u_LP-DIR-T-334	LT-T-Z:LP-DIR-T	g	334	pmagpy-4.2.83	SF09M08u	u	0.0	0	0.0	0.0	18	883.0
	This study		3.7	211.3	16.9	SF09M08u_LP-DIR-T	huji mag 2022-08-26 08:36:02	3.65e-09	2e-10	1.51e-10	3.08e-11	8	273	SF09M08u_LP-DIR-T-335	LT-T-Z:LP-DIR-T	g	335	pmagpy-4.2.83	SF09M08u	u	0.0	0	0.0	0.0	19	913.0
	This study		3.1	200.3	22.5	SF09M08u_LP-DIR-T	huji mag 2022-08-26 13:45:49	2.65e-09	1.33e-10	1.02e-10	2.34e-11	8	273	SF09M08u_LP-DIR-T-336	LT-T-Z:LP-DIR-T	g	336	pmagpy-4.2.83	SF09M08u	u	0.0	0	0.0	0.0	2	943.0
	This study		1.7	192.5	27.1	SF09M09t_LP-DIR-T	huji mag 2022-07-12 10:24:32	3.06e-06	1.63e-07	2.34e-08	2.68e-08	8	273	SF09M09t_LP-DIR-T-337	LT-NO:LP-DIR-T	g	337	pmagpy-4.2.83	SF09M09t	u	0.0	0	0.0	0.0		273.0
	This study		1.7	192.5	27.1	SF09M09t_LP-DIR-T	huji mag 2022-07-12 14:08:23	3.06e-06	1.61e-07	2.34e-08	2.64e-08	8	273	SF09M09t_LP-DIR-T-338	LT-T-Z:LP-DIR-T	g	338	pmagpy-4.2.83	SF09M09t	u	0.0	0	0.0	0.0	1	373.0
	This study		1.8	193.2	27.3	SF09M09t_LP-DIR-T	huji mag 2022-07-12 18:13:03	3.03e-06	1.59e-07	2.87e-08	2.63e-08	8	273	SF09M09t_LP-DIR-T-339	LT-T-Z:LP-DIR-T	g	339	pmagpy-4.2.83	SF09M09t	u	0.0	0	0.0	0.0	2	403.0
	This study		1.8	192.1	27.4	SF09M09t_LP-DIR-T	huji mag 2022-07-13 09:59:00	2.97e-06	1.57e-07	2.44e-08	2.58e-08	8	273	SF09M09t_LP-DIR-T-340	LT-T-Z:LP-DIR-T	g	34	pmagpy-4.2.83	SF09M09t	u	0.0	0	0.0	0.0	3	433.0
	This study		1.7	192.0	27.5	SF09M09t_LP-DIR-T	huji mag 2022-07-13 15:26:06	2.85e-06	1.51e-07	1.94e-08	2.47e-08	8	273	SF09M09t_LP-DIR-T-341	LT-T-Z:LP-DIR-T	g	341	pmagpy-4.2.83	SF09M09t	u	0.0	0	0.0	0.0	4	463.0
	This study		1.8	192.5	27.6	SF09M09t_LP-DIR-T	huji mag 2022-07-14 13:22:30	2.75e-06	1.45e-07	2.19e-08	2.42e-08	8	273	SF09M09t_LP-DIR-T-342	LT-T-Z:LP-DIR-T	g	342	pmagpy-4.2.83	SF09M09t	u	0.0	0	0.0	0.0	5	493.0
	This study		1.8	192.3	27.6	SF09M09t_LP-DIR-T	huji mag 2022-07-14 18:42:25	2.5e-06	1.33e-07	2.05e-08	2.16e-08	8	273	SF09M09t_LP-DIR-T-343	LT-T-Z:LP-DIR-T	g	343	pmagpy-4.2.83	SF09M09t	u	0.0	0	0.0	0.0	6	523.0
	This study		1.8	192.2	27.7	SF09M09t_LP-DIR-T	huji mag 2022-07-14 22:55:32	2.14e-06	1.13e-07	1.57e-08	1.87e-08	8	273	SF09M09t_LP-DIR-T-344	LT-T-Z:LP-DIR-T	g	344	pmagpy-4.2.83	SF09M09t	u	0.0	0	0.0	0.0	7	553.0
	This study		1.8	192.0	27.9	SF09M09t_LP-DIR-T	huji mag 2022-07-15 04:24:50	1.18e-06	6.22e-08	9.54e-09	1.04e-08	8	273	SF09M09t_LP-DIR-T-345	LT-T-Z:LP-DIR-T	g	345	pmagpy-4.2.83	SF09M09t	u	0.0	0	0.0	0.0	8	583.0
	This study		1.8	192.0	27.9	SF09M09t_LP-DIR-T	huji mag 2022-07-15 10:09:37	6.24e-07	3.27e-08	4.91e-09	5.48e-09	8	273	SF09M09t_LP-DIR-T-346	LT-T-Z:LP-DIR-T	g	346	pmagpy-4.2.83	SF09M09t	u	0.0	0	0.0	0.0	9	613.0
	This study		1.8	191.9	28.0	SF09M09t_LP-DIR-T	huji mag 2022-07-15 14:22:20	5.07e-07	2.65e-08	4.11e-09	4.48e-09	8	273	SF09M09t_LP-DIR-T-347	LT-T-Z:LP-DIR-T	g	347	pmagpy-4.2.83	SF09M09t	u	0.0	0	0.0	0.0	1	643.0
	This study		1.8	192.6	28.0	SF09M09t_LP-DIR-T	huji mag 2022-07-17 10:53:51	4.34e-07	2.24e-08	4.02e-09	3.94e-09	8	273	SF09M09t_LP-DIR-T-348	LT-T-Z:LP-DIR-T	g	348	pmagpy-4.2.83	SF09M09t	u	0.0	0	0.0	0.0	11	673.0
	This study		1.8	192.3	28.1	SF09M09t_LP-DIR-T	huji mag 2022-07-17 15:10:58	3.69e-07	1.94e-08	2.58e-09	3.28e-09	8	273	SF09M09t_LP-DIR-T-349	LT-T-Z:LP-DIR-T	g	349	pmagpy-4.2.83	SF09M09t	u	0.0	0	0.0	0.0	12	703.0
	This study		1.8	191.3	28.0	SF09M09t_LP-DIR-T	huji mag 2022-07-18 14:40:58	3.05e-07	1.6e-08	2.84e-09	2.65e-09	8	273	SF09M09t_LP-DIR-T-350	LT-T-Z:LP-DIR-T	g	35	pmagpy-4.2.83	SF09M09t	u	0.0	0	0.0	0.0	13	733.0
	This study		1.8	192.3	28.1	SF09M09t_LP-DIR-T	huji mag 2022-07-19 10:24:31	2.39e-07	1.24e-08	2.22e-09	2.02e-09	8	273	SF09M09t_LP-DIR-T-351	LT-T-Z:LP-DIR-T	g	351	pmagpy-4.2.83	SF09M09t	u	0.0	0	0.0	0.0	14	763.0
	This study		1.8	192.7	28.2	SF09M09t_LP-DIR-T	huji mag 2022-07-19 14:08:06	1.73e-07	9.02e-09	1.56e-09	1.54e-09	8	273	SF09M09t_LP-DIR-T-352	LT-T-Z:LP-DIR-T	g	352	pmagpy-4.2.83	SF09M09t	u	0.0	0	0.0	0.0	15	793.0
	This study		1.7	191.8	27.5	SF09M09t_LP-DIR-T	huji mag 2022-07-19 17:47:04	1e-07	5.22e-09	9.92e-10	7.9e-10	8	273	SF09M09t_LP-DIR-T-353	LT-T-Z:LP-DIR-T	g	353	pmagpy-4.2.83	SF09M09t	u	0.0	0	0.0	0.0	16	823.0
	This study		2.0	193.9	27.2	SF09M09t_LP-DIR-T	huji mag 2022-07-20 22:58:05	3.17e-08	1.41e-09	6.23e-10	2.97e-10	8	273	SF09M09t_LP-DIR-T-354	LT-T-Z:LP-DIR-T	g	354	pmagpy-4.2.83	SF09M09t	u	0.0	0	0.0	0.0	17	853.0
	This study		2.5	196.3	21.7	SF09M09t_LP-DIR-T	huji mag 2022-07-21 06:55:46	8.63e-09	4.91e-10	2.03e-10	8.16e-11	8	273	SF09M09t_LP-DIR-T-355	LT-T-Z:LP-DIR-T	g	355	pmagpy-4.2.83	SF09M09t	u	0.0	0	0.0	0.0	18	883.0
	This study		3.6	216.8	11.7	SF09M09t_LP-DIR-T	huji mag 2022-08-26 08:37:58	3.73e-09	1.94e-10	1.48e-10	3.45e-11	8	273	SF09M09t_LP-DIR-T-356	LT-T-Z:LP-DIR-T	g	356	pmagpy-4.2.83	SF09M09t	u	0.0	0	0.0	0.0	19	913.0
	This study		2.9	194.5	21.9	SF09M09t_LP-DIR-T	huji mag 2022-08-26 13:47:42	2.38e-09	1.23e-10	8.52e-11	2.2e-11	8	273	SF09M09t_LP-DIR-T-357	LT-T-Z:LP-DIR-T	g	357	pmagpy-4.2.83	SF09M09t	u	0.0	0	0.0	0.0	2	943.0
	This study		2.0	193.8	28.0	SF09M09u_LP-DIR-T	huji mag 2022-07-12 10:26:37	2.83e-06	1.47e-07	3.88e-08	2.16e-08	8	273	SF09M09u_LP-DIR-T-358	LT-NO:LP-DIR-T	g	358	pmagpy-4.2.83	SF09M09u	u	0.0	0	0.0	0.0		273.0
	This study		1.9	194.0	28.0	SF09M09u_LP-DIR-T	huji mag 2022-07-12 14:10:24	2.83e-06	1.47e-07	3.68e-08	2.17e-08	8	273	SF09M09u_LP-DIR-T-359	LT-T-Z:LP-DIR-T	g	359	pmagpy-4.2.83	SF09M09u	u	0.0	0	0.0	0.0	1	373.0
	This study		2.0	194.2	28.1	SF09M09u_LP-DIR-T	huji mag 2022-07-12 18:15:07	2.79e-06	1.45e-07	3.75e-08	2.13e-08	8	273	SF09M09u_LP-DIR-T-360	LT-T-Z:LP-DIR-T	g	36	pmagpy-4.2.83	SF09M09u	u	0.0	0	0.0	0.0	2	403.0
	This study		2.0	193.9	28.2	SF09M09u_LP-DIR-T	huji mag 2022-07-13 10:01:00	2.72e-06	1.42e-07	3.6e-08	2.12e-08	8	273	SF09M09u_LP-DIR-T-361	LT-T-Z:LP-DIR-T	g	361	pmagpy-4.2.83	SF09M09u	u	0.0	0	0.0	0.0	3	433.0
	This study		2.0	194.2	28.4	SF09M09u_LP-DIR-T	huji mag 2022-07-13 15:28:07	2.58e-06	1.34e-07	3.55e-08	2.04e-08	8	273	SF09M09u_LP-DIR-T-362	LT-T-Z:LP-DIR-T	g	362	pmagpy-4.2.83	SF09M09u	u	0.0	0	0.0	0.0	4	463.0
	This study		2.0	193.9	28.5	SF09M09u_LP-DIR-T	huji mag 2022-07-14 13:24:34	2.45e-06	1.27e-07	3.33e-08	1.93e-08	8	273	SF09M09u_LP-DIR-T-363	LT-T-Z:LP-DIR-T	g	363	pmagpy-4.2.83	SF09M09u	u	0.0	0	0.0	0.0	5	493.0
	This study		2.0	194.4	28.6	SF09M09u_LP-DIR-T	huji mag 2022-07-14 18:44:28	2.24e-06	1.15e-07	3.17e-08	1.71e-08	8	273	SF09M09u_LP-DIR-T-364	LT-T-Z:LP-DIR-T	g	364	pmagpy-4.2.83	SF09M09u	u	0.0	0	0.0	0.0	6	523.0
	This study		2.0	195.4	28.6	SF09M09u_LP-DIR-T	huji mag 2022-07-14 22:57:18	1.97e-06	1.01e-07	2.81e-08	1.51e-08	8	273	SF09M09u_LP-DIR-T-365	LT-T-Z:LP-DIR-T	g	365	pmagpy-4.2.83	SF09M09u	u	0.0	0	0.0	0.0	7	553.0
	This study		2.0	194.1	28.9	SF09M09u_LP-DIR-T	huji mag 2022-07-15 04:26:54	1.44e-06	7.41e-08	1.98e-08	1.11e-08	8	273	SF09M09u_LP-DIR-T-366	LT-T-Z:LP-DIR-T	g	366	pmagpy-4.2.83	SF09M09u	u	0.0	0	0.0	0.0	8	583.0
	This study		2.0	194.5	29.1	SF09M09u_LP-DIR-T	huji mag 2022-07-15 10:11:38	8.26e-07	4.24e-08	1.15e-08	6.22e-09	8	273	SF09M09u_LP-DIR-T-367	LT-T-Z:LP-DIR-T	g	367	pmagpy-4.2.83	SF09M09u	u	0.0	0	0.0	0.0	9	613.0
	This study		2.0	194.5	29.2	SF09M09u_LP-DIR-T	huji mag 2022-07-15 14:24:24	6.64e-07	3.38e-08	8.82e-09	5e-09	8	273	SF09M09u_LP-DIR-T-368	LT-T-Z:LP-DIR-T	g	368	pmagpy-4.2.83	SF09M09u	u	0.0	0	0.0	0.0	1	643.0
	This study		1.9	194.3	29.2	SF09M09u_LP-DIR-T	huji mag 2022-07-17 10:55:47	5.83e-07	2.96e-08	7.17e-09	4.28e-09	8	273	SF09M09u_LP-DIR-T-369	LT-T-Z:LP-DIR-T	g	369	pmagpy-4.2.83	SF09M09u	u	0.0	0	0.0	0.0	11	673.0
	This study		2.0	194.4	29.3	SF09M09u_LP-DIR-T	huji mag 2022-07-17 15:12:59	5.07e-07	2.56e-08	7.14e-09	3.66e-09	8	273	SF09M09u_LP-DIR-T-370	LT-T-Z:LP-DIR-T	g	37	pmagpy-4.2.83	SF09M09u	u	0.0	0	0.0	0.0	12	703.0
	This study		2.0	194.1	29.3	SF09M09u_LP-DIR-T	huji mag 2022-07-18 14:43:02	4.26e-07	2.17e-08	5.98e-09	3.21e-09	8	273	SF09M09u_LP-DIR-T-371	LT-T-Z:LP-DIR-T	g	371	pmagpy-4.2.83	SF09M09u	u	0.0	0	0.0	0.0	13	733.0
	This study		1.9	194.4	29.4	SF09M09u_LP-DIR-T	huji mag 2022-07-19 10:26:35	3.54e-07	1.78e-08	4.51e-09	2.57e-09	8	273	SF09M09u_LP-DIR-T-372	LT-T-Z:LP-DIR-T	g	372	pmagpy-4.2.83	SF09M09u	u	0.0	0	0.0	0.0	14	763.0
	This study		2.0	195.5	29.6	SF09M09u_LP-DIR-T	huji mag 2022-07-19 14:09:57	2.72e-07	1.35e-08	3.66e-09	2.19e-09	8	273	SF09M09u_LP-DIR-T-373	LT-T-Z:LP-DIR-T	g	373	pmagpy-4.2.83	SF09M09u	u	0.0	0	0.0	0.0	15	793.0
	This study		2.0	194.8	29.5	SF09M09u_LP-DIR-T	huji mag 2022-07-19 17:49:10	1.84e-07	9.18e-09	2.62e-09	1.28e-09	8	273	SF09M09u_LP-DIR-T-374	LT-T-Z:LP-DIR-T	g	374	pmagpy-4.2.83	SF09M09u	u	0.0	0	0.0	0.0	16	823.0
	This study		2.3	195.8	29.7	SF09M09u_LP-DIR-T	huji mag 2022-07-20 23:00:10	8.38e-08	4.32e-09	1.73e-09	6.51e-10	8	273	SF09M09u_LP-DIR-T-375	LT-T-Z:LP-DIR-T	g	375	pmagpy-4.2.83	SF09M09u	u	0.0	0	0.0	0.0	17	853.0
	This study		3.1	206.0	30.4	SF09M09u_LP-DIR-T	huji mag 2022-07-21 06:57:50	1.9e-08	1.01e-09	5.77e-10	1.49e-10	8	273	SF09M09u_LP-DIR-T-376	LT-T-Z:LP-DIR-T	g	376	pmagpy-4.2.83	SF09M09u	u	0.0	0	0.0	0.0	18	883.0
	This study		3.5	231.7	29.9	SF09M09u_LP-DIR-T	huji mag 2022-08-26 08:39:59	7.51e-09	3.31e-10	3.27e-10	6.05e-11	8	273	SF09M09u_LP-DIR-T-377	LT-T-Z:LP-DIR-T	g	377	pmagpy-4.2.83	SF09M09u	u	0.0	0	0.0	0.0	19	913.0
	This study		3.8	217.5	21.0	SF09M09u_LP-DIR-T	huji mag 2022-08-26 13:49:41	3.49e-09	1.71e-10	1.63e-10	3.21e-11	8	273	SF09M09u_LP-DIR-T-378	LT-T-Z:LP-DIR-T	g	378	pmagpy-4.2.83	SF09M09u	u	0.0	0	0.0	0.0	2	943.0
	This study		1.9	193.4	29.4	SF09M10t_LP-DIR-T	huji mag 2022-07-12 10:28:50	2.49e-06	1.31e-07	2.24e-08	2.05e-08	8	273	SF09M10t_LP-DIR-T-379	LT-NO:LP-DIR-T	g	379	pmagpy-4.2.83	SF09M10t	u	0.0	0	0.0	0.0		273.0
	This study		1.9	194.5	29.4	SF09M10t_LP-DIR-T	huji mag 2022-07-12 14:12:33	2.49e-06	1.29e-07	2.42e-08	2.04e-08	8	273	SF09M10t_LP-DIR-T-380	LT-T-Z:LP-DIR-T	g	38	pmagpy-4.2.83	SF09M10t	u	0.0	0	0.0	0.0	1	373.0
	This study		1.9	193.6	29.6	SF09M10t_LP-DIR-T	huji mag 2022-07-12 18:17:19	2.46e-06	1.29e-07	2.28e-08	2.05e-08	8	273	SF09M10t_LP-DIR-T-381	LT-T-Z:LP-DIR-T	g	381	pmagpy-4.2.83	SF09M10t	u	0.0	0	0.0	0.0	2	403.0
	This study		2.0	194.2	29.8	SF09M10t_LP-DIR-T	huji mag 2022-07-13 10:03:08	2.43e-06	1.26e-07	3.01e-08	2.01e-08	8	273	SF09M10t_LP-DIR-T-382	LT-T-Z:LP-DIR-T	g	382	pmagpy-4.2.83	SF09M10t	u	0.0	0	0.0	0.0	3	433.0
	This study		1.9	194.2	30.1	SF09M10t_LP-DIR-T	huji mag 2022-07-13 15:30:21	2.32e-06	1.2e-07	2.2e-08	1.92e-08	8	273	SF09M10t_LP-DIR-T-383	LT-T-Z:LP-DIR-T	g	383	pmagpy-4.2.83	SF09M10t	u	0.0	0	0.0	0.0	4	463.0
	This study		1.9	194.4	30.4	SF09M10t_LP-DIR-T	huji mag 2022-07-14 13:26:46	2.21e-06	1.14e-07	1.87e-08	1.84e-08	8	273	SF09M10t_LP-DIR-T-384	LT-T-Z:LP-DIR-T	g	384	pmagpy-4.2.83	SF09M10t	u	0.0	0	0.0	0.0	5	493.0
	This study		1.8	193.6	30.5	SF09M10t_LP-DIR-T	huji mag 2022-07-14 18:46:40	2.02e-06	1.04e-07	1.49e-08	1.68e-08	8	273	SF09M10t_LP-DIR-T-385	LT-T-Z:LP-DIR-T	g	385	pmagpy-4.2.83	SF09M10t	u	0.0	0	0.0	0.0	6	523.0
	This study		1.9	194.1	30.8	SF09M10t_LP-DIR-T	huji mag 2022-07-14 22:59:02	1.81e-06	9.29e-08	1.65e-08	1.48e-08	8	273	SF09M10t_LP-DIR-T-386	LT-T-Z:LP-DIR-T	g	386	pmagpy-4.2.83	SF09M10t	u	0.0	0	0.0	0.0	7	553.0
	This study		2.0	194.5	31.2	SF09M10t_LP-DIR-T	huji mag 2022-07-15 04:29:06	1.4e-06	7.2e-08	1.42e-08	1.16e-08	8	273	SF09M10t_LP-DIR-T-387	LT-T-Z:LP-DIR-T	g	387	pmagpy-4.2.83	SF09M10t	u	0.0	0	0.0	0.0	8	583.0
	This study		1.9	194.3	31.6	SF09M10t_LP-DIR-T	huji mag 2022-07-15 10:13:47	7.82e-07	3.96e-08	7.02e-09	6.4e-09	8	273	SF09M10t_LP-DIR-T-388	LT-T-Z:LP-DIR-T	g	388	pmagpy-4.2.83	SF09M10t	u	0.0	0	0.0	0.0	9	613.0
	This study		2.0	194.5	31.9	SF09M10t_LP-DIR-T	huji mag 2022-07-15 14:26:36	5.86e-07	2.97e-08	5.78e-09	4.79e-09	8	273	SF09M10t_LP-DIR-T-389	LT-T-Z:LP-DIR-T	g	389	pmagpy-4.2.83	SF09M10t	u	0.0	0	0.0	0.0	1	643.0
	This study		1.9	193.9	32.0	SF09M10t_LP-DIR-T	huji mag 2022-07-17 10:57:34	5.05e-07	2.57e-08	4.44e-09	4.01e-09	8	273	SF09M10t_LP-DIR-T-390	LT-T-Z:LP-DIR-T	g	39	pmagpy-4.2.83	SF09M10t	u	0.0	0	0.0	0.0	11	673.0
	This study		1.9	194.8	32.1	SF09M10t_LP-DIR-T	huji mag 2022-07-17 15:15:07	4.36e-07	2.19e-08	3.27e-09	3.46e-09	8	273	SF09M10t_LP-DIR-T-391	LT-T-Z:LP-DIR-T	g	391	pmagpy-4.2.83	SF09M10t	u	0.0	0	0.0	0.0	12	703.0
	This study		1.9	194.7	32.3	SF09M10t_LP-DIR-T	huji mag 2022-07-18 14:45:16	3.65e-07	1.82e-08	3.45e-09	3.07e-09	8	273	SF09M10t_LP-DIR-T-392	LT-T-Z:LP-DIR-T	g	392	pmagpy-4.2.83	SF09M10t	u	0.0	0	0.0	0.0	13	733.0
	This study		1.9	195.4	32.2	SF09M10t_LP-DIR-T	huji mag 2022-07-19 10:28:46	3.02e-07	1.51e-08	2.94e-09	2.37e-09	8	273	SF09M10t_LP-DIR-T-393	LT-T-Z:LP-DIR-T	g	393	pmagpy-4.2.83	SF09M10t	u	0.0	0	0.0	0.0	14	763.0
	This study		1.7	195.2	34.2	SF09M10t_LP-DIR-T	huji mag 2022-07-19 14:11:48	2.37e-07	1.16e-08	2.34e-09	3.42e-09	8	273	SF09M10t_LP-DIR-T-394	LT-T-Z:LP-DIR-T	g	394	pmagpy-4.2.83	SF09M10t	u	0.0	0	0.0	0.0	15	793.0
	This study		1.9	194.9	32.4	SF09M10t_LP-DIR-T	huji mag 2022-07-19 17:51:21	1.58e-07	7.84e-09	1.65e-09	1.19e-09	8	273	SF09M10t_LP-DIR-T-395	LT-T-Z:LP-DIR-T	g	395	pmagpy-4.2.83	SF09M10t	u	0.0	0	0.0	0.0	16	823.0
	This study		2.1	195.3	32.8	SF09M10t_LP-DIR-T	huji mag 2022-07-20 23:02:21	7.63e-08	3.78e-09	9.94e-10	6.41e-10	8	273	SF09M10t_LP-DIR-T-396	LT-T-Z:LP-DIR-T	g	396	pmagpy-4.2.83	SF09M10t	u	0.0	0	0.0	0.0	17	853.0
	This study		2.8	205.7	33.5	SF09M10t_LP-DIR-T	huji mag 2022-07-21 07:00:02	1.76e-08	9.24e-10	4.23e-10	1.46e-10	8	273	SF09M10t_LP-DIR-T-397	LT-T-Z:LP-DIR-T	g	397	pmagpy-4.2.83	SF09M10t	u	0.0	0	0.0	0.0	18	883.0
	This study		3.1	227.3	31.7	SF09M10t_LP-DIR-T	huji mag 2022-08-26 08:42:09	6.64e-09	2.59e-10	2.43e-10	4.94e-11	8	273	SF09M10t_LP-DIR-T-398	LT-T-Z:LP-DIR-T	g	398	pmagpy-4.2.83	SF09M10t	u	0.0	0	0.0	0.0	19	913.0
	This study		3.7	221.2	27.7	SF09M10t_LP-DIR-T	huji mag 2022-08-26 13:51:49	2.53e-09	1.08e-10	1.23e-10	2.03e-11	8	273	SF09M10t_LP-DIR-T-399	LT-T-Z:LP-DIR-T	g	399	pmagpy-4.2.83	SF09M10t	u	0.0	0	0.0	0.0	2	943.0
	This study		2.0	197.6	27.7	SF09M10u_LP-DIR-T	huji mag 2022-07-12 10:31:35	2.59e-06	1.33e-07	3.65e-08	1.77e-08	8	273	SF09M10u_LP-DIR-T-400	LT-NO:LP-DIR-T	g	4	pmagpy-4.2.83	SF09M10u	u	0.0	0	0.0	0.0		273.0
	This study		2.0	196.0	27.9	SF09M10u_LP-DIR-T	huji mag 2022-07-12 14:15:14	2.6e-06	1.35e-07	3.2e-08	2.08e-08	8	273	SF09M10u_LP-DIR-T-401	LT-T-Z:LP-DIR-T	g	401	pmagpy-4.2.83	SF09M10u	u	0.0	0	0.0	0.0	1	373.0
	This study		2.0	196.3	28.1	SF09M10u_LP-DIR-T	huji mag 2022-07-12 18:20:07	2.58e-06	1.32e-07	3.42e-08	1.72e-08	8	273	SF09M10u_LP-DIR-T-402	LT-T-Z:LP-DIR-T	g	402	pmagpy-4.2.83	SF09M10u	u	0.0	0	0.0	0.0	2	403.0
	This study		2.0	195.8	28.5	SF09M10u_LP-DIR-T	huji mag 2022-07-13 10:05:48	2.55e-06	1.32e-07	2.92e-08	2.07e-08	8	273	SF09M10u_LP-DIR-T-403	LT-T-Z:LP-DIR-T	g	403	pmagpy-4.2.83	SF09M10u	u	0.0	0	0.0	0.0	3	433.0
	This study		2.1	196.1	28.9	SF09M10u_LP-DIR-T	huji mag 2022-07-13 15:33:02	2.43e-06	1.26e-07	3.14e-08	1.97e-08	8	273	SF09M10u_LP-DIR-T-404	LT-T-Z:LP-DIR-T	g	404	pmagpy-4.2.83	SF09M10u	u	0.0	0	0.0	0.0	4	463.0
	This study		1.9	195.3	29.1	SF09M10u_LP-DIR-T	huji mag 2022-07-14 13:29:32	2.33e-06	1.19e-07	2.82e-08	1.64e-08	8	273	SF09M10u_LP-DIR-T-405	LT-T-Z:LP-DIR-T	g	405	pmagpy-4.2.83	SF09M10u	u	0.0	0	0.0	0.0	5	493.0
	This study		2.0	195.9	29.2	SF09M10u_LP-DIR-T	huji mag 2022-07-14 18:49:26	2.14e-06	1.09e-07	2.71e-08	1.6e-08	8	273	SF09M10u_LP-DIR-T-406	LT-T-Z:LP-DIR-T	g	406	pmagpy-4.2.83	SF09M10u	u	0.0	0	0.0	0.0	6	523.0
	This study		2.0	195.7	29.7	SF09M10u_LP-DIR-T	huji mag 2022-07-14 23:00:50	1.94e-06	9.94e-08	2.3e-08	1.57e-08	8	273	SF09M10u_LP-DIR-T-407	LT-T-Z:LP-DIR-T	g	407	pmagpy-4.2.83	SF09M10u	u	0.0	0	0.0	0.0	7	553.0
	This study		2.0	195.9	29.9	SF09M10u_LP-DIR-T	huji mag 2022-07-15 04:31:54	1.56e-06	7.99e-08	2.03e-08	1.21e-08	8	273	SF09M10u_LP-DIR-T-408	LT-T-Z:LP-DIR-T	g	408	pmagpy-4.2.83	SF09M10u	u	0.0	0	0.0	0.0	8	583.0
	This study		2.1	196.2	30.6	SF09M10u_LP-DIR-T	huji mag 2022-07-15 10:16:27	9.34e-07	4.84e-08	1.19e-08	7.46e-09	8	273	SF09M10u_LP-DIR-T-409	LT-T-Z:LP-DIR-T	g	409	pmagpy-4.2.83	SF09M10u	u	0.0	0	0.0	0.0	9	613.0
	This study		2.0	196.3	30.8	SF09M10u_LP-DIR-T	huji mag 2022-07-15 14:29:24	7.04e-07	3.55e-08	8.49e-09	5.33e-09	8	273	SF09M10u_LP-DIR-T-410	LT-T-Z:LP-DIR-T	g	41	pmagpy-4.2.83	SF09M10u	u	0.0	0	0.0	0.0	1	643.0
	This study		2.0	195.8	31.1	SF09M10u_LP-DIR-T	huji mag 2022-07-17 10:59:20	6.09e-07	3.07e-08	6.78e-09	4.76e-09	8	273	SF09M10u_LP-DIR-T-411	LT-T-Z:LP-DIR-T	g	411	pmagpy-4.2.83	SF09M10u	u	0.0	0	0.0	0.0	11	673.0
	This study		2.0	197.1	31.1	SF09M10u_LP-DIR-T	huji mag 2022-07-17 15:17:51	5.24e-07	2.61e-08	7.42e-09	3.29e-09	8	273	SF09M10u_LP-DIR-T-412	LT-T-Z:LP-DIR-T	g	412	pmagpy-4.2.83	SF09M10u	u	0.0	0	0.0	0.0	12	703.0
	This study		2.0	197.0	31.2	SF09M10u_LP-DIR-T	huji mag 2022-07-18 14:48:01	4.44e-07	2.2e-08	5.93e-09	2.99e-09	8	273	SF09M10u_LP-DIR-T-413	LT-T-Z:LP-DIR-T	g	413	pmagpy-4.2.83	SF09M10u	u	0.0	0	0.0	0.0	13	733.0
	This study		2.0	196.3	31.3	SF09M10u_LP-DIR-T	huji mag 2022-07-19 10:31:33	3.69e-07	1.84e-08	5.18e-09	2.25e-09	8	273	SF09M10u_LP-DIR-T-414	LT-T-Z:LP-DIR-T	g	414	pmagpy-4.2.83	SF09M10u	u	0.0	0	0.0	0.0	14	763.0
	This study		2.1	197.3	31.6	SF09M10u_LP-DIR-T	huji mag 2022-07-19 14:13:38	2.85e-07	1.42e-08	3.84e-09	2.38e-09	8	273	SF09M10u_LP-DIR-T-415	LT-T-Z:LP-DIR-T	g	415	pmagpy-4.2.83	SF09M10u	u	0.0	0	0.0	0.0	15	793.0
	This study		2.0	196.3	31.4	SF09M10u_LP-DIR-T	huji mag 2022-07-19 17:54:09	1.97e-07	9.8e-09	2.8e-09	1.24e-09	8	273	SF09M10u_LP-DIR-T-416	LT-T-Z:LP-DIR-T	g	416	pmagpy-4.2.83	SF09M10u	u	0.0	0	0.0	0.0	16	823.0
	This study		2.1	197.9	31.9	SF09M10u_LP-DIR-T	huji mag 2022-07-20 23:05:10	9.57e-08	4.49e-09	1.61e-09	6.67e-10	8	273	SF09M10u_LP-DIR-T-417	LT-T-Z:LP-DIR-T	g	417	pmagpy-4.2.83	SF09M10u	u	0.0	0	0.0	0.0	17	853.0
	This study		2.9	205.6	32.7	SF09M10u_LP-DIR-T	huji mag 2022-07-21 07:02:50	2.12e-08	1.11e-09	5.47e-10	1.46e-10	8	273	SF09M10u_LP-DIR-T-418	LT-T-Z:LP-DIR-T	g	418	pmagpy-4.2.83	SF09M10u	u	0.0	0	0.0	0.0	18	883.0
	This study		3.3	227.5	31.9	SF09M10u_LP-DIR-T	huji mag 2022-08-26 08:44:55	7.57e-09	3.24e-10	2.93e-10	6.12e-11	8	273	SF09M10u_LP-DIR-T-419	LT-T-Z:LP-DIR-T	g	419	pmagpy-4.2.83	SF09M10u	u	0.0	0	0.0	0.0	19	913.0
	This study		3.7	221.3	31.7	SF09M10u_LP-DIR-T	huji mag 2022-08-26 13:54:27	2.52e-09	1.1e-10	1.24e-10	2.44e-11	8	273	SF09M10u_LP-DIR-T-420	LT-T-Z:LP-DIR-T	g	42	pmagpy-4.2.83	SF09M10u	u	0.0	0	0.0	0.0	2	943.0
	This study		1.8	192.0	27.9	SF09M11t_LP-DIR-T	huji mag 2022-07-12 10:33:42	1.33e-06	6.98e-08	1.5e-08	1.05e-08	8	273	SF09M11t_LP-DIR-T-421	LT-NO:LP-DIR-T	g	421	pmagpy-4.2.83	SF09M11t	u	0.0	0	0.0	0.0		273.0
	This study		1.8	192.1	27.9	SF09M11t_LP-DIR-T	huji mag 2022-07-12 14:17:21	1.33e-06	6.99e-08	1.55e-08	1.04e-08	8	273	SF09M11t_LP-DIR-T-422	LT-T-Z:LP-DIR-T	g	422	pmagpy-4.2.83	SF09M11t	u	0.0	0	0.0	0.0	1	373.0
	This study		1.8	191.8	28.1	SF09M11t_LP-DIR-T	huji mag 2022-07-12 18:22:16	1.32e-06	6.93e-08	1.61e-08	1.01e-08	8	273	SF09M11t_LP-DIR-T-423	LT-T-Z:LP-DIR-T	g	423	pmagpy-4.2.83	SF09M11t	u	0.0	0	0.0	0.0	2	403.0
	This study		1.9	192.1	28.4	SF09M11t_LP-DIR-T	huji mag 2022-07-13 10:07:54	1.31e-06	6.86e-08	1.58e-08	1.04e-08	8	273	SF09M11t_LP-DIR-T-424	LT-T-Z:LP-DIR-T	g	424	pmagpy-4.2.83	SF09M11t	u	0.0	0	0.0	0.0	3	433.0
	This study		1.9	192.3	28.8	SF09M11t_LP-DIR-T	huji mag 2022-07-13 15:35:11	1.26e-06	6.59e-08	1.53e-08	1e-08	8	273	SF09M11t_LP-DIR-T-425	LT-T-Z:LP-DIR-T	g	425	pmagpy-4.2.83	SF09M11t	u	0.0	0	0.0	0.0	4	463.0
	This study		1.9	191.9	29.2	SF09M11t_LP-DIR-T	huji mag 2022-07-14 13:31:41	1.21e-06	6.29e-08	1.57e-08	9.57e-09	8	273	SF09M11t_LP-DIR-T-426	LT-T-Z:LP-DIR-T	g	426	pmagpy-4.2.83	SF09M11t	u	0.0	0	0.0	0.0	5	493.0
	This study		1.8	192.0	29.4	SF09M11t_LP-DIR-T	huji mag 2022-07-14 18:51:35	1.12e-06	5.8e-08	1.3e-08	8.77e-09	8	273	SF09M11t_LP-DIR-T-427	LT-T-Z:LP-DIR-T	g	427	pmagpy-4.2.83	SF09M11t	u	0.0	0	0.0	0.0	6	523.0
	This study		1.9	192.2	29.7	SF09M11t_LP-DIR-T	huji mag 2022-07-14 23:02:47	1.01e-06	5.31e-08	1.17e-08	7.95e-09	8	273	SF09M11t_LP-DIR-T-428	LT-T-Z:LP-DIR-T	g	428	pmagpy-4.2.83	SF09M11t	u	0.0	0	0.0	0.0	7	553.0
	This study		1.9	192.1	30.3	SF09M11t_LP-DIR-T	huji mag 2022-07-15 04:34:04	8.1e-07	4.18e-08	1.06e-08	6.21e-09	8	273	SF09M11t_LP-DIR-T-429	LT-T-Z:LP-DIR-T	g	429	pmagpy-4.2.83	SF09M11t	u	0.0	0	0.0	0.0	8	583.0
	This study		1.9	192.3	31.1	SF09M11t_LP-DIR-T	huji mag 2022-07-15 10:18:37	4.89e-07	2.5e-08	6.29e-09	3.5e-09	8	273	SF09M11t_LP-DIR-T-430	LT-T-Z:LP-DIR-T	g	43	pmagpy-4.2.83	SF09M11t	u	0.0	0	0.0	0.0	9	613.0
	This study		1.9	192.2	31.7	SF09M11t_LP-DIR-T	huji mag 2022-07-15 14:31:34	3.46e-07	1.75e-08	4.59e-09	2.41e-09	8	273	SF09M11t_LP-DIR-T-431	LT-T-Z:LP-DIR-T	g	431	pmagpy-4.2.83	SF09M11t	u	0.0	0	0.0	0.0	1	643.0
	This study		1.9	192.6	31.9	SF09M11t_LP-DIR-T	huji mag 2022-07-17 11:01:04	2.82e-07	1.41e-08	3.71e-09	2.06e-09	8	273	SF09M11t_LP-DIR-T-432	LT-T-Z:LP-DIR-T	g	432	pmagpy-4.2.83	SF09M11t	u	0.0	0	0.0	0.0	11	673.0
	This study		1.9	194.0	31.9	SF09M11t_LP-DIR-T	huji mag 2022-07-17 15:19:58	2.38e-07	1.18e-08	2.94e-09	1.49e-09	8	273	SF09M11t_LP-DIR-T-433	LT-T-Z:LP-DIR-T	g	433	pmagpy-4.2.83	SF09M11t	u	0.0	0	0.0	0.0	12	703.0
	This study		2.0	192.2	32.3	SF09M11t_LP-DIR-T	huji mag 2022-07-18 14:50:07	1.98e-07	9.88e-09	2.85e-09	1.43e-09	8	273	SF09M11t_LP-DIR-T-434	LT-T-Z:LP-DIR-T	g	434	pmagpy-4.2.83	SF09M11t	u	0.0	0	0.0	0.0	13	733.0
	This study		1.9	192.5	32.3	SF09M11t_LP-DIR-T	huji mag 2022-07-19 10:33:41	1.65e-07	8.07e-09	2.17e-09	1.04e-09	8	273	SF09M11t_LP-DIR-T-435	LT-T-Z:LP-DIR-T	g	435	pmagpy-4.2.83	SF09M11t	u	0.0	0	0.0	0.0	14	763.0
	This study		1.9	192.9	32.7	SF09M11t_LP-DIR-T	huji mag 2022-07-19 14:15:32	1.28e-07	6.09e-09	1.54e-09	1.05e-09	8	273	SF09M11t_LP-DIR-T-436	LT-T-Z:LP-DIR-T	g	436	pmagpy-4.2.83	SF09M11t	u	0.0	0	0.0	0.0	15	793.0
	This study		2.0	193.1	32.5	SF09M11t_LP-DIR-T	huji mag 2022-07-19 17:56:19	8.94e-08	4.6e-09	1.21e-09	5.11e-10	8	273	SF09M11t_LP-DIR-T-437	LT-T-Z:LP-DIR-T	g	437	pmagpy-4.2.83	SF09M11t	u	0.0	0	0.0	0.0	16	823.0
	This study		2.3	193.3	33.4	SF09M11t_LP-DIR-T	huji mag 2022-07-20 23:07:19	4.62e-08	2.26e-09	1.09e-09	3.36e-10	8	273	SF09M11t_LP-DIR-T-438	LT-T-Z:LP-DIR-T	g	438	pmagpy-4.2.83	SF09M11t	u	0.0	0	0.0	0.0	17	853.0
	This study		2.8	201.2	34.9	SF09M11t_LP-DIR-T	huji mag 2022-07-21 07:05:00	1.23e-08	6.23e-10	3.29e-10	8.59e-11	8	273	SF09M11t_LP-DIR-T-439	LT-T-Z:LP-DIR-T	g	439	pmagpy-4.2.83	SF09M11t	u	0.0	0	0.0	0.0	18	883.0
	This study		3.2	215.8	37.5	SF09M11t_LP-DIR-T	huji mag 2022-08-26 08:47:03	4.98e-09	2.34e-10	1.7e-10	3.61e-11	8	273	SF09M11t_LP-DIR-T-440	LT-T-Z:LP-DIR-T	g	44	pmagpy-4.2.83	SF09M11t	u	0.0	0	0.0	0.0	19	913.0
	This study		3.9	215.8	27.1	SF09M11t_LP-DIR-T	huji mag 2022-08-26 13:56:33	1.44e-09	7.08e-11	6.87e-11	1.32e-11	8	273	SF09M11t_LP-DIR-T-441	LT-T-Z:LP-DIR-T	g	441	pmagpy-4.2.83	SF09M11t	u	0.0	0	0.0	0.0	2	943.0
	This study		1.9	195.2	27.7	SF09M11u_LP-DIR-T	huji mag 2022-07-12 10:35:41	2.69e-06	1.39e-07	3.35e-08	2.26e-08	8	273	SF09M11u_LP-DIR-T-442	LT-NO:LP-DIR-T	g	442	pmagpy-4.2.83	SF09M11u	u	0.0	0	0.0	0.0		273.0
	This study		1.9	194.6	27.8	SF09M11u_LP-DIR-T	huji mag 2022-07-12 14:19:22	2.7e-06	1.39e-07	3.24e-08	2.2e-08	8	273	SF09M11u_LP-DIR-T-443	LT-T-Z:LP-DIR-T	g	443	pmagpy-4.2.83	SF09M11u	u	0.0	0	0.0	0.0	1	373.0
	This study		1.9	194.7	27.9	SF09M11u_LP-DIR-T	huji mag 2022-07-12 18:24:21	2.68e-06	1.38e-07	3.28e-08	2.2e-08	8	273	SF09M11u_LP-DIR-T-444	LT-T-Z:LP-DIR-T	g	444	pmagpy-4.2.83	SF09M11u	u	0.0	0	0.0	0.0	2	403.0
	This study		2.0	194.8	28.3	SF09M11u_LP-DIR-T	huji mag 2022-07-13 10:09:52	2.66e-06	1.37e-07	3.28e-08	2.15e-08	8	273	SF09M11u_LP-DIR-T-445	LT-T-Z:LP-DIR-T	g	445	pmagpy-4.2.83	SF09M11u	u	0.0	0	0.0	0.0	3	433.0
	This study		2.0	194.8	28.8	SF09M11u_LP-DIR-T	huji mag 2022-07-13 15:37:10	2.56e-06	1.32e-07	3.22e-08	2.13e-08	8	273	SF09M11u_LP-DIR-T-446	LT-T-Z:LP-DIR-T	g	446	pmagpy-4.2.83	SF09M11u	u	0.0	0	0.0	0.0	4	463.0
	This study		1.9	194.6	29.1	SF09M11u_LP-DIR-T	huji mag 2022-07-14 13:33:43	2.46e-06	1.26e-07	2.99e-08	2.04e-08	8	273	SF09M11u_LP-DIR-T-447	LT-T-Z:LP-DIR-T	g	447	pmagpy-4.2.83	SF09M11u	u	0.0	0	0.0	0.0	5	493.0
	This study		1.9	193.5	29.4	SF09M11u_LP-DIR-T	huji mag 2022-07-14 18:53:35	2.3e-06	1.17e-07	2.7e-08	1.89e-08	8	273	SF09M11u_LP-DIR-T-448	LT-T-Z:LP-DIR-T	g	448	pmagpy-4.2.83	SF09M11u	u	0.0	0	0.0	0.0	6	523.0
	This study		2.0	195.2	29.6	SF09M11u_LP-DIR-T	huji mag 2022-07-14 23:04:51	2.1e-06	1.06e-07	2.53e-08	1.71e-08	8	273	SF09M11u_LP-DIR-T-449	LT-T-Z:LP-DIR-T	g	449	pmagpy-4.2.83	SF09M11u	u	0.0	0	0.0	0.0	7	553.0
	This study		2.0	195.1	30.2	SF09M11u_LP-DIR-T	huji mag 2022-07-15 04:36:08	1.71e-06	8.55e-08	2.16e-08	1.4e-08	8	273	SF09M11u_LP-DIR-T-450	LT-T-Z:LP-DIR-T	g	45	pmagpy-4.2.83	SF09M11u	u	0.0	0	0.0	0.0	8	583.0
	This study		2.0	195.1	30.9	SF09M11u_LP-DIR-T	huji mag 2022-07-15 10:20:38	1.03e-06	5.17e-08	1.27e-08	8.16e-09	8	273	SF09M11u_LP-DIR-T-451	LT-T-Z:LP-DIR-T	g	451	pmagpy-4.2.83	SF09M11u	u	0.0	0	0.0	0.0	9	613.0
	This study		2.0	195.1	31.5	SF09M11u_LP-DIR-T	huji mag 2022-07-15 14:33:39	7.76e-07	3.89e-08	9.4e-09	6.24e-09	8	273	SF09M11u_LP-DIR-T-452	LT-T-Z:LP-DIR-T	g	452	pmagpy-4.2.83	SF09M11u	u	0.0	0	0.0	0.0	1	643.0
	This study		2.0	195.3	31.6	SF09M11u_LP-DIR-T	huji mag 2022-07-17 11:02:53	6.82e-07	3.42e-08	8.42e-09	5.47e-09	8	273	SF09M11u_LP-DIR-T-453	LT-T-Z:LP-DIR-T	g	453	pmagpy-4.2.83	SF09M11u	u	0.0	0	0.0	0.0	11	673.0
	This study		1.9	195.1	31.8	SF09M11u_LP-DIR-T	huji mag 2022-07-17 15:21:56	5.98e-07	2.97e-08	6.37e-09	4.67e-09	8	273	SF09M11u_LP-DIR-T-454	LT-T-Z:LP-DIR-T	g	454	pmagpy-4.2.83	SF09M11u	u	0.0	0	0.0	0.0	12	703.0
	This study		2.0	194.0	31.8	SF09M11u_LP-DIR-T	huji mag 2022-07-18 14:52:06	5.12e-07	2.57e-08	6.15e-09	4.02e-09	8	273	SF09M11u_LP-DIR-T-455	LT-T-Z:LP-DIR-T	g	455	pmagpy-4.2.83	SF09M11u	u	0.0	0	0.0	0.0	13	733.0
	This study		2.0	195.2	32.0	SF09M11u_LP-DIR-T	huji mag 2022-07-19 10:35:43	4.29e-07	2.15e-08	5.43e-09	3.34e-09	8	273	SF09M11u_LP-DIR-T-456	LT-T-Z:LP-DIR-T	g	456	pmagpy-4.2.83	SF09M11u	u	0.0	0	0.0	0.0	14	763.0
	This study		2.0	195.4	32.1	SF09M11u_LP-DIR-T	huji mag 2022-07-19 14:17:31	3.35e-07	1.68e-08	4.1e-09	2.69e-09	8	273	SF09M11u_LP-DIR-T-457	LT-T-Z:LP-DIR-T	g	457	pmagpy-4.2.83	SF09M11u	u	0.0	0	0.0	0.0	15	793.0
	This study		2.0	195.6	32.2	SF09M11u_LP-DIR-T	huji mag 2022-07-19 17:58:20	2.33e-07	1.16e-08	3.15e-09	1.76e-09	8	273	SF09M11u_LP-DIR-T-458	LT-T-Z:LP-DIR-T	g	458	pmagpy-4.2.83	SF09M11u	u	0.0	0	0.0	0.0	16	823.0
	This study		2.2	196.1	32.6	SF09M11u_LP-DIR-T	huji mag 2022-07-20 23:09:24	1.15e-07	5.8e-09	2e-09	9.39e-10	8	273	SF09M11u_LP-DIR-T-459	LT-T-Z:LP-DIR-T	g	459	pmagpy-4.2.83	SF09M11u	u	0.0	0	0.0	0.0	17	853.0
	This study		2.8	201.7	32.7	SF09M11u_LP-DIR-T	huji mag 2022-07-21 07:07:01	2.53e-08	1.36e-09	6.39e-10	2.03e-10	8	273	SF09M11u_LP-DIR-T-460	LT-T-Z:LP-DIR-T	g	46	pmagpy-4.2.83	SF09M11u	u	0.0	0	0.0	0.0	18	883.0
	This study		3.3	221.2	33.9	SF09M11u_LP-DIR-T	huji mag 2022-08-26 08:49:04	8.76e-09	3.98e-10	3.09e-10	7.06e-11	8	273	SF09M11u_LP-DIR-T-461	LT-T-Z:LP-DIR-T	g	461	pmagpy-4.2.83	SF09M11u	u	0.0	0	0.0	0.0	19	913.0
	This study		4.0	222.5	28.1	SF09M11u_LP-DIR-T	huji mag 2022-08-26 13:58:31	2.1e-09	9.08e-11	1.18e-10	2.02e-11	8	273	SF09M11u_LP-DIR-T-462	LT-T-Z:LP-DIR-T	g	462	pmagpy-4.2.83	SF09M11u	u	0.0	0	0.0	0.0	2	943.0
	This study		1.8	191.6	30.6	SF09M12t_LP-DIR-T	huji mag 2022-07-12 10:37:36	1.87e-06	9.63e-08	1.2e-08	1.63e-08	8	273	SF09M12t_LP-DIR-T-463	LT-NO:LP-DIR-T	g	463	pmagpy-4.2.83	SF09M12t	u	0.0	0	0.0	0.0		273.0
	This study		1.8	191.7	30.4	SF09M12t_LP-DIR-T	huji mag 2022-07-12 14:21:22	1.87e-06	9.61e-08	1.31e-08	1.64e-08	8	273	SF09M12t_LP-DIR-T-464	LT-T-Z:LP-DIR-T	g	464	pmagpy-4.2.83	SF09M12t	u	0.0	0	0.0	0.0	1	373.0
	This study		1.8	191.4	30.4	SF09M12t_LP-DIR-T	huji mag 2022-07-12 18:26:17	1.86e-06	9.58e-08	1.41e-08	1.68e-08	8	273	SF09M12t_LP-DIR-T-465	LT-T-Z:LP-DIR-T	g	465	pmagpy-4.2.83	SF09M12t	u	0.0	0	0.0	0.0	2	403.0
	This study		1.8	191.6	30.6	SF09M12t_LP-DIR-T	huji mag 2022-07-13 10:11:52	1.83e-06	9.43e-08	1.25e-08	1.64e-08	8	273	SF09M12t_LP-DIR-T-466	LT-T-Z:LP-DIR-T	g	466	pmagpy-4.2.83	SF09M12t	u	0.0	0	0.0	0.0	3	433.0
	This study		1.8	191.7	30.7	SF09M12t_LP-DIR-T	huji mag 2022-07-13 15:39:10	1.77e-06	9.05e-08	9.88e-09	1.57e-08	8	273	SF09M12t_LP-DIR-T-467	LT-T-Z:LP-DIR-T	g	467	pmagpy-4.2.83	SF09M12t	u	0.0	0	0.0	0.0	4	463.0
	This study		1.8	191.5	30.8	SF09M12t_LP-DIR-T	huji mag 2022-07-14 13:35:39	1.7e-06	8.76e-08	1.1e-08	1.52e-08	8	273	SF09M12t_LP-DIR-T-468	LT-T-Z:LP-DIR-T	g	468	pmagpy-4.2.83	SF09M12t	u	0.0	0	0.0	0.0	5	493.0
	This study		1.8	191.5	30.9	SF09M12t_LP-DIR-T	huji mag 2022-07-14 18:55:32	1.61e-06	8.23e-08	1.08e-08	1.42e-08	8	273	SF09M12t_LP-DIR-T-469	LT-T-Z:LP-DIR-T	g	469	pmagpy-4.2.83	SF09M12t	u	0.0	0	0.0	0.0	6	523.0
	This study		1.8	190.9	31.0	SF09M12t_LP-DIR-T	huji mag 2022-07-14 23:07:03	1.47e-06	7.63e-08	1.17e-08	1.33e-08	8	273	SF09M12t_LP-DIR-T-470	LT-T-Z:LP-DIR-T	g	47	pmagpy-4.2.83	SF09M12t	u	0.0	0	0.0	0.0	7	553.0
	This study		1.8	190.8	31.2	SF09M12t_LP-DIR-T	huji mag 2022-07-15 04:38:05	1.25e-06	6.39e-08	8.72e-09	1.1e-08	8	273	SF09M12t_LP-DIR-T-471	LT-T-Z:LP-DIR-T	g	471	pmagpy-4.2.83	SF09M12t	u	0.0	0	0.0	0.0	8	583.0
	This study		1.8	191.8	31.3	SF09M12t_LP-DIR-T	huji mag 2022-07-15 10:22:38	8.97e-07	4.57e-08	7.19e-09	7.78e-09	8	273	SF09M12t_LP-DIR-T-472	LT-T-Z:LP-DIR-T	g	472	pmagpy-4.2.83	SF09M12t	u	0.0	0	0.0	0.0	9	613.0
	This study		1.8	191.7	31.5	SF09M12t_LP-DIR-T	huji mag 2022-07-15 14:35:36	6.9e-07	3.51e-08	3.89e-09	5.96e-09	8	273	SF09M12t_LP-DIR-T-473	LT-T-Z:LP-DIR-T	g	473	pmagpy-4.2.83	SF09M12t	u	0.0	0	0.0	0.0	1	643.0
	This study		1.8	191.8	31.6	SF09M12t_LP-DIR-T	huji mag 2022-07-17 11:04:46	5.94e-07	3.01e-08	3.96e-09	4.84e-09	8	273	SF09M12t_LP-DIR-T-474	LT-T-Z:LP-DIR-T	g	474	pmagpy-4.2.83	SF09M12t	u	0.0	0	0.0	0.0	11	673.0
	This study		1.8	191.7	31.7	SF09M12t_LP-DIR-T	huji mag 2022-07-17 15:23:46	5.28e-07	2.71e-08	3.79e-09	4.52e-09	8	273	SF09M12t_LP-DIR-T-475	LT-T-Z:LP-DIR-T	g	475	pmagpy-4.2.83	SF09M12t	u	0.0	0	0.0	0.0	12	703.0
	This study		1.9	191.1	31.7	SF09M12t_LP-DIR-T	huji mag 2022-07-18 14:54:00	4.67e-07	2.38e-08	6.3e-09	3.95e-09	8	273	SF09M12t_LP-DIR-T-476	LT-T-Z:LP-DIR-T	g	476	pmagpy-4.2.83	SF09M12t	u	0.0	0	0.0	0.0	13	733.0
	This study		1.8	192.2	31.7	SF09M12t_LP-DIR-T	huji mag 2022-07-19 10:37:39	4.09e-07	2.06e-08	2.35e-09	3.37e-09	8	273	SF09M12t_LP-DIR-T-477	LT-T-Z:LP-DIR-T	g	477	pmagpy-4.2.83	SF09M12t	u	0.0	0	0.0	0.0	14	763.0
	This study		1.8	192.1	31.9	SF09M12t_LP-DIR-T	huji mag 2022-07-19 14:19:39	3.36e-07	1.7e-08	2.58e-09	2.9e-09	8	273	SF09M12t_LP-DIR-T-478	LT-T-Z:LP-DIR-T	g	478	pmagpy-4.2.83	SF09M12t	u	0.0	0	0.0	0.0	15	793.0
	This study		1.8	192.2	31.9	SF09M12t_LP-DIR-T	huji mag 2022-07-19 18:00:17	2.45e-07	1.22e-08	1.43e-09	1.97e-09	8	273	SF09M12t_LP-DIR-T-479	LT-T-Z:LP-DIR-T	g	479	pmagpy-4.2.83	SF09M12t	u	0.0	0	0.0	0.0	16	823.0
	This study		1.8	192.5	32.1	SF09M12t_LP-DIR-T	huji mag 2022-07-20 23:11:20	1.22e-07	5.95e-09	9.26e-10	1.05e-09	8	273	SF09M12t_LP-DIR-T-480	LT-T-Z:LP-DIR-T	g	48	pmagpy-4.2.83	SF09M12t	u	0.0	0	0.0	0.0	17	853.0
	This study		2.4	194.6	32.3	SF09M12t_LP-DIR-T	huji mag 2022-07-21 07:08:59	2.31e-08	1.26e-09	4.24e-10	2e-10	8	273	SF09M12t_LP-DIR-T-481	LT-T-Z:LP-DIR-T	g	481	pmagpy-4.2.83	SF09M12t	u	0.0	0	0.0	0.0	18	883.0
	This study		2.8	207.2	32.8	SF09M12t_LP-DIR-T	huji mag 2022-08-26 08:50:56	7.39e-09	3.68e-10	1.87e-10	6.07e-11	8	273	SF09M12t_LP-DIR-T-482	LT-T-Z:LP-DIR-T	g	482	pmagpy-4.2.83	SF09M12t	u	0.0	0	0.0	0.0	19	913.0
	This study		3.3	202.3	30.8	SF09M12t_LP-DIR-T	huji mag 2022-08-26 14:00:30	1.73e-09	8.13e-11	7.05e-11	1.55e-11	8	273	SF09M12t_LP-DIR-T-483	LT-T-Z:LP-DIR-T	g	483	pmagpy-4.2.83	SF09M12t	u	0.0	0	0.0	0.0	2	943.0
	This study		1.8	186.9	34.6	SF09M12u_LP-DIR-T	huji mag 2022-07-12 10:39:25	1.31e-06	6.49e-08	8.91e-09	1.03e-08	8	273	SF09M12u_LP-DIR-T-484	LT-NO:LP-DIR-T	g	484	pmagpy-4.2.83	SF09M12u	u	0.0	0	0.0	0.0		273.0
	This study		1.8	187.8	34.5	SF09M12u_LP-DIR-T	huji mag 2022-07-12 14:23:23	1.31e-06	6.5e-08	8.24e-09	1.06e-08	8	273	SF09M12u_LP-DIR-T-485	LT-T-Z:LP-DIR-T	g	485	pmagpy-4.2.83	SF09M12u	u	0.0	0	0.0	0.0	1	373.0
	This study		1.8	184.7	34.5	SF09M12u_LP-DIR-T	huji mag 2022-07-12 18:28:07	1.29e-06	6.48e-08	7.95e-09	1.07e-08	8	273	SF09M12u_LP-DIR-T-486	LT-T-Z:LP-DIR-T	g	486	pmagpy-4.2.83	SF09M12u	u	0.0	0	0.0	0.0	2	403.0
	This study		1.8	186.3	34.5	SF09M12u_LP-DIR-T	huji mag 2022-07-13 10:13:52	1.27e-06	6.35e-08	7.99e-09	1.07e-08	8	273	SF09M12u_LP-DIR-T-487	LT-T-Z:LP-DIR-T	g	487	pmagpy-4.2.83	SF09M12u	u	0.0	0	0.0	0.0	3	433.0
	This study		1.8	186.7	34.6	SF09M12u_LP-DIR-T	huji mag 2022-07-13 15:41:11	1.22e-06	6.09e-08	5.49e-09	1.01e-08	8	273	SF09M12u_LP-DIR-T-488	LT-T-Z:LP-DIR-T	g	488	pmagpy-4.2.83	SF09M12u	u	0.0	0	0.0	0.0	4	463.0
	This study		1.8	187.8	34.6	SF09M12u_LP-DIR-T	huji mag 2022-07-14 13:37:29	1.17e-06	5.84e-08	7.25e-09	9.42e-09	8	273	SF09M12u_LP-DIR-T-489	LT-T-Z:LP-DIR-T	g	489	pmagpy-4.2.83	SF09M12u	u	0.0	0	0.0	0.0	5	493.0
	This study		1.9	186.7	34.4	SF09M12u_LP-DIR-T	huji mag 2022-07-14 18:57:22	1.1e-06	6.18e-08	8.17e-09	8.75e-09	8	273	SF09M12u_LP-DIR-T-490	LT-T-Z:LP-DIR-T	g	49	pmagpy-4.2.83	SF09M12u	u	0.0	0	0.0	0.0	6	523.0
	This study		1.8	186.1	34.8	SF09M12u_LP-DIR-T	huji mag 2022-07-14 23:09:51	1e-06	4.59e-08	1.46e-08	7.96e-09	8	273	SF09M12u_LP-DIR-T-491	LT-T-Z:LP-DIR-T	g	491	pmagpy-4.2.83	SF09M12u	u	0.0	0	0.0	0.0	7	553.0
	This study		1.8	186.8	34.7	SF09M12u_LP-DIR-T	huji mag 2022-07-15 04:39:56	8.42e-07	4.18e-08	5.88e-09	6.72e-09	8	273	SF09M12u_LP-DIR-T-492	LT-T-Z:LP-DIR-T	g	492	pmagpy-4.2.83	SF09M12u	u	0.0	0	0.0	0.0	8	583.0
	This study		1.8	186.6	34.9	SF09M12u_LP-DIR-T	huji mag 2022-07-15 10:24:39	5.86e-07	2.91e-08	3.38e-09	4.73e-09	8	273	SF09M12u_LP-DIR-T-493	LT-T-Z:LP-DIR-T	g	493	pmagpy-4.2.83	SF09M12u	u	0.0	0	0.0	0.0	9	613.0
	This study		1.8	186.9	35.0	SF09M12u_LP-DIR-T	huji mag 2022-07-15 14:37:28	4.24e-07	2.1e-08	2.67e-09	3.41e-09	8	273	SF09M12u_LP-DIR-T-494	LT-T-Z:LP-DIR-T	g	494	pmagpy-4.2.83	SF09M12u	u	0.0	0	0.0	0.0	1	643.0
	This study		1.8	185.8	35.1	SF09M12u_LP-DIR-T	huji mag 2022-07-17 11:06:48	3.52e-07	1.75e-08	2.6e-09	2.91e-09	8	273	SF09M12u_LP-DIR-T-495	LT-T-Z:LP-DIR-T	g	495	pmagpy-4.2.83	SF09M12u	u	0.0	0	0.0	0.0	11	673.0
	This study		1.8	187.0	35.0	SF09M12u_LP-DIR-T	huji mag 2022-07-17 15:25:34	3.08e-07	1.51e-08	2.13e-09	2.61e-09	8	273	SF09M12u_LP-DIR-T-496	LT-T-Z:LP-DIR-T	g	496	pmagpy-4.2.83	SF09M12u	u	0.0	0	0.0	0.0	12	703.0
	This study		1.8	187.0	35.1	SF09M12u_LP-DIR-T	huji mag 2022-07-18 14:55:50	2.71e-07	1.35e-08	1.96e-09	2.12e-09	8	273	SF09M12u_LP-DIR-T-497	LT-T-Z:LP-DIR-T	g	497	pmagpy-4.2.83	SF09M12u	u	0.0	0	0.0	0.0	13	733.0
	This study		1.8	185.8	35.1	SF09M12u_LP-DIR-T	huji mag 2022-07-19 10:39:29	2.35e-07	1.18e-08	1.51e-09	1.8e-09	8	273	SF09M12u_LP-DIR-T-498	LT-T-Z:LP-DIR-T	g	498	pmagpy-4.2.83	SF09M12u	u	0.0	0	0.0	0.0	14	763.0
	This study		1.8	186.5	35.2	SF09M12u_LP-DIR-T	huji mag 2022-07-19 14:22:18	1.93e-07	9.39e-09	1.19e-09	1.6e-09	8	273	SF09M12u_LP-DIR-T-499	LT-T-Z:LP-DIR-T	g	499	pmagpy-4.2.83	SF09M12u	u	0.0	0	0.0	0.0	15	793.0
	This study		1.8	186.9	35.2	SF09M12u_LP-DIR-T	huji mag 2022-07-19 18:02:10	1.39e-07	6.82e-09	1.22e-09	9.74e-10	8	273	SF09M12u_LP-DIR-T-500	LT-T-Z:LP-DIR-T	g	5	pmagpy-4.2.83	SF09M12u	u	0.0	0	0.0	0.0	16	823.0
	This study		1.8	188.9	35.5	SF09M12u_LP-DIR-T	huji mag 2022-07-20 23:13:11	6.84e-08	3.19e-09	6.29e-10	5.76e-10	8	273	SF09M12u_LP-DIR-T-501	LT-T-Z:LP-DIR-T	g	501	pmagpy-4.2.83	SF09M12u	u	0.0	0	0.0	0.0	17	853.0
	This study		2.2	189.5	35.8	SF09M12u_LP-DIR-T	huji mag 2022-07-21 07:10:50	1.52e-08	7.91e-10	2.78e-10	1.24e-10	8	273	SF09M12u_LP-DIR-T-502	LT-T-Z:LP-DIR-T	g	502	pmagpy-4.2.83	SF09M12u	u	0.0	0	0.0	0.0	18	883.0
	This study		2.5	200.6	38.7	SF09M12u_LP-DIR-T	huji mag 2022-08-26 08:52:46	5.74e-09	2.73e-10	1.28e-10	4.51e-11	8	273	SF09M12u_LP-DIR-T-503	LT-T-Z:LP-DIR-T	g	503	pmagpy-4.2.83	SF09M12u	u	0.0	0	0.0	0.0	19	913.0
	This study		3.3	205.2	27.3	SF09M12u_LP-DIR-T	huji mag 2022-08-26 14:02:30	1.39e-09	6.9e-11	5.22e-11	1.16e-11	8	273	SF09M12u_LP-DIR-T-504	LT-T-Z:LP-DIR-T	g	504	pmagpy-4.2.83	SF09M12u	u	0.0	0	0.0	0.0	2	943.0
	This study		2.1	195.2	29.3	SF09Q01t_LP-DIR-T	huji mag 2022-07-03 23:02:22	2.04e-07	1.02e-08	3.38e-09	1.77e-09	8	273	SF09Q01t_LP-DIR-T-1	LT-NO:LP-DIR-T	g	505	pmagpy-4.2.83	SF09Q01t	u	0.0	0	0.0	0.0		273.0
	This study		1.9	194.1	29.2	SF09Q01t_LP-DIR-T	huji mag 2022-07-04 11:54:58	2.01e-07	9.87e-09	3e-09	1.73e-09	8	273	SF09Q01t_LP-DIR-T-2	LT-T-Z:LP-DIR-T	g	506	pmagpy-4.2.83	SF09Q01t	u	0.0	0	0.0	0.0	1	373.0
	This study		2.0	194.2	28.9	SF09Q01t_LP-DIR-T	huji mag 2022-07-05 13:33:44	1.94e-07	9.66e-09	3.12e-09	1.66e-09	8	273	SF09Q01t_LP-DIR-T-3	LT-T-Z:LP-DIR-T	g	507	pmagpy-4.2.83	SF09Q01t	u	0.0	0	0.0	0.0	2	403.0
	This study		2.0	194.2	28.6	SF09Q01t_LP-DIR-T	huji mag 2022-07-05 21:58:53	1.78e-07	8.78e-09	2.86e-09	1.54e-09	8	273	SF09Q01t_LP-DIR-T-4	LT-T-Z:LP-DIR-T	g	508	pmagpy-4.2.83	SF09Q01t	u	0.0	0	0.0	0.0	3	433.0
	This study		2.0	193.9	28.5	SF09Q01t_LP-DIR-T	huji mag 2022-07-06 08:38:27	1.57e-07	7.71e-09	2.68e-09	1.34e-09	8	273	SF09Q01t_LP-DIR-T-5	LT-T-Z:LP-DIR-T	g	509	pmagpy-4.2.83	SF09Q01t	u	0.0	0	0.0	0.0	4	463.0
	This study		2.0	193.8	28.5	SF09Q01t_LP-DIR-T	huji mag 2022-07-06 13:29:01	1.44e-07	6.98e-09	2.36e-09	1.23e-09	8	273	SF09Q01t_LP-DIR-T-6	LT-T-Z:LP-DIR-T	g	51	pmagpy-4.2.83	SF09Q01t	u	0.0	0	0.0	0.0	5	493.0
	This study		2.1	193.8	28.7	SF09Q01t_LP-DIR-T	huji mag 2022-07-06 23:35:37	1.34e-07	6.66e-09	2.41e-09	1.3e-09	8	273	SF09Q01t_LP-DIR-T-7	LT-T-Z:LP-DIR-T	g	511	pmagpy-4.2.83	SF09Q01t	u	0.0	0	0.0	0.0	6	523.0
	This study		2.1	195.6	28.7	SF09Q01t_LP-DIR-T	huji mag 2022-07-07 13:03:01	1.19e-07	5.68e-09	2.17e-09	9.79e-10	8	273	SF09Q01t_LP-DIR-T-8	LT-T-Z:LP-DIR-T	g	512	pmagpy-4.2.83	SF09Q01t	u	0.0	0	0.0	0.0	7	553.0
	This study		2.0	194.2	28.9	SF09Q01t_LP-DIR-T	huji mag 2022-07-07 16:57:09	1.02e-07	4.98e-09	1.74e-09	8.53e-10	8	273	SF09Q01t_LP-DIR-T-9	LT-T-Z:LP-DIR-T	g	513	pmagpy-4.2.83	SF09Q01t	u	0.0	0	0.0	0.0	8	583.0
	This study		2.2	194.0	29.0	SF09Q01t_LP-DIR-T	huji mag 2022-07-07 22:15:56	8.05e-08	4.04e-09	1.64e-09	6.76e-10	8	273	SF09Q01t_LP-DIR-T-10	LT-T-Z:LP-DIR-T	g	514	pmagpy-4.2.83	SF09Q01t	u	0.0	0	0.0	0.0	9	613.0
	This study		2.5	193.8	29.4	SF09Q01t_LP-DIR-T	huji mag 2022-07-08 10:32:20	5.31e-08	2.74e-09	1.4e-09	4.31e-10	8	273	SF09Q01t_LP-DIR-T-11	LT-T-Z:LP-DIR-T	g	515	pmagpy-4.2.83	SF09Q01t	u	0.0	0	0.0	0.0	1	643.0
	This study		2.1	194.2	30.8	SF09Q01t_LP-DIR-T	huji mag 2022-07-08 14:04:37	3.18e-08	1.31e-09	7.93e-10	2.74e-10	8	273	SF09Q01t_LP-DIR-T-12	LT-T-Z:LP-DIR-T	g	516	pmagpy-4.2.83	SF09Q01t	u	0.0	0	0.0	0.0	11	673.0
	This study		2.7	194.2	29.5	SF09Q01t_LP-DIR-T	huji mag 2022-07-10 02:50:54	2.02e-08	1.09e-09	4.97e-10	3.4e-10	8	273	SF09Q01t_LP-DIR-T-13	LT-T-Z:LP-DIR-T	g	517	pmagpy-4.2.83	SF09Q01t	u	0.0	0	0.0	0.0	12	703.0
	This study		2.4	194.3	31.2	SF09Q01t_LP-DIR-T	huji mag 2022-07-10 09:12:58	1.33e-08	6.55e-10	3.31e-10	1.04e-10	8	273	SF09Q01t_LP-DIR-T-14	LT-T-Z:LP-DIR-T	g	518	pmagpy-4.2.83	SF09Q01t	u	0.0	0	0.0	0.0	13	733.0
	This study		2.5	195.8	27.7	SF09Q01t_LP-DIR-T	huji mag 2022-07-10 12:45:22	8.48e-09	4.37e-10	2.28e-10	7.09e-11	8	273	SF09Q01t_LP-DIR-T-15	LT-T-Z:LP-DIR-T	g	519	pmagpy-4.2.83	SF09Q01t	u	0.0	0	0.0	0.0	14	763.0
	This study		2.6	197.8	32.3	SF09Q01t_LP-DIR-T	huji mag 2022-07-10 16:19:31	5.4e-09	2.59e-10	1.51e-10	4.38e-11	8	273	SF09Q01t_LP-DIR-T-16	LT-T-Z:LP-DIR-T	g	52	pmagpy-4.2.83	SF09Q01t	u	0.0	0	0.0	0.0	15	793.0
	This study		2.7	204.5	37.6	SF09Q01t_LP-DIR-T	huji mag 2022-07-11 11:53:03	2.75e-09	1.17e-10	8.43e-11	1.77e-11	8	273	SF09Q01t_LP-DIR-T-17	LT-T-Z:LP-DIR-T	g	521	pmagpy-4.2.83	SF09Q01t	u	0.0	0	0.0	0.0	16	823.0
	This study		3.1	202.0	27.1	SF09Q01t_LP-DIR-T	huji mag 2022-07-11 15:36:43	1e-09	4.9e-11	3.65e-11	1.09e-11	8	273	SF09Q01t_LP-DIR-T-18	LT-T-Z:LP-DIR-T	g	522	pmagpy-4.2.83	SF09Q01t	u	0.0	0	0.0	0.0	17	853.0
	This study		1.9	281.4	26.9	SF09Q01t_LP-DIR-T	huji mag 2022-07-12 15:25:00	7.19e-10	1.63e-11	3.86e-11	5e-12	8	273	SF09Q01t_LP-DIR-T-19	LT-T-Z:LP-DIR-T	g	523	pmagpy-4.2.83	SF09Q01t	u	0.0	0	0.0	0.0	18	883.0
	This study		1.8	291.7	-7.3	SF09Q01t_LP-DIR-T	huji mag 2022-08-25 19:00:15	6.58e-10	8.28e-12	3.46e-11	6.33e-12	8	273	SF09Q01t_LP-DIR-T-20	LT-T-Z:LP-DIR-T	g	524	pmagpy-4.2.83	SF09Q01t	u	0.0	0	0.0	0.0	19	913.0
	This study		3.0	314.0	-3.3	SF09Q01t_LP-DIR-T	huji mag 2022-08-26 11:33:53	6.94e-10	2.15e-11	3e-11	5.32e-12	8	273	SF09Q01t_LP-DIR-T-21	LT-T-Z:LP-DIR-T	g	525	pmagpy-4.2.83	SF09Q01t	u	0.0	0	0.0	0.0	2	943.0
	This study		1.8	190.6	39.0	SF09Q02t_LP-DIR-T	huji mag 2022-07-03 23:04:24	6.52e-08	2.49e-09	9.24e-10	4.62e-10	8	273	SF09Q02t_LP-DIR-T-22	LT-NO:LP-DIR-T	g	526	pmagpy-4.2.83	SF09Q02t	u	0.0	0	0.0	0.0		273.0
	This study		2.2	189.2	39.5	SF09Q02t_LP-DIR-T	huji mag 2022-07-04 11:57:02	6.18e-08	2.82e-09	1.35e-09	4.19e-10	8	273	SF09Q02t_LP-DIR-T-23	LT-T-Z:LP-DIR-T	g	527	pmagpy-4.2.83	SF09Q02t	u	0.0	0	0.0	0.0	1	373.0
	This study		2.3	188.5	39.1	SF09Q02t_LP-DIR-T	huji mag 2022-07-05 13:35:49	5.77e-08	2.67e-09	1.28e-09	3.99e-10	8	273	SF09Q02t_LP-DIR-T-24	LT-T-Z:LP-DIR-T	g	528	pmagpy-4.2.83	SF09Q02t	u	0.0	0	0.0	0.0	2	403.0
	This study		2.2	188.7	39.0	SF09Q02t_LP-DIR-T	huji mag 2022-07-05 22:00:48	5.27e-08	2.39e-09	1.18e-09	3.63e-10	8	273	SF09Q02t_LP-DIR-T-25	LT-T-Z:LP-DIR-T	g	529	pmagpy-4.2.83	SF09Q02t	u	0.0	0	0.0	0.0	3	433.0
	This study		2.1	188.5	39.1	SF09Q02t_LP-DIR-T	huji mag 2022-07-06 08:40:32	4.54e-08	1.96e-09	1.01e-09	3.14e-10	8	273	SF09Q02t_LP-DIR-T-26	LT-T-Z:LP-DIR-T	g	53	pmagpy-4.2.83	SF09Q02t	u	0.0	0	0.0	0.0	4	463.0
	This study		2.0	188.6	39.1	SF09Q02t_LP-DIR-T	huji mag 2022-07-06 13:31:06	4.15e-08	1.74e-09	9.1e-10	1.96e-10	8	273	SF09Q02t_LP-DIR-T-27	LT-T-Z:LP-DIR-T	g	531	pmagpy-4.2.83	SF09Q02t	u	0.0	0	0.0	0.0	5	493.0
	This study		1.9	188.9	39.5	SF09Q02t_LP-DIR-T	huji mag 2022-07-06 23:37:32	3.89e-08	1.52e-09	7.83e-10	2.61e-10	8	273	SF09Q02t_LP-DIR-T-28	LT-T-Z:LP-DIR-T	g	532	pmagpy-4.2.83	SF09Q02t	u	0.0	0	0.0	0.0	6	523.0
	This study		1.9	189.4	39.7	SF09Q02t_LP-DIR-T	huji mag 2022-07-07 13:05:03	3.51e-08	1.25e-09	7.44e-10	2.43e-10	8	273	SF09Q02t_LP-DIR-T-29	LT-T-Z:LP-DIR-T	g	533	pmagpy-4.2.83	SF09Q02t	u	0.0	0	0.0	0.0	7	553.0
	This study		2.1	187.2	38.4	SF09Q02t_LP-DIR-T	huji mag 2022-07-07 16:59:13	3.13e-08	1.45e-09	6.63e-10	1.54e-10	8	273	SF09Q02t_LP-DIR-T-30	LT-T-Z:LP-DIR-T	g	534	pmagpy-4.2.83	SF09Q02t	u	0.0	0	0.0	0.0	8	583.0
	This study		2.0	186.7	38.7	SF09Q02t_LP-DIR-T	huji mag 2022-07-07 22:17:59	2.58e-08	1.19e-09	5.31e-10	1.32e-10	8	273	SF09Q02t_LP-DIR-T-31	LT-T-Z:LP-DIR-T	g	535	pmagpy-4.2.83	SF09Q02t	u	0.0	0	0.0	0.0	9	613.0
	This study		2.2	186.3	40.6	SF09Q02t_LP-DIR-T	huji mag 2022-07-08 10:34:25	1.88e-08	8.47e-10	4.18e-10	1.29e-10	8	273	SF09Q02t_LP-DIR-T-32	LT-T-Z:LP-DIR-T	g	536	pmagpy-4.2.83	SF09Q02t	u	0.0	0	0.0	0.0	1	643.0
	This study		2.2	184.7	41.0	SF09Q02t_LP-DIR-T	huji mag 2022-07-08 14:06:43	1.17e-08	5.17e-10	2.55e-10	8.06e-11	8	273	SF09Q02t_LP-DIR-T-33	LT-T-Z:LP-DIR-T	g	537	pmagpy-4.2.83	SF09Q02t	u	0.0	0	0.0	0.0	11	673.0
	This study		2.8	185.1	41.3	SF09Q02t_LP-DIR-T	huji mag 2022-07-10 02:52:50	8.21e-09	3.54e-10	1.62e-10	2.46e-10	8	273	SF09Q02t_LP-DIR-T-34	LT-T-Z:LP-DIR-T	g	538	pmagpy-4.2.83	SF09Q02t	u	0.0	0	0.0	0.0	12	703.0
	This study		2.1	185.5	38.7	SF09Q02t_LP-DIR-T	huji mag 2022-07-10 09:15:01	5.05e-09	2.17e-10	1.08e-10	3.27e-11	8	273	SF09Q02t_LP-DIR-T-35	LT-T-Z:LP-DIR-T	g	539	pmagpy-4.2.83	SF09Q02t	u	0.0	0	0.0	0.0	13	733.0
	This study		1.8	175.9	36.5	SF09Q02t_LP-DIR-T	huji mag 2022-07-10 12:47:26	3.88e-09	1.64e-10	7.07e-11	2.46e-11	8	273	SF09Q02t_LP-DIR-T-36	LT-T-Z:LP-DIR-T	g	54	pmagpy-4.2.83	SF09Q02t	u	0.0	0	0.0	0.0	14	763.0
	This study		1.8	180.6	32.6	SF09Q02t_LP-DIR-T	huji mag 2022-07-10 16:30:36	2.75e-09	1.23e-10	4.64e-11	2.44e-11	8	273	SF09Q02t_LP-DIR-T-37	LT-T-Z:LP-DIR-T	g	541	pmagpy-4.2.83	SF09Q02t	u	0.0	0	0.0	0.0	15	793.0
	This study		2.1	172.9	44.2	SF09Q02t_LP-DIR-T	huji mag 2022-07-11 11:55:06	9.43e-10	3.32e-11	2.28e-11	7.23e-12	8	273	SF09Q02t_LP-DIR-T-38	LT-T-Z:LP-DIR-T	g	542	pmagpy-4.2.83	SF09Q02t	u	0.0	0	0.0	0.0	16	823.0
	This study		2.5	177.3	47.9	SF09Q02t_LP-DIR-T	huji mag 2022-07-11 15:38:47	4.46e-10	1.47e-11	1.62e-11	4.02e-12	8	273	SF09Q02t_LP-DIR-T-39	LT-T-Z:LP-DIR-T	g	543	pmagpy-4.2.83	SF09Q02t	u	0.0	0	0.0	0.0	17	853.0
	This study		1.5	132.4	82.9	SF09Q02t_LP-DIR-T	huji mag 2022-07-12 15:27:05	6.12e-10	7.1e-12	1.4e-11	2.81e-12	8	273	SF09Q02t_LP-DIR-T-40	LT-T-Z:LP-DIR-T	g	544	pmagpy-4.2.83	SF09Q02t	u	0.0	0	0.0	0.0	18	883.0
	This study		2.6	308.5	-12.6	SF09Q02t_LP-DIR-T	huji mag 2022-08-25 19:02:18	4.4e-10	1.19e-11	1.72e-11	4.25e-12	8	273	SF09Q02t_LP-DIR-T-41	LT-T-Z:LP-DIR-T	g	545	pmagpy-4.2.83	SF09Q02t	u	0.0	0	0.0	0.0	19	913.0
	This study		2.3	299.8	22.9	SF09Q02t_LP-DIR-T	huji mag 2022-08-26 11:35:56	4.49e-10	1.16e-11	1.87e-11	2.46e-12	8	273	SF09Q02t_LP-DIR-T-42	LT-T-Z:LP-DIR-T	g	546	pmagpy-4.2.83	SF09Q02t	u	0.0	0	0.0	0.0	2	943.0
	This study		2.0	194.3	36.5	SF09Q03t_LP-DIR-T	huji mag 2022-07-03 23:06:28	1.01e-07	4.56e-09	1.45e-09	8.03e-10	8	273	SF09Q03t_LP-DIR-T-43	LT-NO:LP-DIR-T	g	547	pmagpy-4.2.83	SF09Q03t	u	0.0	0	0.0	0.0		273.0
	This study		2.0	192.5	36.8	SF09Q03t_LP-DIR-T	huji mag 2022-07-04 11:59:09	9.51e-08	4.46e-09	1.31e-09	7.41e-10	8	273	SF09Q03t_LP-DIR-T-44	LT-T-Z:LP-DIR-T	g	548	pmagpy-4.2.83	SF09Q03t	u	0.0	0	0.0	0.0	1	373.0
	This study		2.2	191.2	36.5	SF09Q03t_LP-DIR-T	huji mag 2022-07-05 13:37:57	9.03e-08	4.47e-09	1.69e-09	7.07e-10	8	273	SF09Q03t_LP-DIR-T-45	LT-T-Z:LP-DIR-T	g	549	pmagpy-4.2.83	SF09Q03t	u	0.0	0	0.0	0.0	2	403.0
	This study		2.2	191.6	35.8	SF09Q03t_LP-DIR-T	huji mag 2022-07-05 22:02:35	8.27e-08	4.01e-09	1.55e-09	6.39e-10	8	273	SF09Q03t_LP-DIR-T-46	LT-T-Z:LP-DIR-T	g	55	pmagpy-4.2.83	SF09Q03t	u	0.0	0	0.0	0.0	3	433.0
	This study		2.0	191.4	36.0	SF09Q03t_LP-DIR-T	huji mag 2022-07-06 08:42:36	7.09e-08	3.31e-09	1.13e-09	5.58e-10	8	273	SF09Q03t_LP-DIR-T-47	LT-T-Z:LP-DIR-T	g	551	pmagpy-4.2.83	SF09Q03t	u	0.0	0	0.0	0.0	4	463.0
	This study		1.9	193.3	35.8	SF09Q03t_LP-DIR-T	huji mag 2022-07-06 13:33:14	6.54e-08	2.92e-09	1.07e-09	4.01e-10	8	273	SF09Q03t_LP-DIR-T-48	LT-T-Z:LP-DIR-T	g	552	pmagpy-4.2.83	SF09Q03t	u	0.0	0	0.0	0.0	5	493.0
	This study		2.5	191.7	34.7	SF09Q03t_LP-DIR-T	huji mag 2022-07-06 23:39:19	6.38e-08	3.86e-09	9.64e-10	4.77e-10	8	273	SF09Q03t_LP-DIR-T-49	LT-T-Z:LP-DIR-T	g	553	pmagpy-4.2.83	SF09Q03t	u	0.0	0	0.0	0.0	6	523.0
	This study		2.4	190.6	36.2	SF09Q03t_LP-DIR-T	huji mag 2022-07-07 13:07:10	5.71e-08	2.85e-09	1.36e-09	4.46e-10	8	273	SF09Q03t_LP-DIR-T-50	LT-T-Z:LP-DIR-T	g	554	pmagpy-4.2.83	SF09Q03t	u	0.0	0	0.0	0.0	7	553.0
	This study		2.2	190.8	36.2	SF09Q03t_LP-DIR-T	huji mag 2022-07-07 17:01:20	5.09e-08	2.5e-09	1.16e-09	2.94e-10	8	273	SF09Q03t_LP-DIR-T-51	LT-T-Z:LP-DIR-T	g	555	pmagpy-4.2.83	SF09Q03t	u	0.0	0	0.0	0.0	8	583.0
	This study		2.1	190.3	36.6	SF09Q03t_LP-DIR-T	huji mag 2022-07-07 22:20:07	4.38e-08	2.05e-09	9.81e-10	2.46e-10	8	273	SF09Q03t_LP-DIR-T-52	LT-T-Z:LP-DIR-T	g	556	pmagpy-4.2.83	SF09Q03t	u	0.0	0	0.0	0.0	9	613.0
	This study		2.0	190.8	38.4	SF09Q03t_LP-DIR-T	huji mag 2022-07-08 10:36:31	3.39e-08	1.27e-09	7.55e-10	2.63e-10	8	273	SF09Q03t_LP-DIR-T-53	LT-T-Z:LP-DIR-T	g	557	pmagpy-4.2.83	SF09Q03t	u	0.0	0	0.0	0.0	1	643.0
	This study		2.4	191.9	37.6	SF09Q03t_LP-DIR-T	huji mag 2022-07-08 14:08:51	2.22e-08	1.12e-09	4.99e-10	1.66e-10	8	273	SF09Q03t_LP-DIR-T-54	LT-T-Z:LP-DIR-T	g	558	pmagpy-4.2.83	SF09Q03t	u	0.0	0	0.0	0.0	11	673.0
	This study		2.7	194.0	37.5	SF09Q03t_LP-DIR-T	huji mag 2022-07-10 02:54:38	1.46e-08	6.93e-10	3.33e-10	2.83e-10	8	273	SF09Q03t_LP-DIR-T-55	LT-T-Z:LP-DIR-T	g	559	pmagpy-4.2.83	SF09Q03t	u	0.0	0	0.0	0.0	12	703.0
	This study		2.4	195.5	33.4	SF09Q03t_LP-DIR-T	huji mag 2022-07-10 09:17:06	1.04e-08	5.16e-10	2.32e-10	7.87e-11	8	273	SF09Q03t_LP-DIR-T-56	LT-T-Z:LP-DIR-T	g	56	pmagpy-4.2.83	SF09Q03t	u	0.0	0	0.0	0.0	13	733.0
	This study		2.4	198.1	34.9	SF09Q03t_LP-DIR-T	huji mag 2022-07-10 12:49:34	7.34e-09	3.45e-10	1.69e-10	5.42e-11	8	273	SF09Q03t_LP-DIR-T-57	LT-T-Z:LP-DIR-T	g	561	pmagpy-4.2.83	SF09Q03t	u	0.0	0	0.0	0.0	14	763.0
	This study		2.7	201.9	32.7	SF09Q03t_LP-DIR-T	huji mag 2022-07-10 16:32:42	5.36e-09	2.72e-10	1.46e-10	4.26e-11	8	273	SF09Q03t_LP-DIR-T-58	LT-T-Z:LP-DIR-T	g	562	pmagpy-4.2.83	SF09Q03t	u	0.0	0	0.0	0.0	15	793.0
	This study		3.2	212.0	30.2	SF09Q03t_LP-DIR-T	huji mag 2022-07-11 11:57:13	2.69e-09	1.36e-10	8.86e-11	1.89e-11	8	273	SF09Q03t_LP-DIR-T-59	LT-T-Z:LP-DIR-T	g	563	pmagpy-4.2.83	SF09Q03t	u	0.0	0	0.0	0.0	16	823.0
	This study		3.6	225.7	30.4	SF09Q03t_LP-DIR-T	huji mag 2022-07-11 15:40:57	1.83e-09	8.3e-11	7.86e-11	1.41e-11	8	273	SF09Q03t_LP-DIR-T-60	LT-T-Z:LP-DIR-T	g	564	pmagpy-4.2.83	SF09Q03t	u	0.0	0	0.0	0.0	17	853.0
	This study		2.7	243.8	48.9	SF09Q03t_LP-DIR-T	huji mag 2022-07-12 15:29:14	1.12e-09	3.4e-11	4.22e-11	7.54e-12	8	273	SF09Q03t_LP-DIR-T-61	LT-T-Z:LP-DIR-T	g	565	pmagpy-4.2.83	SF09Q03t	u	0.0	0	0.0	0.0	18	883.0
	This study		2.6	297.8	-42.1	SF09Q03t_LP-DIR-T	huji mag 2022-08-25 19:04:24	3.47e-10	6.46e-12	1.68e-11	4e-12	8	273	SF09Q03t_LP-DIR-T-62	LT-T-Z:LP-DIR-T	g	566	pmagpy-4.2.83	SF09Q03t	u	0.0	0	0.0	0.0	19	913.0
	This study		2.3	307.1	-39.7	SF09Q03t_LP-DIR-T	huji mag 2022-08-26 11:38:03	7.42e-10	1.6e-11	2.66e-11	5.36e-12	8	273	SF09Q03t_LP-DIR-T-63	LT-T-Z:LP-DIR-T	g	567	pmagpy-4.2.83	SF09Q03t	u	0.0	0	0.0	0.0	2	943.0
	This study		2.1	192.0	34.4	SF09Q04t_LP-DIR-T	huji mag 2022-07-03 23:08:36	7.73e-08	3.63e-09	1.38e-09	6.66e-10	8	273	SF09Q04t_LP-DIR-T-64	LT-NO:LP-DIR-T	g	568	pmagpy-4.2.83	SF09Q04t	u	0.0	0	0.0	0.0		273.0
	This study		2.1	192.7	34.2	SF09Q04t_LP-DIR-T	huji mag 2022-07-04 12:01:16	7.45e-08	3.47e-09	1.32e-09	6.29e-10	8	273	SF09Q04t_LP-DIR-T-65	LT-T-Z:LP-DIR-T	g	569	pmagpy-4.2.83	SF09Q04t	u	0.0	0	0.0	0.0	1	373.0
	This study		2.0	193.4	33.8	SF09Q04t_LP-DIR-T	huji mag 2022-07-05 13:40:01	7.2e-08	3.29e-09	1.27e-09	6.02e-10	8	273	SF09Q04t_LP-DIR-T-66	LT-T-Z:LP-DIR-T	g	57	pmagpy-4.2.83	SF09Q04t	u	0.0	0	0.0	0.0	2	403.0
	This study		2.0	193.8	33.5	SF09Q04t_LP-DIR-T	huji mag 2022-07-05 22:04:20	6.78e-08	3.01e-09	1.18e-09	5.59e-10	8	273	SF09Q04t_LP-DIR-T-67	LT-T-Z:LP-DIR-T	g	571	pmagpy-4.2.83	SF09Q04t	u	0.0	0	0.0	0.0	3	433.0
	This study		2.4	192.3	33.5	SF09Q04t_LP-DIR-T	huji mag 2022-07-06 08:44:41	5.74e-08	2.89e-09	1.45e-09	4.82e-10	8	273	SF09Q04t_LP-DIR-T-68	LT-T-Z:LP-DIR-T	g	572	pmagpy-4.2.83	SF09Q04t	u	0.0	0	0.0	0.0	4	463.0
	This study		2.3	192.2	33.4	SF09Q04t_LP-DIR-T	huji mag 2022-07-06 13:35:19	5.12e-08	2.51e-09	1.26e-09	3.05e-10	8	273	SF09Q04t_LP-DIR-T-69	LT-T-Z:LP-DIR-T	g	573	pmagpy-4.2.83	SF09Q04t	u	0.0	0	0.0	0.0	5	493.0
	This study		2.3	193.4	34.1	SF09Q04t_LP-DIR-T	huji mag 2022-07-06 23:41:04	4.72e-08	2.22e-09	1.17e-09	3.81e-10	8	273	SF09Q04t_LP-DIR-T-70	LT-T-Z:LP-DIR-T	g	574	pmagpy-4.2.83	SF09Q04t	u	0.0	0	0.0	0.0	6	523.0
	This study		2.3	191.9	34.4	SF09Q04t_LP-DIR-T	huji mag 2022-07-07 13:09:16	4.27e-08	1.99e-09	1.04e-09	3.63e-10	8	273	SF09Q04t_LP-DIR-T-71	LT-T-Z:LP-DIR-T	g	575	pmagpy-4.2.83	SF09Q04t	u	0.0	0	0.0	0.0	7	553.0
	This study		2.0	193.2	34.7	SF09Q04t_LP-DIR-T	huji mag 2022-07-07 17:03:28	3.79e-08	1.61e-09	8.3e-10	2.14e-10	8	273	SF09Q04t_LP-DIR-T-72	LT-T-Z:LP-DIR-T	g	576	pmagpy-4.2.83	SF09Q04t	u	0.0	0	0.0	0.0	8	583.0
	This study		1.9	191.3	35.3	SF09Q04t_LP-DIR-T	huji mag 2022-07-07 22:22:14	3.21e-08	1.21e-09	7.39e-10	1.79e-10	8	273	SF09Q04t_LP-DIR-T-73	LT-T-Z:LP-DIR-T	g	577	pmagpy-4.2.83	SF09Q04t	u	0.0	0	0.0	0.0	9	613.0
	This study		2.3	189.4	36.0	SF09Q04t_LP-DIR-T	huji mag 2022-07-08 10:38:37	2.55e-08	1.26e-09	5.96e-10	2.02e-10	8	273	SF09Q04t_LP-DIR-T-74	LT-T-Z:LP-DIR-T	g	578	pmagpy-4.2.83	SF09Q04t	u	0.0	0	0.0	0.0	1	643.0
	This study		2.3	189.6	37.0	SF09Q04t_LP-DIR-T	huji mag 2022-07-08 14:10:59	1.68e-08	8.2e-10	3.86e-10	1.35e-10	8	273	SF09Q04t_LP-DIR-T-75	LT-T-Z:LP-DIR-T	g	579	pmagpy-4.2.83	SF09Q04t	u	0.0	0	0.0	0.0	11	673.0
	This study		2.8	188.1	39.7	SF09Q04t_LP-DIR-T	huji mag 2022-07-10 02:56:24	1.09e-08	5e-10	2.42e-10	2.71e-10	8	273	SF09Q04t_LP-DIR-T-76	LT-T-Z:LP-DIR-T	g	58	pmagpy-4.2.83	SF09Q04t	u	0.0	0	0.0	0.0	12	703.0
	This study		2.3	187.9	41.2	SF09Q04t_LP-DIR-T	huji mag 2022-07-10 09:19:13	7.43e-09	3.3e-10	1.75e-10	5.48e-11	8	273	SF09Q04t_LP-DIR-T-77	LT-T-Z:LP-DIR-T	g	581	pmagpy-4.2.83	SF09Q04t	u	0.0	0	0.0	0.0	13	733.0
	This study		2.2	183.7	41.2	SF09Q04t_LP-DIR-T	huji mag 2022-07-10 12:51:43	4.84e-09	2.08e-10	1.1e-10	3.6e-11	8	273	SF09Q04t_LP-DIR-T-78	LT-T-Z:LP-DIR-T	g	582	pmagpy-4.2.83	SF09Q04t	u	0.0	0	0.0	0.0	14	763.0
	This study		2.3	185.3	35.8	SF09Q04t_LP-DIR-T	huji mag 2022-07-10 16:34:49	3.28e-09	1.53e-10	8.14e-11	2.63e-11	8	273	SF09Q04t_LP-DIR-T-79	LT-T-Z:LP-DIR-T	g	583	pmagpy-4.2.83	SF09Q04t	u	0.0	0	0.0	0.0	15	793.0
	This study		2.3	186.2	32.5	SF09Q04t_LP-DIR-T	huji mag 2022-07-11 11:59:20	1.63e-09	7.88e-11	4.43e-11	1.16e-11	8	273	SF09Q04t_LP-DIR-T-80	LT-T-Z:LP-DIR-T	g	584	pmagpy-4.2.83	SF09Q04t	u	0.0	0	0.0	0.0	16	823.0
	This study		2.5	205.3	63.5	SF09Q04t_LP-DIR-T	huji mag 2022-07-11 15:43:06	6.95e-10	2.19e-11	2.26e-11	2.79e-12	8	273	SF09Q04t_LP-DIR-T-81	LT-T-Z:LP-DIR-T	g	585	pmagpy-4.2.83	SF09Q04t	u	0.0	0	0.0	0.0	17	853.0
	This study		1.8	93.7	72.3	SF09Q04t_LP-DIR-T	huji mag 2022-07-12 15:31:23	3.83e-10	7e-12	9.36e-12	3.15e-12	8	273	SF09Q04t_LP-DIR-T-82	LT-T-Z:LP-DIR-T	g	586	pmagpy-4.2.83	SF09Q04t	u	0.0	0	0.0	0.0	18	883.0
	This study		3.5	290.5	48.8	SF09Q04t_LP-DIR-T	huji mag 2022-08-25 19:06:31	1.26e-10	4.23e-12	7.78e-12	3.07e-12	8	273	SF09Q04t_LP-DIR-T-83	LT-T-Z:LP-DIR-T	g	587	pmagpy-4.2.83	SF09Q04t	u	0.0	0	0.0	0.0	19	913.0
	This study		2.9	309.8	17.2	SF09Q04t_LP-DIR-T	huji mag 2022-08-26 11:40:09	2.17e-10	7.85e-12	9.69e-12	2.29e-12	8	273	SF09Q04t_LP-DIR-T-84	LT-T-Z:LP-DIR-T	g	588	pmagpy-4.2.83	SF09Q04t	u	0.0	0	0.0	0.0	2	943.0
	This study		1.7	192.8	28.0	SF09Q05t_LP-DIR-T	huji mag 2022-07-03 23:10:44	2.5e-07	1.3e-08	1.46e-09	2.15e-09	8	273	SF09Q05t_LP-DIR-T-85	LT-NO:LP-DIR-T	g	589	pmagpy-4.2.83	SF09Q05t	u	0.0	0	0.0	0.0		273.0
	This study		1.7	192.4	28.3	SF09Q05t_LP-DIR-T	huji mag 2022-07-04 12:03:24	2.46e-07	1.28e-08	1.2e-09	2.07e-09	8	273	SF09Q05t_LP-DIR-T-86	LT-T-Z:LP-DIR-T	g	59	pmagpy-4.2.83	SF09Q05t	u	0.0	0	0.0	0.0	1	373.0
	This study		1.7	191.7	28.3	SF09Q05t_LP-DIR-T	huji mag 2022-07-05 13:42:09	2.43e-07	1.27e-08	1.33e-09	2.04e-09	8	273	SF09Q05t_LP-DIR-T-87	LT-T-Z:LP-DIR-T	g	591	pmagpy-4.2.83	SF09Q05t	u	0.0	0	0.0	0.0	2	403.0
	This study		1.7	191.5	28.2	SF09Q05t_LP-DIR-T	huji mag 2022-07-05 22:06:05	2.34e-07	1.22e-08	1.29e-09	1.96e-09	8	273	SF09Q05t_LP-DIR-T-88	LT-T-Z:LP-DIR-T	g	592	pmagpy-4.2.83	SF09Q05t	u	0.0	0	0.0	0.0	3	433.0
	This study		1.8	192.8	28.2	SF09Q05t_LP-DIR-T	huji mag 2022-07-06 08:46:47	2.03e-07	1.05e-08	1.39e-09	1.72e-09	8	273	SF09Q05t_LP-DIR-T-89	LT-T-Z:LP-DIR-T	g	593	pmagpy-4.2.83	SF09Q05t	u	0.0	0	0.0	0.0	4	463.0
	This study		1.7	192.6	28.2	SF09Q05t_LP-DIR-T	huji mag 2022-07-06 13:37:27	1.79e-07	9.21e-09	1.14e-09	1.4e-09	8	273	SF09Q05t_LP-DIR-T-90	LT-T-Z:LP-DIR-T	g	594	pmagpy-4.2.83	SF09Q05t	u	0.0	0	0.0	0.0	5	493.0
	This study		1.8	192.1	28.4	SF09Q05t_LP-DIR-T	huji mag 2022-07-06 23:42:48	1.61e-07	8.49e-09	1.23e-09	1.36e-09	8	273	SF09Q05t_LP-DIR-T-91	LT-T-Z:LP-DIR-T	g	595	pmagpy-4.2.83	SF09Q05t	u	0.0	0	0.0	0.0	6	523.0
	This study		1.7	191.9	28.5	SF09Q05t_LP-DIR-T	huji mag 2022-07-07 13:11:23	1.44e-07	7.49e-09	9.12e-10	1.23e-09	8	273	SF09Q05t_LP-DIR-T-92	LT-T-Z:LP-DIR-T	g	596	pmagpy-4.2.83	SF09Q05t	u	0.0	0	0.0	0.0	7	553.0
	This study		1.7	192.4	28.5	SF09Q05t_LP-DIR-T	huji mag 2022-07-07 17:05:35	1.28e-07	6.63e-09	6.63e-10	9.55e-10	8	273	SF09Q05t_LP-DIR-T-93	LT-T-Z:LP-DIR-T	g	597	pmagpy-4.2.83	SF09Q05t	u	0.0	0	0.0	0.0	8	583.0
	This study		1.8	191.9	28.6	SF09Q05t_LP-DIR-T	huji mag 2022-07-07 22:24:21	1.11e-07	5.87e-09	9.38e-10	8.18e-10	8	273	SF09Q05t_LP-DIR-T-94	LT-T-Z:LP-DIR-T	g	598	pmagpy-4.2.83	SF09Q05t	u	0.0	0	0.0	0.0	9	613.0
	This study		1.8	192.8	28.8	SF09Q05t_LP-DIR-T	huji mag 2022-07-08 10:40:42	8.64e-08	4.53e-09	5.23e-10	7.62e-10	8	273	SF09Q05t_LP-DIR-T-95	LT-T-Z:LP-DIR-T	g	599	pmagpy-4.2.83	SF09Q05t	u	0.0	0	0.0	0.0	1	643.0
	This study		1.7	192.6	29.4	SF09Q05t_LP-DIR-T	huji mag 2022-07-08 14:13:08	5.97e-08	2.88e-09	4.4e-10	4.97e-10	8	273	SF09Q05t_LP-DIR-T-96	LT-T-Z:LP-DIR-T	g	6	pmagpy-4.2.83	SF09Q05t	u	0.0	0	0.0	0.0	11	673.0
	This study		2.1	192.9	30.5	SF09Q05t_LP-DIR-T	huji mag 2022-07-10 02:58:10	3.98e-08	2.02e-09	5.47e-10	4.75e-10	8	273	SF09Q05t_LP-DIR-T-97	LT-T-Z:LP-DIR-T	g	601	pmagpy-4.2.83	SF09Q05t	u	0.0	0	0.0	0.0	12	703.0
	This study		2.2	194.1	30.8	SF09Q05t_LP-DIR-T	huji mag 2022-07-10 09:21:20	2.77e-08	1.53e-09	4.51e-10	2.28e-10	8	273	SF09Q05t_LP-DIR-T-98	LT-T-Z:LP-DIR-T	g	602	pmagpy-4.2.83	SF09Q05t	u	0.0	0	0.0	0.0	13	733.0
	This study		2.2	194.0	32.0	SF09Q05t_LP-DIR-T	huji mag 2022-07-10 12:53:50	1.99e-08	1.08e-09	3.22e-10	1.62e-10	8	273	SF09Q05t_LP-DIR-T-99	LT-T-Z:LP-DIR-T	g	603	pmagpy-4.2.83	SF09Q05t	u	0.0	0	0.0	0.0	14	763.0
	This study		2.3	195.9	33.8	SF09Q05t_LP-DIR-T	huji mag 2022-07-10 16:36:57	1.24e-08	6.46e-10	2.22e-10	1.01e-10	8	273	SF09Q05t_LP-DIR-T-100	LT-T-Z:LP-DIR-T	g	604	pmagpy-4.2.83	SF09Q05t	u	0.0	0	0.0	0.0	15	793.0
	This study		2.5	206.4	39.2	SF09Q05t_LP-DIR-T	huji mag 2022-07-11 12:01:26	6.13e-09	2.76e-10	1.28e-10	4.58e-11	8	273	SF09Q05t_LP-DIR-T-101	LT-T-Z:LP-DIR-T	g	605	pmagpy-4.2.83	SF09Q05t	u	0.0	0	0.0	0.0	16	823.0
	This study		2.7	214.9	39.7	SF09Q05t_LP-DIR-T	huji mag 2022-07-11 15:45:14	3.12e-09	1.31e-10	8.14e-11	2.39e-11	8	273	SF09Q05t_LP-DIR-T-102	LT-T-Z:LP-DIR-T	g	606	pmagpy-4.2.83	SF09Q05t	u	0.0	0	0.0	0.0	17	853.0
	This study		2.8	229.4	40.0	SF09Q05t_LP-DIR-T	huji mag 2022-07-12 15:33:31	1.83e-09	6.65e-11	5.71e-11	1.47e-11	8	273	SF09Q05t_LP-DIR-T-103	LT-T-Z:LP-DIR-T	g	607	pmagpy-4.2.83	SF09Q05t	u	0.0	0	0.0	0.0	18	883.0
	This study		1.1	264.4	3.6	SF09Q05t_LP-DIR-T	huji mag 2022-08-25 19:08:38	8.42e-10	1.27e-11	4.71e-11	4.93e-12	8	273	SF09Q05t_LP-DIR-T-104	LT-T-Z:LP-DIR-T	g	608	pmagpy-4.2.83	SF09Q05t	u	0.0	0	0.0	0.0	19	913.0
	This study		0.9	275.0	10.0	SF09Q05t_LP-DIR-T	huji mag 2022-08-26 11:42:15	1.02e-09	1.27e-11	5.45e-11	5.81e-12	8	273	SF09Q05t_LP-DIR-T-105	LT-T-Z:LP-DIR-T	g	609	pmagpy-4.2.83	SF09Q05t	u	0.0	0	0.0	0.0	2	943.0
	This study		2.3	200.9	33.7	SF09Q06t_LP-DIR-T	huji mag 2022-07-03 23:12:48	2.59e-07	1.19e-08	4.84e-09	1.75e-09	8	273	SF09Q06t_LP-DIR-T-106	LT-NO:LP-DIR-T	g	61	pmagpy-4.2.83	SF09Q06t	u	0.0	0	0.0	0.0		273.0
	This study		2.2	198.7	34.0	SF09Q06t_LP-DIR-T	huji mag 2022-07-04 12:05:28	2.55e-07	1.18e-08	4.25e-09	1.7e-09	8	273	SF09Q06t_LP-DIR-T-107	LT-T-Z:LP-DIR-T	g	611	pmagpy-4.2.83	SF09Q06t	u	0.0	0	0.0	0.0	1	373.0
	This study		2.1	198.9	33.7	SF09Q06t_LP-DIR-T	huji mag 2022-07-05 13:44:13	2.51e-07	1.16e-08	4.14e-09	1.51e-09	8	273	SF09Q06t_LP-DIR-T-108	LT-T-Z:LP-DIR-T	g	612	pmagpy-4.2.83	SF09Q06t	u	0.0	0	0.0	0.0	2	403.0
	This study		2.1	198.1	33.3	SF09Q06t_LP-DIR-T	huji mag 2022-07-05 22:07:51	2.41e-07	1.14e-08	3.89e-09	1.55e-09	8	273	SF09Q06t_LP-DIR-T-109	LT-T-Z:LP-DIR-T	g	613	pmagpy-4.2.83	SF09Q06t	u	0.0	0	0.0	0.0	3	433.0
	This study		2.1	198.4	33.3	SF09Q06t_LP-DIR-T	huji mag 2022-07-06 08:48:51	2.1e-07	9.85e-09	3.19e-09	1.4e-09	8	273	SF09Q06t_LP-DIR-T-110	LT-T-Z:LP-DIR-T	g	614	pmagpy-4.2.83	SF09Q06t	u	0.0	0	0.0	0.0	4	463.0
	This study		2.1	198.3	33.4	SF09Q06t_LP-DIR-T	huji mag 2022-07-06 13:39:35	1.89e-07	8.64e-09	3.16e-09	1.1e-09	8	273	SF09Q06t_LP-DIR-T-111	LT-T-Z:LP-DIR-T	g	615	pmagpy-4.2.83	SF09Q06t	u	0.0	0	0.0	0.0	5	493.0
	This study		2.2	198.2	33.6	SF09Q06t_LP-DIR-T	huji mag 2022-07-06 23:44:36	1.73e-07	8.1e-09	2.95e-09	1.12e-09	8	273	SF09Q06t_LP-DIR-T-112	LT-T-Z:LP-DIR-T	g	616	pmagpy-4.2.83	SF09Q06t	u	0.0	0	0.0	0.0	6	523.0
	This study		2.2	198.0	33.9	SF09Q06t_LP-DIR-T	huji mag 2022-07-07 13:13:27	1.57e-07	7.39e-09	2.57e-09	1.03e-09	8	273	SF09Q06t_LP-DIR-T-113	LT-T-Z:LP-DIR-T	g	617	pmagpy-4.2.83	SF09Q06t	u	0.0	0	0.0	0.0	7	553.0
	This study		2.1	198.3	34.0	SF09Q06t_LP-DIR-T	huji mag 2022-07-07 17:07:39	1.4e-07	6.48e-09	2.48e-09	8.09e-10	8	273	SF09Q06t_LP-DIR-T-114	LT-T-Z:LP-DIR-T	g	618	pmagpy-4.2.83	SF09Q06t	u	0.0	0	0.0	0.0	8	583.0
	This study		2.2	198.3	34.1	SF09Q06t_LP-DIR-T	huji mag 2022-07-07 22:26:26	1.21e-07	5.84e-09	2.12e-09	6.76e-10	8	273	SF09Q06t_LP-DIR-T-115	LT-T-Z:LP-DIR-T	g	619	pmagpy-4.2.83	SF09Q06t	u	0.0	0	0.0	0.0	9	613.0
	This study		2.2	198.7	34.7	SF09Q06t_LP-DIR-T	huji mag 2022-07-08 10:42:48	9.62e-08	4.61e-09	1.67e-09	6.31e-10	8	273	SF09Q06t_LP-DIR-T-116	LT-T-Z:LP-DIR-T	g	62	pmagpy-4.2.83	SF09Q06t	u	0.0	0	0.0	0.0	1	643.0
	This study		2.1	198.7	34.6	SF09Q06t_LP-DIR-T	huji mag 2022-07-08 14:15:12	6.83e-08	3e-09	1.22e-09	3.49e-10	8	273	SF09Q06t_LP-DIR-T-117	LT-T-Z:LP-DIR-T	g	621	pmagpy-4.2.83	SF09Q06t	u	0.0	0	0.0	0.0	11	673.0
	This study		2.5	198.7	34.7	SF09Q06t_LP-DIR-T	huji mag 2022-07-10 02:59:56	4.86e-08	2.27e-09	1.21e-09	3.2e-10	8	273	SF09Q06t_LP-DIR-T-118	LT-T-Z:LP-DIR-T	g	622	pmagpy-4.2.83	SF09Q06t	u	0.0	0	0.0	0.0	12	703.0
	This study		2.2	199.4	35.5	SF09Q06t_LP-DIR-T	huji mag 2022-07-10 09:23:24	3.53e-08	1.35e-09	8.34e-10	2.33e-10	8	273	SF09Q06t_LP-DIR-T-119	LT-T-Z:LP-DIR-T	g	623	pmagpy-4.2.83	SF09Q06t	u	0.0	0	0.0	0.0	13	733.0
	This study		2.6	198.6	35.3	SF09Q06t_LP-DIR-T	huji mag 2022-07-10 12:55:55	2.63e-08	1.33e-09	6.12e-10	1.74e-10	8	273	SF09Q06t_LP-DIR-T-120	LT-T-Z:LP-DIR-T	g	624	pmagpy-4.2.83	SF09Q06t	u	0.0	0	0.0	0.0	14	763.0
	This study		2.6	200.3	37.8	SF09Q06t_LP-DIR-T	huji mag 2022-07-10 16:39:05	1.86e-08	9.25e-10	4.45e-10	1.21e-10	8	273	SF09Q06t_LP-DIR-T-121	LT-T-Z:LP-DIR-T	g	625	pmagpy-4.2.83	SF09Q06t	u	0.0	0	0.0	0.0	15	793.0
	This study		2.7	203.6	37.3	SF09Q06t_LP-DIR-T	huji mag 2022-07-11 12:03:30	1.02e-08	4.88e-10	2.57e-10	6.63e-11	8	273	SF09Q06t_LP-DIR-T-122	LT-T-Z:LP-DIR-T	g	626	pmagpy-4.2.83	SF09Q06t	u	0.0	0	0.0	0.0	16	823.0
	This study		2.7	203.3	40.5	SF09Q06t_LP-DIR-T	huji mag 2022-07-11 15:47:19	5.45e-09	2.49e-10	1.44e-10	3.46e-11	8	273	SF09Q06t_LP-DIR-T-123	LT-T-Z:LP-DIR-T	g	627	pmagpy-4.2.83	SF09Q06t	u	0.0	0	0.0	0.0	17	853.0
	This study		3.0	212.9	35.8	SF09Q06t_LP-DIR-T	huji mag 2022-07-12 15:35:37	3.37e-09	1.53e-10	1.04e-10	2.37e-11	8	273	SF09Q06t_LP-DIR-T-124	LT-T-Z:LP-DIR-T	g	628	pmagpy-4.2.83	SF09Q06t	u	0.0	0	0.0	0.0	18	883.0
	This study		2.1	268.4	40.2	SF09Q06t_LP-DIR-T	huji mag 2022-08-25 19:10:45	1.36e-09	2.83e-11	5.95e-11	8.45e-12	8	273	SF09Q06t_LP-DIR-T-125	LT-T-Z:LP-DIR-T	g	629	pmagpy-4.2.83	SF09Q06t	u	0.0	0	0.0	0.0	19	913.0
	This study		2.3	299.0	1.3	SF09Q06t_LP-DIR-T	huji mag 2022-08-26 11:44:23	1.14e-09	2.49e-11	5.05e-11	8.3e-12	8	273	SF09Q06t_LP-DIR-T-126	LT-T-Z:LP-DIR-T	g	63	pmagpy-4.2.83	SF09Q06t	u	0.0	0	0.0	0.0	2	943.0
	This study		2.1	199.4	31.8	SF09Q07t_LP-DIR-T	huji mag 2022-07-03 23:14:56	9.23e-08	4.44e-09	1.2e-09	8.87e-10	8	273	SF09Q07t_LP-DIR-T-127	LT-NO:LP-DIR-T	g	631	pmagpy-4.2.83	SF09Q07t	u	0.0	0	0.0	0.0		273.0
	This study		2.0	197.6	32.1	SF09Q07t_LP-DIR-T	huji mag 2022-07-04 12:07:35	9.05e-08	4.64e-09	7.77e-10	8.36e-10	8	273	SF09Q07t_LP-DIR-T-128	LT-T-Z:LP-DIR-T	g	632	pmagpy-4.2.83	SF09Q07t	u	0.0	0	0.0	0.0	1	373.0
	This study		2.1	197.3	32.0	SF09Q07t_LP-DIR-T	huji mag 2022-07-05 13:46:47	8.75e-08	4.47e-09	1.18e-09	8.14e-10	8	273	SF09Q07t_LP-DIR-T-129	LT-T-Z:LP-DIR-T	g	633	pmagpy-4.2.83	SF09Q07t	u	0.0	0	0.0	0.0	2	403.0
	This study		2.2	197.4	31.9	SF09Q07t_LP-DIR-T	huji mag 2022-07-05 22:09:45	8.1e-08	4.06e-09	1.24e-09	7.52e-10	8	273	SF09Q07t_LP-DIR-T-130	LT-T-Z:LP-DIR-T	g	634	pmagpy-4.2.83	SF09Q07t	u	0.0	0	0.0	0.0	3	433.0
	This study		1.9	196.5	31.8	SF09Q07t_LP-DIR-T	huji mag 2022-07-06 08:50:57	6.79e-08	3.2e-09	7.43e-10	6.47e-10	8	273	SF09Q07t_LP-DIR-T-131	LT-T-Z:LP-DIR-T	g	635	pmagpy-4.2.83	SF09Q07t	u	0.0	0	0.0	0.0	4	463.0
	This study		1.8	197.5	31.7	SF09Q07t_LP-DIR-T	huji mag 2022-07-06 13:41:44	6.24e-08	2.89e-09	6.79e-10	4.68e-10	8	273	SF09Q07t_LP-DIR-T-132	LT-T-Z:LP-DIR-T	g	636	pmagpy-4.2.83	SF09Q07t	u	0.0	0	0.0	0.0	5	493.0
	This study		2.3	196.9	32.0	SF09Q07t_LP-DIR-T	huji mag 2022-07-06 23:46:32	5.87e-08	3.06e-09	9.72e-10	5.48e-10	8	273	SF09Q07t_LP-DIR-T-133	LT-T-Z:LP-DIR-T	g	637	pmagpy-4.2.83	SF09Q07t	u	0.0	0	0.0	0.0	6	523.0
	This study		2.3	196.0	32.4	SF09Q07t_LP-DIR-T	huji mag 2022-07-07 13:15:30	5.33e-08	2.74e-09	9.47e-10	4.97e-10	8	273	SF09Q07t_LP-DIR-T-134	LT-T-Z:LP-DIR-T	g	638	pmagpy-4.2.83	SF09Q07t	u	0.0	0	0.0	0.0	7	553.0
	This study		2.1	196.6	32.8	SF09Q07t_LP-DIR-T	huji mag 2022-07-07 17:09:46	4.68e-08	2.29e-09	7.88e-10	3.24e-10	8	273	SF09Q07t_LP-DIR-T-135	LT-T-Z:LP-DIR-T	g	639	pmagpy-4.2.83	SF09Q07t	u	0.0	0	0.0	0.0	8	583.0
	This study		2.0	197.9	33.8	SF09Q07t_LP-DIR-T	huji mag 2022-07-07 22:28:34	3.83e-08	1.7e-09	6.69e-10	2.67e-10	8	273	SF09Q07t_LP-DIR-T-136	LT-T-Z:LP-DIR-T	g	64	pmagpy-4.2.83	SF09Q07t	u	0.0	0	0.0	0.0	9	613.0
	This study		2.3	197.1	34.3	SF09Q07t_LP-DIR-T	huji mag 2022-07-08 10:44:53	2.8e-08	1.51e-09	5.02e-10	1.82e-10	8	273	SF09Q07t_LP-DIR-T-137	LT-T-Z:LP-DIR-T	g	641	pmagpy-4.2.83	SF09Q07t	u	0.0	0	0.0	0.0	1	643.0
	This study		2.3	199.5	35.5	SF09Q07t_LP-DIR-T	huji mag 2022-07-08 14:17:21	1.75e-08	9.06e-10	3.24e-10	1.41e-10	8	273	SF09Q07t_LP-DIR-T-138	LT-T-Z:LP-DIR-T	g	642	pmagpy-4.2.83	SF09Q07t	u	0.0	0	0.0	0.0	11	673.0
	This study		2.4	199.3	36.8	SF09Q07t_LP-DIR-T	huji mag 2022-07-10 03:01:50	1.06e-08	5.31e-10	1.86e-10	9.25e-11	8	273	SF09Q07t_LP-DIR-T-139	LT-T-Z:LP-DIR-T	g	643	pmagpy-4.2.83	SF09Q07t	u	0.0	0	0.0	0.0	12	703.0
	This study		2.2	200.2	32.7	SF09Q07t_LP-DIR-T	huji mag 2022-07-10 09:25:32	7e-09	3.6e-10	1.31e-10	1.66e-10	8	273	SF09Q07t_LP-DIR-T-140	LT-T-Z:LP-DIR-T	g	644	pmagpy-4.2.83	SF09Q07t	u	0.0	0	0.0	0.0	13	733.0
	This study		2.6	206.5	40.0	SF09Q07t_LP-DIR-T	huji mag 2022-07-10 12:58:02	4.95e-09	2.32e-10	1.02e-10	3.75e-11	8	273	SF09Q07t_LP-DIR-T-141	LT-T-Z:LP-DIR-T	g	645	pmagpy-4.2.83	SF09Q07t	u	0.0	0	0.0	0.0	14	763.0
	This study		2.4	197.1	46.4	SF09Q07t_LP-DIR-T	huji mag 2022-07-10 16:41:12	3.77e-09	1.64e-10	7.23e-11	3.11e-11	8	273	SF09Q07t_LP-DIR-T-142	LT-T-Z:LP-DIR-T	g	646	pmagpy-4.2.83	SF09Q07t	u	0.0	0	0.0	0.0	15	793.0
	This study		2.5	214.9	51.6	SF09Q07t_LP-DIR-T	huji mag 2022-07-11 12:05:34	1.65e-09	6.02e-11	4.12e-11	1.05e-11	8	273	SF09Q07t_LP-DIR-T-143	LT-T-Z:LP-DIR-T	g	647	pmagpy-4.2.83	SF09Q07t	u	0.0	0	0.0	0.0	16	823.0
	This study		1.9	270.5	42.1	SF09Q07t_LP-DIR-T	huji mag 2022-07-11 15:49:28	1.15e-09	2.26e-11	4.12e-11	7.82e-12	8	273	SF09Q07t_LP-DIR-T-144	LT-T-Z:LP-DIR-T	g	648	pmagpy-4.2.83	SF09Q07t	u	0.0	0	0.0	0.0	17	853.0
	This study		1.8	261.0	59.3	SF09Q07t_LP-DIR-T	huji mag 2022-07-12 15:37:46	1.14e-09	2.22e-11	3.05e-11	4.86e-12	8	273	SF09Q07t_LP-DIR-T-145	LT-T-Z:LP-DIR-T	g	649	pmagpy-4.2.83	SF09Q07t	u	0.0	0	0.0	0.0	18	883.0
	This study		2.2	26.0	-74.9	SF09Q07t_LP-DIR-T	huji mag 2022-08-25 19:12:52	2.22e-10	6.67e-12	4.28e-12	4.37e-12	8	273	SF09Q07t_LP-DIR-T-146	LT-T-Z:LP-DIR-T	g	65	pmagpy-4.2.83	SF09Q07t	u	0.0	0	0.0	0.0	19	913.0
	This study		2.5	308.4	34.3	SF09Q07t_LP-DIR-T	huji mag 2022-08-26 11:46:30	3.98e-10	1.21e-11	1.39e-11	2.25e-12	8	273	SF09Q07t_LP-DIR-T-147	LT-T-Z:LP-DIR-T	g	651	pmagpy-4.2.83	SF09Q07t	u	0.0	0	0.0	0.0	2	943.0
	This study		2.1	189.2	30.2	SF09Q08t_LP-DIR-T	huji mag 2022-07-03 23:17:00	4.18e-08	2.09e-09	8.79e-10	3.82e-10	8	273	SF09Q08t_LP-DIR-T-148	LT-NO:LP-DIR-T	g	652	pmagpy-4.2.83	SF09Q08t	u	0.0	0	0.0	0.0		273.0
	This study		2.1	189.0	31.5	SF09Q08t_LP-DIR-T	huji mag 2022-07-04 12:09:41	4.03e-08	1.93e-09	8.49e-10	3.58e-10	8	273	SF09Q08t_LP-DIR-T-149	LT-T-Z:LP-DIR-T	g	653	pmagpy-4.2.83	SF09Q08t	u	0.0	0	0.0	0.0	1	373.0
	This study		2.0	187.0	31.7	SF09Q08t_LP-DIR-T	huji mag 2022-07-05 13:48:49	3.81e-08	1.77e-09	8.42e-10	3.2e-10	8	273	SF09Q08t_LP-DIR-T-150	LT-T-Z:LP-DIR-T	g	654	pmagpy-4.2.83	SF09Q08t	u	0.0	0	0.0	0.0	2	403.0
	This study		2.0	188.7	31.7	SF09Q08t_LP-DIR-T	huji mag 2022-07-05 22:11:44	3.58e-08	1.56e-09	7.64e-10	3.04e-10	8	273	SF09Q08t_LP-DIR-T-151	LT-T-Z:LP-DIR-T	g	655	pmagpy-4.2.83	SF09Q08t	u	0.0	0	0.0	0.0	3	433.0
	This study		1.8	187.1	32.3	SF09Q08t_LP-DIR-T	huji mag 2022-07-06 08:53:02	3.14e-08	1.25e-09	6.33e-10	2.78e-10	8	273	SF09Q08t_LP-DIR-T-152	LT-T-Z:LP-DIR-T	g	656	pmagpy-4.2.83	SF09Q08t	u	0.0	0	0.0	0.0	4	463.0
	This study		1.8	188.0	31.5	SF09Q08t_LP-DIR-T	huji mag 2022-07-06 13:43:52	2.9e-08	1.38e-09	5.97e-10	1.59e-10	8	273	SF09Q08t_LP-DIR-T-153	LT-T-Z:LP-DIR-T	g	657	pmagpy-4.2.83	SF09Q08t	u	0.0	0	0.0	0.0	5	493.0
	This study		2.2	188.5	31.5	SF09Q08t_LP-DIR-T	huji mag 2022-07-06 23:48:35	2.75e-08	1.42e-09	5.85e-10	2.28e-10	8	273	SF09Q08t_LP-DIR-T-154	LT-T-Z:LP-DIR-T	g	658	pmagpy-4.2.83	SF09Q08t	u	0.0	0	0.0	0.0	6	523.0
	This study		2.2	188.9	31.8	SF09Q08t_LP-DIR-T	huji mag 2022-07-07 13:17:34	2.5e-08	1.31e-09	5.25e-10	2.15e-10	8	273	SF09Q08t_LP-DIR-T-155	LT-T-Z:LP-DIR-T	g	659	pmagpy-4.2.83	SF09Q08t	u	0.0	0	0.0	0.0	7	553.0
	This study		2.0	188.6	31.0	SF09Q08t_LP-DIR-T	huji mag 2022-07-07 17:11:53	2.17e-08	1.13e-09	4.72e-10	1.33e-10	8	273	SF09Q08t_LP-DIR-T-156	LT-T-Z:LP-DIR-T	g	66	pmagpy-4.2.83	SF09Q08t	u	0.0	0	0.0	0.0	8	583.0
	This study		1.9	186.0	31.5	SF09Q08t_LP-DIR-T	huji mag 2022-07-07 22:30:43	1.77e-08	9.16e-10	3.87e-10	1.14e-10	8	273	SF09Q08t_LP-DIR-T-157	LT-T-Z:LP-DIR-T	g	661	pmagpy-4.2.83	SF09Q08t	u	0.0	0	0.0	0.0	9	613.0
	This study		2.2	187.3	33.3	SF09Q08t_LP-DIR-T	huji mag 2022-07-08 10:46:59	1.27e-08	6.46e-10	2.81e-10	1.06e-10	8	273	SF09Q08t_LP-DIR-T-158	LT-T-Z:LP-DIR-T	g	662	pmagpy-4.2.83	SF09Q08t	u	0.0	0	0.0	0.0	1	643.0
	This study		2.2	188.5	35.5	SF09Q08t_LP-DIR-T	huji mag 2022-07-08 14:19:29	7.74e-09	3.81e-10	1.69e-10	6.34e-11	8	273	SF09Q08t_LP-DIR-T-159	LT-T-Z:LP-DIR-T	g	663	pmagpy-4.2.83	SF09Q08t	u	0.0	0	0.0	0.0	11	673.0
	This study		3.5	190.5	39.3	SF09Q08t_LP-DIR-T	huji mag 2022-07-10 03:03:55	5.23e-09	2.4e-10	1.16e-10	2.33e-10	8	273	SF09Q08t_LP-DIR-T-160	LT-T-Z:LP-DIR-T	g	664	pmagpy-4.2.83	SF09Q08t	u	0.0	0	0.0	0.0	12	703.0
	This study		2.3	189.4	39.3	SF09Q08t_LP-DIR-T	huji mag 2022-07-10 09:27:36	3.68e-09	1.7e-10	8.18e-11	2.74e-11	8	273	SF09Q08t_LP-DIR-T-161	LT-T-Z:LP-DIR-T	g	665	pmagpy-4.2.83	SF09Q08t	u	0.0	0	0.0	0.0	13	733.0
	This study		2.2	188.3	46.2	SF09Q08t_LP-DIR-T	huji mag 2022-07-10 13:00:07	2.42e-09	1.02e-10	5.3e-11	1.46e-11	8	273	SF09Q08t_LP-DIR-T-162	LT-T-Z:LP-DIR-T	g	666	pmagpy-4.2.83	SF09Q08t	u	0.0	0	0.0	0.0	14	763.0
	This study		2.5	193.9	52.7	SF09Q08t_LP-DIR-T	huji mag 2022-07-10 16:43:19	1.23e-09	4.78e-11	3.24e-11	7.82e-12	8	273	SF09Q08t_LP-DIR-T-163	LT-T-Z:LP-DIR-T	g	667	pmagpy-4.2.83	SF09Q08t	u	0.0	0	0.0	0.0	15	793.0
	This study		2.5	188.7	48.1	SF09Q08t_LP-DIR-T	huji mag 2022-07-11 12:07:38	8.73e-10	3.6e-11	2.31e-11	5.88e-12	8	273	SF09Q08t_LP-DIR-T-164	LT-T-Z:LP-DIR-T	g	668	pmagpy-4.2.83	SF09Q08t	u	0.0	0	0.0	0.0	16	823.0
	This study		1.6	69.1	74.4	SF09Q08t_LP-DIR-T	huji mag 2022-07-11 15:51:46	2.3e-10	4.59e-12	4.08e-12	1.53e-12	8	273	SF09Q08t_LP-DIR-T-165	LT-T-Z:LP-DIR-T	g	669	pmagpy-4.2.83	SF09Q08t	u	0.0	0	0.0	0.0	17	853.0
	This study		2.8	180.9	46.7	SF09Q08t_LP-DIR-T	huji mag 2022-07-12 15:39:52	1.35e-10	7.28e-12	4.02e-12	9.5e-13	8	273	SF09Q08t_LP-DIR-T-166	LT-T-Z:LP-DIR-T	g	67	pmagpy-4.2.83	SF09Q08t	u	0.0	0	0.0	0.0	18	883.0
	This study		1.7	171.5	74.0	SF09Q08t_LP-DIR-T	huji mag 2022-08-25 19:14:58	1.64e-10	4e-12	3.15e-12	1.77e-12	8	273	SF09Q08t_LP-DIR-T-167	LT-T-Z:LP-DIR-T	g	671	pmagpy-4.2.83	SF09Q08t	u	0.0	0	0.0	0.0	19	913.0
	This study		3.7	34.8	-27.8	SF09Q08t_LP-DIR-T	huji mag 2022-08-26 11:48:37	1.3e-10	7.86e-12	4.47e-12	3.14e-12	8	273	SF09Q08t_LP-DIR-T-168	LT-T-Z:LP-DIR-T	g	672	pmagpy-4.2.83	SF09Q08t	u	0.0	0	0.0	0.0	2	943.0
	This study		1.8	182.0	38.5	SF09Q09t_LP-DIR-T	huji mag 2022-07-03 23:19:11	1.73e-07	8.08e-09	1.38e-09	1.44e-09	8	273	SF09Q09t_LP-DIR-T-169	LT-NO:LP-DIR-T	g	673	pmagpy-4.2.83	SF09Q09t	u	0.0	0	0.0	0.0		273.0
	This study		1.8	181.2	39.7	SF09Q09t_LP-DIR-T	huji mag 2022-07-04 12:11:50	1.68e-07	7.61e-09	1.34e-09	1.34e-09	8	273	SF09Q09t_LP-DIR-T-170	LT-T-Z:LP-DIR-T	g	674	pmagpy-4.2.83	SF09Q09t	u	0.0	0	0.0	0.0	1	373.0
	This study		1.8	181.0	40.1	SF09Q09t_LP-DIR-T	huji mag 2022-07-05 13:50:47	1.61e-07	7.46e-09	1.6e-09	1.11e-09	8	273	SF09Q09t_LP-DIR-T-171	LT-T-Z:LP-DIR-T	g	675	pmagpy-4.2.83	SF09Q09t	u	0.0	0	0.0	0.0	2	403.0
	This study		1.9	181.2	40.3	SF09Q09t_LP-DIR-T	huji mag 2022-07-05 22:13:55	1.55e-07	7.23e-09	1.44e-09	1.19e-09	8	273	SF09Q09t_LP-DIR-T-172	LT-T-Z:LP-DIR-T	g	676	pmagpy-4.2.83	SF09Q09t	u	0.0	0	0.0	0.0	3	433.0
	This study		1.8	179.4	42.1	SF09Q09t_LP-DIR-T	huji mag 2022-07-06 08:55:09	1.38e-07	5.95e-09	1.22e-09	1.07e-09	8	273	SF09Q09t_LP-DIR-T-173	LT-T-Z:LP-DIR-T	g	677	pmagpy-4.2.83	SF09Q09t	u	0.0	0	0.0	0.0	4	463.0
	This study		2.0	178.4	43.0	SF09Q09t_LP-DIR-T	huji mag 2022-07-06 13:46:02	1.27e-07	5.71e-09	1.42e-09	9.29e-10	8	273	SF09Q09t_LP-DIR-T-174	LT-T-Z:LP-DIR-T	g	678	pmagpy-4.2.83	SF09Q09t	u	0.0	0	0.0	0.0	5	493.0
	This study		2.0	177.0	44.4	SF09Q09t_LP-DIR-T	huji mag 2022-07-06 23:50:46	1.18e-07	5.06e-09	1.14e-09	1.03e-09	8	273	SF09Q09t_LP-DIR-T-175	LT-T-Z:LP-DIR-T	g	679	pmagpy-4.2.83	SF09Q09t	u	0.0	0	0.0	0.0	6	523.0
	This study		2.0	175.9	46.0	SF09Q09t_LP-DIR-T	huji mag 2022-07-07 13:19:44	1.05e-07	4.5e-09	1.16e-09	7.64e-10	8	273	SF09Q09t_LP-DIR-T-176	LT-T-Z:LP-DIR-T	g	68	pmagpy-4.2.83	SF09Q09t	u	0.0	0	0.0	0.0	7	553.0
	This study		2.0	174.1	48.7	SF09Q09t_LP-DIR-T	huji mag 2022-07-07 17:14:02	8.95e-08	3.57e-09	1.23e-09	6.15e-10	8	273	SF09Q09t_LP-DIR-T-177	LT-T-Z:LP-DIR-T	g	681	pmagpy-4.2.83	SF09Q09t	u	0.0	0	0.0	0.0	8	583.0
	This study		2.1	168.4	52.0	SF09Q09t_LP-DIR-T	huji mag 2022-07-07 22:32:55	7.6e-08	2.91e-09	1.21e-09	4.93e-10	8	273	SF09Q09t_LP-DIR-T-178	LT-T-Z:LP-DIR-T	g	682	pmagpy-4.2.83	SF09Q09t	u	0.0	0	0.0	0.0	9	613.0
	This study		2.1	159.1	57.1	SF09Q09t_LP-DIR-T	huji mag 2022-07-08 10:49:09	6.08e-08	1.95e-09	1.25e-09	3.28e-10	8	273	SF09Q09t_LP-DIR-T-179	LT-T-Z:LP-DIR-T	g	683	pmagpy-4.2.83	SF09Q09t	u	0.0	0	0.0	0.0	1	643.0
	This study		2.0	141.6	62.7	SF09Q09t_LP-DIR-T	huji mag 2022-07-08 14:21:40	4.69e-08	1.1e-09	1.21e-09	1.86e-10	8	273	SF09Q09t_LP-DIR-T-180	LT-T-Z:LP-DIR-T	g	684	pmagpy-4.2.83	SF09Q09t	u	0.0	0	0.0	0.0	11	673.0
	This study		1.8	121.8	65.5	SF09Q09t_LP-DIR-T	huji mag 2022-07-10 03:06:07	3.75e-08	6.12e-10	1.06e-09	2.93e-10	8	273	SF09Q09t_LP-DIR-T-181	LT-T-Z:LP-DIR-T	g	685	pmagpy-4.2.83	SF09Q09t	u	0.0	0	0.0	0.0	12	703.0
	This study		1.8	108.0	65.5	SF09Q09t_LP-DIR-T	huji mag 2022-07-10 09:29:45	2.84e-08	3.92e-10	8.65e-10	5.82e-11	8	273	SF09Q09t_LP-DIR-T-182	LT-T-Z:LP-DIR-T	g	686	pmagpy-4.2.83	SF09Q09t	u	0.0	0	0.0	0.0	13	733.0
	This study		1.7	102.0	65.4	SF09Q09t_LP-DIR-T	huji mag 2022-07-10 13:02:18	1.95e-08	2.22e-10	5.85e-10	3.44e-11	8	273	SF09Q09t_LP-DIR-T-183	LT-T-Z:LP-DIR-T	g	687	pmagpy-4.2.83	SF09Q09t	u	0.0	0	0.0	0.0	14	763.0
	This study		1.7	105.2	65.6	SF09Q09t_LP-DIR-T	huji mag 2022-07-10 16:45:29	1.05e-08	1.3e-10	3.08e-10	2.38e-11	8	273	SF09Q09t_LP-DIR-T-184	LT-T-Z:LP-DIR-T	g	688	pmagpy-4.2.83	SF09Q09t	u	0.0	0	0.0	0.0	15	793.0
	This study		1.8	116.0	62.8	SF09Q09t_LP-DIR-T	huji mag 2022-07-11 12:09:47	3.62e-09	4.89e-11	1.07e-10	1.17e-11	8	273	SF09Q09t_LP-DIR-T-185	LT-T-Z:LP-DIR-T	g	689	pmagpy-4.2.83	SF09Q09t	u	0.0	0	0.0	0.0	16	823.0
	This study		1.8	120.3	65.6	SF09Q09t_LP-DIR-T	huji mag 2022-07-11 15:53:57	1.12e-09	1.5e-11	3.26e-11	3.36e-12	8	273	SF09Q09t_LP-DIR-T-186	LT-T-Z:LP-DIR-T	g	69	pmagpy-4.2.83	SF09Q09t	u	0.0	0	0.0	0.0	17	853.0
	This study		2.5	199.9	34.7	SF09Q09t_LP-DIR-T	huji mag 2022-07-12 15:42:02	3.91e-10	1.74e-11	9.86e-12	2.96e-12	8	273	SF09Q09t_LP-DIR-T-187	LT-T-Z:LP-DIR-T	g	691	pmagpy-4.2.83	SF09Q09t	u	0.0	0	0.0	0.0	18	883.0
	This study		3.0	140.1	5.6	SF09Q09t_LP-DIR-T	huji mag 2022-08-25 19:17:07	2.73e-10	8.62e-12	1.19e-11	3.6e-12	8	273	SF09Q09t_LP-DIR-T-188	LT-T-Z:LP-DIR-T	g	692	pmagpy-4.2.83	SF09Q09t	u	0.0	0	0.0	0.0	19	913.0
	This study		2.3	290.5	-75.0	SF09Q09t_LP-DIR-T	huji mag 2022-08-26 11:50:46	2.93e-10	7.29e-12	9.63e-12	3.83e-12	8	273	SF09Q09t_LP-DIR-T-189	LT-T-Z:LP-DIR-T	g	693	pmagpy-4.2.83	SF09Q09t	u	0.0	0	0.0	0.0	2	943.0
	This study		1.7	191.3	28.5	SF09Q10t_LP-DIR-T	huji mag 2022-07-03 23:21:47	1.8e-07	8.49e-09	2.26e-09	1.23e-09	8	273	SF09Q10t_LP-DIR-T-190	LT-NO:LP-DIR-T	g	694	pmagpy-4.2.83	SF09Q10t	u	0.0	0	0.0	0.0		273.0
	This study		1.7	190.9	28.3	SF09Q10t_LP-DIR-T	huji mag 2022-07-04 12:14:29	1.72e-07	8.34e-09	1.91e-09	1.17e-09	8	273	SF09Q10t_LP-DIR-T-191	LT-T-Z:LP-DIR-T	g	695	pmagpy-4.2.83	SF09Q10t	u	0.0	0	0.0	0.0	1	373.0
	This study		1.8	190.4	28.1	SF09Q10t_LP-DIR-T	huji mag 2022-07-05 13:52:43	1.63e-07	7.97e-09	2.37e-09	1.16e-09	8	273	SF09Q10t_LP-DIR-T-192	LT-T-Z:LP-DIR-T	g	696	pmagpy-4.2.83	SF09Q10t	u	0.0	0	0.0	0.0	2	403.0
	This study		2.4	190.4	28.0	SF09Q10t_LP-DIR-T	huji mag 2022-07-05 22:16:40	1.52e-07	7.16e-09	4.57e-09	1.03e-09	8	273	SF09Q10t_LP-DIR-T-193	LT-T-Z:LP-DIR-T	g	697	pmagpy-4.2.83	SF09Q10t	u	0.0	0	0.0	0.0	3	433.0
	This study		1.8	190.9	27.9	SF09Q10t_LP-DIR-T	huji mag 2022-07-06 08:57:47	1.34e-07	6.51e-09	1.7e-09	9.37e-10	8	273	SF09Q10t_LP-DIR-T-194	LT-T-Z:LP-DIR-T	g	698	pmagpy-4.2.83	SF09Q10t	u	0.0	0	0.0	0.0	4	463.0
	This study		1.7	191.3	27.9	SF09Q10t_LP-DIR-T	huji mag 2022-07-06 13:48:40	1.23e-07	5.8e-09	1.59e-09	6.74e-10	8	273	SF09Q10t_LP-DIR-T-195	LT-T-Z:LP-DIR-T	g	699	pmagpy-4.2.83	SF09Q10t	u	0.0	0	0.0	0.0	5	493.0
	This study		1.7	192.0	28.1	SF09Q10t_LP-DIR-T	huji mag 2022-07-06 23:53:30	1.15e-07	5.32e-09	1.32e-09	7.68e-10	8	273	SF09Q10t_LP-DIR-T-196	LT-T-Z:LP-DIR-T	g	7	pmagpy-4.2.83	SF09Q10t	u	0.0	0	0.0	0.0	6	523.0
	This study		1.8	191.3	28.0	SF09Q10t_LP-DIR-T	huji mag 2022-07-07 13:22:23	1.05e-07	5.1e-09	1.44e-09	7.57e-10	8	273	SF09Q10t_LP-DIR-T-197	LT-T-Z:LP-DIR-T	g	701	pmagpy-4.2.83	SF09Q10t	u	0.0	0	0.0	0.0	7	553.0
	This study		1.6	191.5	27.9	SF09Q10t_LP-DIR-T	huji mag 2022-07-07 17:16:41	9.2e-08	4.32e-09	1.1e-09	5.53e-10	8	273	SF09Q10t_LP-DIR-T-198	LT-T-Z:LP-DIR-T	g	702	pmagpy-4.2.83	SF09Q10t	u	0.0	0	0.0	0.0	8	583.0
	This study		1.8	191.1	27.9	SF09Q10t_LP-DIR-T	huji mag 2022-07-07 22:35:35	7.5e-08	3.66e-09	1.18e-09	3.93e-10	8	273	SF09Q10t_LP-DIR-T-199	LT-T-Z:LP-DIR-T	g	703	pmagpy-4.2.83	SF09Q10t	u	0.0	0	0.0	0.0	9	613.0
	This study		2.1	190.9	27.9	SF09Q10t_LP-DIR-T	huji mag 2022-07-08 10:51:57	5.35e-08	2.7e-09	1.21e-09	2.44e-10	8	273	SF09Q10t_LP-DIR-T-200	LT-T-Z:LP-DIR-T	g	704	pmagpy-4.2.83	SF09Q10t	u	0.0	0	0.0	0.0	1	643.0
	This study		1.9	191.6	27.8	SF09Q10t_LP-DIR-T	huji mag 2022-07-08 14:24:20	3.55e-08	1.58e-09	7.75e-10	1.56e-10	8	273	SF09Q10t_LP-DIR-T-201	LT-T-Z:LP-DIR-T	g	705	pmagpy-4.2.83	SF09Q10t	u	0.0	0	0.0	0.0	11	673.0
	This study		2.2	192.3	28.3	SF09Q10t_LP-DIR-T	huji mag 2022-07-10 03:08:54	2.58e-08	1.31e-09	5.78e-10	1.78e-10	8	273	SF09Q10t_LP-DIR-T-202	LT-T-Z:LP-DIR-T	g	706	pmagpy-4.2.83	SF09Q10t	u	0.0	0	0.0	0.0	12	703.0
	This study		2.1	193.9	27.5	SF09Q10t_LP-DIR-T	huji mag 2022-07-10 09:32:22	1.89e-08	9.46e-10	4.29e-10	1.29e-10	8	273	SF09Q10t_LP-DIR-T-203	LT-T-Z:LP-DIR-T	g	707	pmagpy-4.2.83	SF09Q10t	u	0.0	0	0.0	0.0	13	733.0
	This study		2.2	195.0	26.9	SF09Q10t_LP-DIR-T	huji mag 2022-07-10 13:04:58	1.34e-08	6.91e-10	3.12e-10	1.47e-10	8	273	SF09Q10t_LP-DIR-T-204	LT-T-Z:LP-DIR-T	g	708	pmagpy-4.2.83	SF09Q10t	u	0.0	0	0.0	0.0	14	763.0
	This study		2.2	191.5	30.6	SF09Q10t_LP-DIR-T	huji mag 2022-07-10 16:48:08	9.4e-09	4.56e-10	2.04e-10	6.84e-11	8	273	SF09Q10t_LP-DIR-T-205	LT-T-Z:LP-DIR-T	g	709	pmagpy-4.2.83	SF09Q10t	u	0.0	0	0.0	0.0	15	793.0
	This study		2.6	201.7	30.8	SF09Q10t_LP-DIR-T	huji mag 2022-07-11 12:12:27	4.51e-09	2.03e-10	1.26e-10	2.98e-11	8	273	SF09Q10t_LP-DIR-T-206	LT-T-Z:LP-DIR-T	g	71	pmagpy-4.2.83	SF09Q10t	u	0.0	0	0.0	0.0	16	823.0
	This study		2.4	195.6	34.0	SF09Q10t_LP-DIR-T	huji mag 2022-07-11 15:56:38	2.72e-09	1.2e-10	6.94e-11	2.03e-11	8	273	SF09Q10t_LP-DIR-T-207	LT-T-Z:LP-DIR-T	g	711	pmagpy-4.2.83	SF09Q10t	u	0.0	0	0.0	0.0	17	853.0
	This study		2.7	204.6	42.6	SF09Q10t_LP-DIR-T	huji mag 2022-07-12 15:44:52	1.18e-09	4.6e-11	3.67e-11	8.64e-12	8	273	SF09Q10t_LP-DIR-T-208	LT-T-Z:LP-DIR-T	g	712	pmagpy-4.2.83	SF09Q10t	u	0.0	0	0.0	0.0	18	883.0
	This study		2.3	173.9	64.7	SF09Q10t_LP-DIR-T	huji mag 2022-08-25 19:19:46	3.4e-10	6.35e-12	1.25e-11	4.6e-13	8	273	SF09Q10t_LP-DIR-T-209	LT-T-Z:LP-DIR-T	g	713	pmagpy-4.2.83	SF09Q10t	u	0.0	0	0.0	0.0	19	913.0
	This study		2.6	332.5	16.1	SF09Q10t_LP-DIR-T	huji mag 2022-08-26 11:53:25	4.53e-10	2.03e-11	1.23e-11	2.17e-12	8	273	SF09Q10t_LP-DIR-T-210	LT-T-Z:LP-DIR-T	g	714	pmagpy-4.2.83	SF09Q10t	u	0.0	0	0.0	0.0	2	943.0
	This study		1.8	192.0	27.4	SF09Q11t_LP-DIR-T	huji mag 2022-07-03 23:23:49	1.64e-07	8.8e-09	1.42e-09	1.44e-09	8	273	SF09Q11t_LP-DIR-T-211	LT-NO:LP-DIR-T	g	715	pmagpy-4.2.83	SF09Q11t	u	0.0	0	0.0	0.0		273.0
	This study		1.7	191.0	28.2	SF09Q11t_LP-DIR-T	huji mag 2022-07-04 12:16:34	1.59e-07	8.38e-09	1.31e-09	1.35e-09	8	273	SF09Q11t_LP-DIR-T-212	LT-T-Z:LP-DIR-T	g	716	pmagpy-4.2.83	SF09Q11t	u	0.0	0	0.0	0.0	1	373.0
	This study		1.7	191.1	28.5	SF09Q11t_LP-DIR-T	huji mag 2022-07-05 13:54:40	1.51e-07	7.89e-09	1.02e-09	1.29e-09	8	273	SF09Q11t_LP-DIR-T-213	LT-T-Z:LP-DIR-T	g	717	pmagpy-4.2.83	SF09Q11t	u	0.0	0	0.0	0.0	2	403.0
	This study		1.9	192.2	28.3	SF09Q11t_LP-DIR-T	huji mag 2022-07-05 22:18:47	1.4e-07	7.48e-09	1.52e-09	1.2e-09	8	273	SF09Q11t_LP-DIR-T-214	LT-T-Z:LP-DIR-T	g	718	pmagpy-4.2.83	SF09Q11t	u	0.0	0	0.0	0.0	3	433.0
	This study		1.7	191.3	28.7	SF09Q11t_LP-DIR-T	huji mag 2022-07-06 08:59:56	1.23e-07	6.35e-09	7.68e-10	1.05e-09	8	273	SF09Q11t_LP-DIR-T-215	LT-T-Z:LP-DIR-T	g	719	pmagpy-4.2.83	SF09Q11t	u	0.0	0	0.0	0.0	4	463.0
	This study		1.8	191.2	28.5	SF09Q11t_LP-DIR-T	huji mag 2022-07-06 13:50:43	1.13e-07	6.16e-09	9.51e-10	8.25e-10	8	273	SF09Q11t_LP-DIR-T-216	LT-T-Z:LP-DIR-T	g	72	pmagpy-4.2.83	SF09Q11t	u	0.0	0	0.0	0.0	5	493.0
	This study		1.9	192.8	28.7	SF09Q11t_LP-DIR-T	huji mag 2022-07-06 23:55:37	1.05e-07	5.44e-09	1.02e-09	9.03e-10	8	273	SF09Q11t_LP-DIR-T-217	LT-T-Z:LP-DIR-T	g	721	pmagpy-4.2.83	SF09Q11t	u	0.0	0	0.0	0.0	6	523.0
	This study		1.8	191.6	28.9	SF09Q11t_LP-DIR-T	huji mag 2022-07-07 13:24:27	9.52e-08	4.9e-09	8e-10	8.17e-10	8	273	SF09Q11t_LP-DIR-T-218	LT-T-Z:LP-DIR-T	g	722	pmagpy-4.2.83	SF09Q11t	u	0.0	0	0.0	0.0	7	553.0
	This study		1.8	191.1	28.6	SF09Q11t_LP-DIR-T	huji mag 2022-07-07 17:18:45	8.3e-08	4.55e-09	9.09e-10	6.17e-10	8	273	SF09Q11t_LP-DIR-T-219	LT-T-Z:LP-DIR-T	g	723	pmagpy-4.2.83	SF09Q11t	u	0.0	0	0.0	0.0	8	583.0
	This study		1.7	191.4	29.1	SF09Q11t_LP-DIR-T	huji mag 2022-07-07 22:37:42	6.59e-08	3.32e-09	6.09e-10	4.44e-10	8	273	SF09Q11t_LP-DIR-T-220	LT-T-Z:LP-DIR-T	g	724	pmagpy-4.2.83	SF09Q11t	u	0.0	0	0.0	0.0	9	613.0
	This study		2.0	191.3	29.3	SF09Q11t_LP-DIR-T	huji mag 2022-07-08 10:54:01	4.66e-08	2.49e-09	8.3e-10	2.91e-10	8	273	SF09Q11t_LP-DIR-T-221	LT-T-Z:LP-DIR-T	g	725	pmagpy-4.2.83	SF09Q11t	u	0.0	0	0.0	0.0	1	643.0
	This study		1.7	192.6	29.1	SF09Q11t_LP-DIR-T	huji mag 2022-07-08 14:26:26	3.11e-08	1.36e-09	5.27e-10	1.96e-10	8	273	SF09Q11t_LP-DIR-T-222	LT-T-Z:LP-DIR-T	g	726	pmagpy-4.2.83	SF09Q11t	u	0.0	0	0.0	0.0	11	673.0
	This study		2.4	195.4	31.1	SF09Q11t_LP-DIR-T	huji mag 2022-07-10 03:11:11	2.34e-08	1.23e-09	3.74e-10	3.59e-10	8	273	SF09Q11t_LP-DIR-T-223	LT-T-Z:LP-DIR-T	g	727	pmagpy-4.2.83	SF09Q11t	u	0.0	0	0.0	0.0	12	703.0
	This study		2.4	195.5	31.6	SF09Q11t_LP-DIR-T	huji mag 2022-07-10 09:34:27	1.75e-08	9.67e-10	3.29e-10	1.38e-10	8	273	SF09Q11t_LP-DIR-T-224	LT-T-Z:LP-DIR-T	g	728	pmagpy-4.2.83	SF09Q11t	u	0.0	0	0.0	0.0	13	733.0
	This study		2.4	196.7	31.8	SF09Q11t_LP-DIR-T	huji mag 2022-07-10 13:07:03	1.22e-08	6.55e-10	2.29e-10	9.64e-11	8	273	SF09Q11t_LP-DIR-T-225	LT-T-Z:LP-DIR-T	g	729	pmagpy-4.2.83	SF09Q11t	u	0.0	0	0.0	0.0	14	763.0
	This study		3.0	212.2	30.8	SF09Q11t_LP-DIR-T	huji mag 2022-07-10 16:50:17	7.67e-09	3.88e-10	2.02e-10	6.17e-11	8	273	SF09Q11t_LP-DIR-T-226	LT-T-Z:LP-DIR-T	g	73	pmagpy-4.2.83	SF09Q11t	u	0.0	0	0.0	0.0	15	793.0
	This study		2.7	203.6	30.8	SF09Q11t_LP-DIR-T	huji mag 2022-07-11 12:14:42	4.06e-09	2.12e-10	9.69e-11	3.2e-11	8	273	SF09Q11t_LP-DIR-T-227	LT-T-Z:LP-DIR-T	g	731	pmagpy-4.2.83	SF09Q11t	u	0.0	0	0.0	0.0	16	823.0
	This study		2.9	226.1	36.5	SF09Q11t_LP-DIR-T	huji mag 2022-07-11 16:00:31	1.73e-09	6.72e-11	5.6e-11	1.61e-11	8	273	SF09Q11t_LP-DIR-T-228	LT-T-Z:LP-DIR-T	g	732	pmagpy-4.2.83	SF09Q11t	u	0.0	0	0.0	0.0	17	853.0
	This study		2.5	246.3	33.3	SF09Q11t_LP-DIR-T	huji mag 2022-07-12 15:46:59	9.25e-10	2.7e-11	3.56e-11	6.12e-12	8	273	SF09Q11t_LP-DIR-T-229	LT-T-Z:LP-DIR-T	g	733	pmagpy-4.2.83	SF09Q11t	u	0.0	0	0.0	0.0	18	883.0
	This study		2.2	250.2	-36.0	SF09Q11t_LP-DIR-T	huji mag 2022-08-25 19:21:51	5.92e-10	9.72e-12	2.77e-11	2.44e-12	8	273	SF09Q11t_LP-DIR-T-230	LT-T-Z:LP-DIR-T	g	734	pmagpy-4.2.83	SF09Q11t	u	0.0	0	0.0	0.0	19	913.0
	This study		1.9	194.0	-57.5	SF09Q11t_LP-DIR-T	huji mag 2022-08-26 11:55:30	3.57e-10	1.05e-11	8.02e-12	2.52e-12	8	273	SF09Q11t_LP-DIR-T-231	LT-T-Z:LP-DIR-T	g	735	pmagpy-4.2.83	SF09Q11t	u	0.0	0	0.0	0.0	2	943.0
	This study		2.1	188.6	31.8	SF09Q12t_LP-DIR-T	huji mag 2022-07-03 23:25:45	2.71e-08	1.52e-09	3.79e-10	2.43e-10	8	273	SF09Q12t_LP-DIR-T-232	LT-NO:LP-DIR-T	g	736	pmagpy-4.2.83	SF09Q12t	u	0.0	0	0.0	0.0		273.0
	This study		2.0	188.1	32.4	SF09Q12t_LP-DIR-T	huji mag 2022-07-04 12:18:33	2.6e-08	1.45e-09	3.63e-10	2.26e-10	8	273	SF09Q12t_LP-DIR-T-233	LT-T-Z:LP-DIR-T	g	737	pmagpy-4.2.83	SF09Q12t	u	0.0	0	0.0	0.0	1	373.0
	This study		2.1	187.7	31.9	SF09Q12t_LP-DIR-T	huji mag 2022-07-05 13:56:37	2.46e-08	1.4e-09	3.49e-10	2.09e-10	8	273	SF09Q12t_LP-DIR-T-234	LT-T-Z:LP-DIR-T	g	738	pmagpy-4.2.83	SF09Q12t	u	0.0	0	0.0	0.0	2	403.0
	This study		2.1	188.6	31.3	SF09Q12t_LP-DIR-T	huji mag 2022-07-05 22:20:46	2.32e-08	1.34e-09	3.5e-10	2.07e-10	8	273	SF09Q12t_LP-DIR-T-235	LT-T-Z:LP-DIR-T	g	739	pmagpy-4.2.83	SF09Q12t	u	0.0	0	0.0	0.0	3	433.0
	This study		2.1	188.3	31.1	SF09Q12t_LP-DIR-T	huji mag 2022-07-06 09:01:53	2.06e-08	1.19e-09	2.96e-10	1.82e-10	8	273	SF09Q12t_LP-DIR-T-236	LT-T-Z:LP-DIR-T	g	74	pmagpy-4.2.83	SF09Q12t	u	0.0	0	0.0	0.0	4	463.0
	This study		1.8	188.2	30.3	SF09Q12t_LP-DIR-T	huji mag 2022-07-06 13:52:42	1.89e-08	1.08e-09	2.84e-10	1.42e-10	8	273	SF09Q12t_LP-DIR-T-237	LT-T-Z:LP-DIR-T	g	741	pmagpy-4.2.83	SF09Q12t	u	0.0	0	0.0	0.0	5	493.0
	This study		2.0	188.2	31.5	SF09Q12t_LP-DIR-T	huji mag 2022-07-06 23:57:35	1.77e-08	9.79e-10	2.42e-10	1.62e-10	8	273	SF09Q12t_LP-DIR-T-238	LT-T-Z:LP-DIR-T	g	742	pmagpy-4.2.83	SF09Q12t	u	0.0	0	0.0	0.0	6	523.0
	This study		2.0	187.6	31.8	SF09Q12t_LP-DIR-T	huji mag 2022-07-07 13:26:33	1.57e-08	8.38e-10	2.21e-10	1.38e-10	8	273	SF09Q12t_LP-DIR-T-239	LT-T-Z:LP-DIR-T	g	743	pmagpy-4.2.83	SF09Q12t	u	0.0	0	0.0	0.0	7	553.0
	This study		2.0	186.6	30.4	SF09Q12t_LP-DIR-T	huji mag 2022-07-07 17:20:41	1.3e-08	7.09e-10	3.14e-10	8.27e-11	8	273	SF09Q12t_LP-DIR-T-240	LT-T-Z:LP-DIR-T	g	744	pmagpy-4.2.83	SF09Q12t	u	0.0	0	0.0	0.0	8	583.0
	This study		1.5	185.7	30.9	SF09Q12t_LP-DIR-T	huji mag 2022-07-07 22:39:40	9.96e-09	5.49e-10	1.49e-10	1.44e-10	8	273	SF09Q12t_LP-DIR-T-241	LT-T-Z:LP-DIR-T	g	745	pmagpy-4.2.83	SF09Q12t	u	0.0	0	0.0	0.0	9	613.0
	This study		1.5	183.8	30.7	SF09Q12t_LP-DIR-T	huji mag 2022-07-08 10:55:59	6.55e-09	3.65e-10	1.12e-10	1.61e-10	8	273	SF09Q12t_LP-DIR-T-242	LT-T-Z:LP-DIR-T	g	746	pmagpy-4.2.83	SF09Q12t	u	0.0	0	0.0	0.0	1	643.0
	This study		2.0	184.8	33.9	SF09Q12t_LP-DIR-T	huji mag 2022-07-08 14:28:25	4.35e-09	2.32e-10	6.91e-11	3.72e-11	8	273	SF09Q12t_LP-DIR-T-243	LT-T-Z:LP-DIR-T	g	747	pmagpy-4.2.83	SF09Q12t	u	0.0	0	0.0	0.0	11	673.0
	This study		4.4	181.9	40.7	SF09Q12t_LP-DIR-T	huji mag 2022-07-10 03:13:10	3.09e-09	1.44e-10	4.2e-11	2.24e-10	8	273	SF09Q12t_LP-DIR-T-244	LT-T-Z:LP-DIR-T	g	748	pmagpy-4.2.83	SF09Q12t	u	0.0	0	0.0	0.0	12	703.0
	This study		2.1	187.2	35.5	SF09Q12t_LP-DIR-T	huji mag 2022-07-10 09:36:24	2.09e-09	1.1e-10	3.34e-11	1.69e-11	8	273	SF09Q12t_LP-DIR-T-245	LT-T-Z:LP-DIR-T	g	749	pmagpy-4.2.83	SF09Q12t	u	0.0	0	0.0	0.0	13	733.0
	This study		2.0	184.8	37.8	SF09Q12t_LP-DIR-T	huji mag 2022-07-10 13:09:01	1.24e-09	6.02e-11	1.82e-11	9.55e-12	8	273	SF09Q12t_LP-DIR-T-246	LT-T-Z:LP-DIR-T	g	75	pmagpy-4.2.83	SF09Q12t	u	0.0	0	0.0	0.0	14	763.0
	This study		2.1	180.6	36.1	SF09Q12t_LP-DIR-T	huji mag 2022-07-10 16:52:17	8.3e-10	4.19e-11	1.52e-11	1.01e-11	8	273	SF09Q12t_LP-DIR-T-247	LT-T-Z:LP-DIR-T	g	751	pmagpy-4.2.83	SF09Q12t	u	0.0	0	0.0	0.0	15	793.0
	This study		2.4	190.1	43.7	SF09Q12t_LP-DIR-T	huji mag 2022-07-11 12:16:39	5.31e-10	2.44e-11	1.18e-11	5.71e-12	8	273	SF09Q12t_LP-DIR-T-248	LT-T-Z:LP-DIR-T	g	752	pmagpy-4.2.83	SF09Q12t	u	0.0	0	0.0	0.0	16	823.0
	This study		2.3	150.9	42.3	SF09Q12t_LP-DIR-T	huji mag 2022-07-11 16:02:29	1.73e-10	5.99e-12	4.22e-12	1.36e-12	8	273	SF09Q12t_LP-DIR-T-249	LT-T-Z:LP-DIR-T	g	753	pmagpy-4.2.83	SF09Q12t	u	0.0	0	0.0	0.0	17	853.0
	This study		3.3	157.6	-5.4	SF09Q12t_LP-DIR-T	huji mag 2022-07-12 15:49:01	8.47e-11	4.91e-12	3.82e-12	5.1e-13	8	273	SF09Q12t_LP-DIR-T-250	LT-T-Z:LP-DIR-T	g	754	pmagpy-4.2.83	SF09Q12t	u	0.0	0	0.0	0.0	18	883.0
	This study		2.9	117.0	56.1	SF09Q12t_LP-DIR-T	huji mag 2022-08-25 19:23:48	9.74e-11	3.82e-12	2.86e-12	2.27e-12	8	273	SF09Q12t_LP-DIR-T-251	LT-T-Z:LP-DIR-T	g	755	pmagpy-4.2.83	SF09Q12t	u	0.0	0	0.0	0.0	19	913.0
	This study		3.2	120.8	49.0	SF09Q12t_LP-DIR-T	huji mag 2022-08-26 11:57:27	9.72e-11	1.71e-12	4.33e-12	2.85e-12	8	273	SF09Q12t_LP-DIR-T-252	LT-T-Z:LP-DIR-T	g	756	pmagpy-4.2.83	SF09Q12t	u	0.0	0	0.0	0.0	2	943.0
	This study		2.1	198.3	27.5	SF09Q13t_LP-DIR-T	huji mag 2022-07-03 23:27:44	2.37e-07	1.2e-08	3.22e-09	2.12e-09	8	273	SF09Q13t_LP-DIR-T-253	LT-NO:LP-DIR-T	g	757	pmagpy-4.2.83	SF09Q13t	u	0.0	0	0.0	0.0		273.0
	This study		1.9	196.2	27.8	SF09Q13t_LP-DIR-T	huji mag 2022-07-04 12:20:33	2.31e-07	1.17e-08	2.54e-09	2.04e-09	8	273	SF09Q13t_LP-DIR-T-254	LT-T-Z:LP-DIR-T	g	758	pmagpy-4.2.83	SF09Q13t	u	0.0	0	0.0	0.0	1	373.0
	This study		2.0	196.1	27.4	SF09Q13t_LP-DIR-T	huji mag 2022-07-05 13:58:33	2.24e-07	1.17e-08	2.57e-09	1.71e-09	8	273	SF09Q13t_LP-DIR-T-255	LT-T-Z:LP-DIR-T	g	759	pmagpy-4.2.83	SF09Q13t	u	0.0	0	0.0	0.0	2	403.0
	This study		1.9	196.2	26.8	SF09Q13t_LP-DIR-T	huji mag 2022-07-05 22:22:40	2.08e-07	1.05e-08	2.35e-09	1.85e-09	8	273	SF09Q13t_LP-DIR-T-256	LT-T-Z:LP-DIR-T	g	76	pmagpy-4.2.83	SF09Q13t	u	0.0	0	0.0	0.0	3	433.0
	This study		1.9	195.3	26.6	SF09Q13t_LP-DIR-T	huji mag 2022-07-06 09:03:50	1.78e-07	9.17e-09	1.84e-09	1.58e-09	8	273	SF09Q13t_LP-DIR-T-257	LT-T-Z:LP-DIR-T	g	761	pmagpy-4.2.83	SF09Q13t	u	0.0	0	0.0	0.0	4	463.0
	This study		2.0	195.9	26.7	SF09Q13t_LP-DIR-T	huji mag 2022-07-06 13:54:39	1.62e-07	8.44e-09	2.09e-09	1.43e-09	8	273	SF09Q13t_LP-DIR-T-258	LT-T-Z:LP-DIR-T	g	762	pmagpy-4.2.83	SF09Q13t	u	0.0	0	0.0	0.0	5	493.0
	This study		2.0	195.8	26.9	SF09Q13t_LP-DIR-T	huji mag 2022-07-06 23:59:28	1.49e-07	7.56e-09	1.76e-09	1.47e-09	8	273	SF09Q13t_LP-DIR-T-259	LT-T-Z:LP-DIR-T	g	763	pmagpy-4.2.83	SF09Q13t	u	0.0	0	0.0	0.0	6	523.0
	This study		2.0	195.9	26.8	SF09Q13t_LP-DIR-T	huji mag 2022-07-07 13:28:32	1.36e-07	7.16e-09	1.86e-09	1.2e-09	8	273	SF09Q13t_LP-DIR-T-260	LT-T-Z:LP-DIR-T	g	764	pmagpy-4.2.83	SF09Q13t	u	0.0	0	0.0	0.0	7	553.0
	This study		1.9	196.8	26.9	SF09Q13t_LP-DIR-T	huji mag 2022-07-07 17:22:40	1.2e-07	5.93e-09	1.49e-09	1.06e-09	8	273	SF09Q13t_LP-DIR-T-261	LT-T-Z:LP-DIR-T	g	765	pmagpy-4.2.83	SF09Q13t	u	0.0	0	0.0	0.0	8	583.0
	This study		2.1	196.5	27.1	SF09Q13t_LP-DIR-T	huji mag 2022-07-07 22:41:41	1e-07	5.08e-09	1.54e-09	8.84e-10	8	273	SF09Q13t_LP-DIR-T-262	LT-T-Z:LP-DIR-T	g	766	pmagpy-4.2.83	SF09Q13t	u	0.0	0	0.0	0.0	9	613.0
	This study		2.2	197.3	27.2	SF09Q13t_LP-DIR-T	huji mag 2022-07-08 10:58:06	7.34e-08	3.73e-09	1.19e-09	6.31e-10	8	273	SF09Q13t_LP-DIR-T-263	LT-T-Z:LP-DIR-T	g	767	pmagpy-4.2.83	SF09Q13t	u	0.0	0	0.0	0.0	1	643.0
	This study		2.3	196.7	27.3	SF09Q13t_LP-DIR-T	huji mag 2022-07-08 14:30:25	5.08e-08	2.73e-09	1.04e-09	4.32e-10	8	273	SF09Q13t_LP-DIR-T-264	LT-T-Z:LP-DIR-T	g	768	pmagpy-4.2.83	SF09Q13t	u	0.0	0	0.0	0.0	11	673.0
	This study		2.3	197.6	28.7	SF09Q13t_LP-DIR-T	huji mag 2022-07-10 03:15:04	3.63e-08	1.67e-09	7.32e-10	4.64e-10	8	273	SF09Q13t_LP-DIR-T-265	LT-T-Z:LP-DIR-T	g	769	pmagpy-4.2.83	SF09Q13t	u	0.0	0	0.0	0.0	12	703.0
	This study		2.5	198.5	29.7	SF09Q13t_LP-DIR-T	huji mag 2022-07-10 09:38:23	2.67e-08	1.47e-09	5.26e-10	2.19e-10	8	273	SF09Q13t_LP-DIR-T-266	LT-T-Z:LP-DIR-T	g	77	pmagpy-4.2.83	SF09Q13t	u	0.0	0	0.0	0.0	13	733.0
	This study		2.4	200.9	29.7	SF09Q13t_LP-DIR-T	huji mag 2022-07-10 13:10:59	1.88e-08	1.04e-09	3.16e-10	1.53e-10	8	273	SF09Q13t_LP-DIR-T-267	LT-T-Z:LP-DIR-T	g	771	pmagpy-4.2.83	SF09Q13t	u	0.0	0	0.0	0.0	14	763.0
	This study		2.7	203.7	29.0	SF09Q13t_LP-DIR-T	huji mag 2022-07-10 16:54:17	1.25e-08	6.69e-10	2.79e-10	1.07e-10	8	273	SF09Q13t_LP-DIR-T-268	LT-T-Z:LP-DIR-T	g	772	pmagpy-4.2.83	SF09Q13t	u	0.0	0	0.0	0.0	15	793.0
	This study		2.6	204.2	31.6	SF09Q13t_LP-DIR-T	huji mag 2022-07-11 12:18:39	6.94e-09	3.46e-10	1.62e-10	5.3e-11	8	273	SF09Q13t_LP-DIR-T-269	LT-T-Z:LP-DIR-T	g	773	pmagpy-4.2.83	SF09Q13t	u	0.0	0	0.0	0.0	16	823.0
	This study		2.8	210.2	29.9	SF09Q13t_LP-DIR-T	huji mag 2022-07-11 16:04:30	4.24e-09	2.07e-10	1.1e-10	3.36e-11	8	273	SF09Q13t_LP-DIR-T-270	LT-T-Z:LP-DIR-T	g	774	pmagpy-4.2.83	SF09Q13t	u	0.0	0	0.0	0.0	17	853.0
	This study		3.2	212.8	19.2	SF09Q13t_LP-DIR-T	huji mag 2022-07-12 15:51:01	1.28e-09	6.52e-11	4.18e-11	1.08e-11	8	273	SF09Q13t_LP-DIR-T-271	LT-T-Z:LP-DIR-T	g	775	pmagpy-4.2.83	SF09Q13t	u	0.0	0	0.0	0.0	18	883.0
	This study		3.7	228.4	12.9	SF09Q13t_LP-DIR-T	huji mag 2022-08-25 19:25:47	6.34e-10	2.94e-11	2.85e-11	2.48e-12	8	273	SF09Q13t_LP-DIR-T-272	LT-T-Z:LP-DIR-T	g	776	pmagpy-4.2.83	SF09Q13t	u	0.0	0	0.0	0.0	19	913.0
	This study		1.9	287.6	28.4	SF09Q13t_LP-DIR-T	huji mag 2022-08-26 11:59:27	5e-10	9.96e-12	2.31e-11	8.6e-13	8	273	SF09Q13t_LP-DIR-T-273	LT-T-Z:LP-DIR-T	g	777	pmagpy-4.2.83	SF09Q13t	u	0.0	0	0.0	0.0	2	943.0
	This study		1.9	193.7	28.3	SF09Q14t_LP-DIR-T	huji mag 2022-07-03 23:29:43	5.96e-07	3.12e-08	6.5e-09	4.89e-09	8	273	SF09Q14t_LP-DIR-T-274	LT-NO:LP-DIR-T	g	778	pmagpy-4.2.83	SF09Q14t	u	0.0	0	0.0	0.0		273.0
	This study		1.8	192.2	28.5	SF09Q14t_LP-DIR-T	huji mag 2022-07-04 12:22:32	5.78e-07	3.04e-08	5.69e-09	4.7e-09	8	273	SF09Q14t_LP-DIR-T-275	LT-T-Z:LP-DIR-T	g	779	pmagpy-4.2.83	SF09Q14t	u	0.0	0	0.0	0.0	1	373.0
	This study		1.8	192.2	28.2	SF09Q14t_LP-DIR-T	huji mag 2022-07-05 14:00:31	5.59e-07	2.94e-08	5.79e-09	4.51e-09	8	273	SF09Q14t_LP-DIR-T-276	LT-T-Z:LP-DIR-T	g	78	pmagpy-4.2.83	SF09Q14t	u	0.0	0	0.0	0.0	2	403.0
	This study		1.8	192.0	27.9	SF09Q14t_LP-DIR-T	huji mag 2022-07-05 22:24:32	5.1e-07	2.69e-08	4.6e-09	4.13e-09	8	273	SF09Q14t_LP-DIR-T-277	LT-T-Z:LP-DIR-T	g	781	pmagpy-4.2.83	SF09Q14t	u	0.0	0	0.0	0.0	3	433.0
	This study		1.8	191.7	28.1	SF09Q14t_LP-DIR-T	huji mag 2022-07-06 09:05:47	4.44e-07	2.36e-08	4.21e-09	3.65e-09	8	273	SF09Q14t_LP-DIR-T-278	LT-T-Z:LP-DIR-T	g	782	pmagpy-4.2.83	SF09Q14t	u	0.0	0	0.0	0.0	4	463.0
	This study		1.8	192.1	28.0	SF09Q14t_LP-DIR-T	huji mag 2022-07-06 13:56:37	4.05e-07	2.12e-08	4.09e-09	3.18e-09	8	273	SF09Q14t_LP-DIR-T-279	LT-T-Z:LP-DIR-T	g	783	pmagpy-4.2.83	SF09Q14t	u	0.0	0	0.0	0.0	5	493.0
	This study		1.7	192.5	28.2	SF09Q14t_LP-DIR-T	huji mag 2022-07-07 00:01:19	3.75e-07	1.95e-08	2.76e-09	3.1e-09	8	273	SF09Q14t_LP-DIR-T-280	LT-T-Z:LP-DIR-T	g	784	pmagpy-4.2.83	SF09Q14t	u	0.0	0	0.0	0.0	6	523.0
	This study		1.8	191.8	28.3	SF09Q14t_LP-DIR-T	huji mag 2022-07-07 13:30:30	3.42e-07	1.82e-08	2.81e-09	2.8e-09	8	273	SF09Q14t_LP-DIR-T-281	LT-T-Z:LP-DIR-T	g	785	pmagpy-4.2.83	SF09Q14t	u	0.0	0	0.0	0.0	7	553.0
	This study		1.8	192.1	28.4	SF09Q14t_LP-DIR-T	huji mag 2022-07-07 17:24:39	2.98e-07	1.55e-08	2.93e-09	2.31e-09	8	273	SF09Q14t_LP-DIR-T-282	LT-T-Z:LP-DIR-T	g	786	pmagpy-4.2.83	SF09Q14t	u	0.0	0	0.0	0.0	8	583.0
	This study		1.8	191.9	28.6	SF09Q14t_LP-DIR-T	huji mag 2022-07-07 22:43:41	2.37e-07	1.23e-08	2.21e-09	1.8e-09	8	273	SF09Q14t_LP-DIR-T-283	LT-T-Z:LP-DIR-T	g	787	pmagpy-4.2.83	SF09Q14t	u	0.0	0	0.0	0.0	9	613.0
	This study		1.8	191.8	28.9	SF09Q14t_LP-DIR-T	huji mag 2022-07-08 11:00:03	1.63e-07	8.56e-09	1.85e-09	1.17e-09	8	273	SF09Q14t_LP-DIR-T-284	LT-T-Z:LP-DIR-T	g	788	pmagpy-4.2.83	SF09Q14t	u	0.0	0	0.0	0.0	1	643.0
	This study		1.9	192.5	29.3	SF09Q14t_LP-DIR-T	huji mag 2022-07-08 14:32:26	1.06e-07	5.55e-09	1.21e-09	7.17e-10	8	273	SF09Q14t_LP-DIR-T-285	LT-T-Z:LP-DIR-T	g	789	pmagpy-4.2.83	SF09Q14t	u	0.0	0	0.0	0.0	11	673.0
	This study		2.0	192.6	29.7	SF09Q14t_LP-DIR-T	huji mag 2022-07-10 03:16:56	7.29e-08	3.76e-09	9.91e-10	5.76e-10	8	273	SF09Q14t_LP-DIR-T-286	LT-T-Z:LP-DIR-T	g	79	pmagpy-4.2.83	SF09Q14t	u	0.0	0	0.0	0.0	12	703.0
	This study		2.2	191.8	30.3	SF09Q14t_LP-DIR-T	huji mag 2022-07-10 09:40:23	5.06e-08	2.71e-09	9.97e-10	3.96e-10	8	273	SF09Q14t_LP-DIR-T-287	LT-T-Z:LP-DIR-T	g	791	pmagpy-4.2.83	SF09Q14t	u	0.0	0	0.0	0.0	13	733.0
	This study		1.9	192.2	32.0	SF09Q14t_LP-DIR-T	huji mag 2022-07-10 13:12:59	3.2e-08	1.4e-09	5.75e-10	2.48e-10	8	273	SF09Q14t_LP-DIR-T-288	LT-T-Z:LP-DIR-T	g	792	pmagpy-4.2.83	SF09Q14t	u	0.0	0	0.0	0.0	14	763.0
	This study		2.3	192.2	32.2	SF09Q14t_LP-DIR-T	huji mag 2022-07-10 16:56:16	1.88e-08	1.02e-09	3.68e-10	1.43e-10	8	273	SF09Q14t_LP-DIR-T-289	LT-T-Z:LP-DIR-T	g	793	pmagpy-4.2.83	SF09Q14t	u	0.0	0	0.0	0.0	15	793.0
	This study		2.3	192.7	35.7	SF09Q14t_LP-DIR-T	huji mag 2022-07-11 12:20:39	9.34e-09	4.6e-10	1.86e-10	6.72e-11	8	273	SF09Q14t_LP-DIR-T-290	LT-T-Z:LP-DIR-T	g	794	pmagpy-4.2.83	SF09Q14t	u	0.0	0	0.0	0.0	16	823.0
	This study		2.5	200.0	37.5	SF09Q14t_LP-DIR-T	huji mag 2022-07-11 16:06:31	4.61e-09	2.15e-10	1.07e-10	2.94e-11	8	273	SF09Q14t_LP-DIR-T-291	LT-T-Z:LP-DIR-T	g	795	pmagpy-4.2.83	SF09Q14t	u	0.0	0	0.0	0.0	17	853.0
	This study		2.4	197.6	18.1	SF09Q14t_LP-DIR-T	huji mag 2022-07-12 15:53:03	1.68e-09	9.21e-11	4.26e-11	1.49e-11	8	273	SF09Q14t_LP-DIR-T-292	LT-T-Z:LP-DIR-T	g	796	pmagpy-4.2.83	SF09Q14t	u	0.0	0	0.0	0.0	18	883.0
	This study		3.6	212.6	10.5	SF09Q14t_LP-DIR-T	huji mag 2022-08-25 19:27:46	8.12e-10	4.24e-11	3.33e-11	3.01e-12	8	273	SF09Q14t_LP-DIR-T-293	LT-T-Z:LP-DIR-T	g	797	pmagpy-4.2.83	SF09Q14t	u	0.0	0	0.0	0.0	19	913.0
	This study		3.8	224.5	-17.8	SF09Q14t_LP-DIR-T	huji mag 2022-08-26 12:01:27	3.27e-10	1.61e-11	1.68e-11	3.13e-12	8	273	SF09Q14t_LP-DIR-T-294	LT-T-Z:LP-DIR-T	g	798	pmagpy-4.2.83	SF09Q14t	u	0.0	0	0.0	0.0	2	943.0
	This study		2.4	203.9	24.2	SF09Q15t_LP-DIR-T	huji mag 2022-07-03 23:31:42	4.32e-07	2.15e-08	8.82e-09	3.39e-09	8	273	SF09Q15t_LP-DIR-T-295	LT-NO:LP-DIR-T	g	799	pmagpy-4.2.83	SF09Q15t	u	0.0	0	0.0	0.0		273.0
	This study		2.5	203.6	24.2	SF09Q15t_LP-DIR-T	huji mag 2022-07-04 12:24:31	4.14e-07	2.11e-08	9.09e-09	3.22e-09	8	273	SF09Q15t_LP-DIR-T-296	LT-T-Z:LP-DIR-T	g	8	pmagpy-4.2.83	SF09Q15t	u	0.0	0	0.0	0.0	1	373.0
	This study		2.5	204.0	23.8	SF09Q15t_LP-DIR-T	huji mag 2022-07-05 14:02:33	3.97e-07	2.01e-08	8.82e-09	3.1e-09	8	273	SF09Q15t_LP-DIR-T-297	LT-T-Z:LP-DIR-T	g	801	pmagpy-4.2.83	SF09Q15t	u	0.0	0	0.0	0.0	2	403.0
	This study		2.5	205.5	22.7	SF09Q15t_LP-DIR-T	huji mag 2022-07-05 22:26:22	3.6e-07	1.78e-08	7.94e-09	2.74e-09	8	273	SF09Q15t_LP-DIR-T-298	LT-T-Z:LP-DIR-T	g	802	pmagpy-4.2.83	SF09Q15t	u	0.0	0	0.0	0.0	3	433.0
	This study		2.7	207.5	22.0	SF09Q15t_LP-DIR-T	huji mag 2022-07-06 09:07:46	3.11e-07	1.57e-08	7.96e-09	2.44e-09	8	273	SF09Q15t_LP-DIR-T-299	LT-T-Z:LP-DIR-T	g	803	pmagpy-4.2.83	SF09Q15t	u	0.0	0	0.0	0.0	4	463.0
	This study		2.8	209.7	21.2	SF09Q15t_LP-DIR-T	huji mag 2022-07-06 13:58:38	2.79e-07	1.37e-08	7.58e-09	2.08e-09	8	273	SF09Q15t_LP-DIR-T-300	LT-T-Z:LP-DIR-T	g	804	pmagpy-4.2.83	SF09Q15t	u	0.0	0	0.0	0.0	5	493.0
	This study		3.0	212.1	20.3	SF09Q15t_LP-DIR-T	huji mag 2022-07-07 00:03:11	2.52e-07	1.21e-08	7.43e-09	1.96e-09	8	273	SF09Q15t_LP-DIR-T-301	LT-T-Z:LP-DIR-T	g	805	pmagpy-4.2.83	SF09Q15t	u	0.0	0	0.0	0.0	6	523.0
	This study		3.1	214.6	19.1	SF09Q15t_LP-DIR-T	huji mag 2022-07-07 13:32:29	2.2e-07	1.07e-08	6.87e-09	1.72e-09	8	273	SF09Q15t_LP-DIR-T-302	LT-T-Z:LP-DIR-T	g	806	pmagpy-4.2.83	SF09Q15t	u	0.0	0	0.0	0.0	7	553.0
	This study		3.2	220.7	16.5	SF09Q15t_LP-DIR-T	huji mag 2022-07-07 17:26:37	1.76e-07	7.72e-09	6.38e-09	1.33e-09	8	273	SF09Q15t_LP-DIR-T-303	LT-T-Z:LP-DIR-T	g	807	pmagpy-4.2.83	SF09Q15t	u	0.0	0	0.0	0.0	8	583.0
	This study		3.4	233.3	9.2	SF09Q15t_LP-DIR-T	huji mag 2022-07-07 22:45:43	1.25e-07	4.73e-09	5.87e-09	9.55e-10	8	273	SF09Q15t_LP-DIR-T-304	LT-T-Z:LP-DIR-T	g	808	pmagpy-4.2.83	SF09Q15t	u	0.0	0	0.0	0.0	9	613.0
	This study		1.0	262.7	-7.4	SF09Q15t_LP-DIR-T	huji mag 2022-07-08 11:02:03	9.13e-08	6.75e-10	4.93e-09	8.04e-10	8	273	SF09Q15t_LP-DIR-T-305	LT-T-Z:LP-DIR-T	g	809	pmagpy-4.2.83	SF09Q15t	u	0.0	0	0.0	0.0	1	643.0
	This study		1.9	288.5	-21.9	SF09Q15t_LP-DIR-T	huji mag 2022-07-08 14:34:26	9.07e-08	1.27e-09	4.47e-09	8.84e-10	8	273	SF09Q15t_LP-DIR-T-306	LT-T-Z:LP-DIR-T	g	81	pmagpy-4.2.83	SF09Q15t	u	0.0	0	0.0	0.0	11	673.0
	This study		2.7	303.2	-26.6	SF09Q15t_LP-DIR-T	huji mag 2022-07-10 03:18:45	9.62e-08	2.61e-09	3.97e-09	7.63e-10	8	273	SF09Q15t_LP-DIR-T-307	LT-T-Z:LP-DIR-T	g	811	pmagpy-4.2.83	SF09Q15t	u	0.0	0	0.0	0.0	12	703.0
	This study		2.8	311.5	-29.1	SF09Q15t_LP-DIR-T	huji mag 2022-07-10 09:42:22	9.33e-08	2.86e-09	3.5e-09	9.25e-10	8	273	SF09Q15t_LP-DIR-T-308	LT-T-Z:LP-DIR-T	g	812	pmagpy-4.2.83	SF09Q15t	u	0.0	0	0.0	0.0	13	733.0
	This study		2.7	316.1	-30.3	SF09Q15t_LP-DIR-T	huji mag 2022-07-10 13:15:00	7.78e-08	2.61e-09	2.55e-09	8.06e-10	8	273	SF09Q15t_LP-DIR-T-309	LT-T-Z:LP-DIR-T	g	813	pmagpy-4.2.83	SF09Q15t	u	0.0	0	0.0	0.0	14	763.0
	This study		2.6	317.4	-29.8	SF09Q15t_LP-DIR-T	huji mag 2022-07-10 16:58:16	4.29e-08	1.43e-09	1.31e-09	3.51e-10	8	273	SF09Q15t_LP-DIR-T-310	LT-T-Z:LP-DIR-T	g	814	pmagpy-4.2.83	SF09Q15t	u	0.0	0	0.0	0.0	15	793.0
	This study		2.5	308.6	-26.1	SF09Q15t_LP-DIR-T	huji mag 2022-07-11 12:22:38	1.31e-08	3.56e-10	4.69e-10	1.04e-10	8	273	SF09Q15t_LP-DIR-T-311	LT-T-Z:LP-DIR-T	g	815	pmagpy-4.2.83	SF09Q15t	u	0.0	0	0.0	0.0	16	823.0
	This study		1.7	289.6	-18.5	SF09Q15t_LP-DIR-T	huji mag 2022-07-11 16:08:32	2.71e-09	3.59e-11	1.16e-10	2.22e-11	8	273	SF09Q15t_LP-DIR-T-312	LT-T-Z:LP-DIR-T	g	816	pmagpy-4.2.83	SF09Q15t	u	0.0	0	0.0	0.0	17	853.0
	This study		3.7	229.9	-13.7	SF09Q15t_LP-DIR-T	huji mag 2022-07-12 15:55:03	1.26e-09	5.71e-11	5.8e-11	9.58e-12	8	273	SF09Q15t_LP-DIR-T-313	LT-T-Z:LP-DIR-T	g	817	pmagpy-4.2.83	SF09Q15t	u	0.0	0	0.0	0.0	18	883.0
	This study		3.5	207.3	-12.1	SF09Q15t_LP-DIR-T	huji mag 2022-08-25 19:29:47	5.18e-10	2.77e-11	2.29e-11	1.93e-12	8	273	SF09Q15t_LP-DIR-T-314	LT-T-Z:LP-DIR-T	g	818	pmagpy-4.2.83	SF09Q15t	u	0.0	0	0.0	0.0	19	913.0
	This study		3.0	240.4	-33.5	SF09Q15t_LP-DIR-T	huji mag 2022-08-26 12:03:22	9.76e-10	3.3e-11	4.35e-11	4.83e-12	8	273	SF09Q15t_LP-DIR-T-315	LT-T-Z:LP-DIR-T	g	819	pmagpy-4.2.83	SF09Q15t	u	0.0	0	0.0	0.0	2	943.0
	This study		1.7	191.1	26.0	SF09Q16t_LP-DIR-T	huji mag 2022-07-03 23:33:40	1.68e-07	9.15e-09	1.53e-09	1.4e-09	8	273	SF09Q16t_LP-DIR-T-316	LT-NO:LP-DIR-T	g	82	pmagpy-4.2.83	SF09Q16t	u	0.0	0	0.0	0.0		273.0
	This study		1.8	190.4	27.3	SF09Q16t_LP-DIR-T	huji mag 2022-07-04 12:26:31	1.61e-07	8.66e-09	1.63e-09	1.33e-09	8	273	SF09Q16t_LP-DIR-T-317	LT-T-Z:LP-DIR-T	g	821	pmagpy-4.2.83	SF09Q16t	u	0.0	0	0.0	0.0	1	373.0
	This study		1.7	190.4	27.5	SF09Q16t_LP-DIR-T	huji mag 2022-07-05 14:04:39	1.52e-07	8.1e-09	1.34e-09	1.26e-09	8	273	SF09Q16t_LP-DIR-T-318	LT-T-Z:LP-DIR-T	g	822	pmagpy-4.2.83	SF09Q16t	u	0.0	0	0.0	0.0	2	403.0
	This study		1.8	190.4	27.5	SF09Q16t_LP-DIR-T	huji mag 2022-07-05 22:28:14	1.37e-07	7.36e-09	1.28e-09	1.1e-09	8	273	SF09Q16t_LP-DIR-T-319	LT-T-Z:LP-DIR-T	g	823	pmagpy-4.2.83	SF09Q16t	u	0.0	0	0.0	0.0	3	433.0
	This study		1.7	189.8	27.8	SF09Q16t_LP-DIR-T	huji mag 2022-07-06 09:09:43	1.2e-07	6.27e-09	9.91e-10	9.86e-10	8	273	SF09Q16t_LP-DIR-T-320	LT-T-Z:LP-DIR-T	g	824	pmagpy-4.2.83	SF09Q16t	u	0.0	0	0.0	0.0	4	463.0
	This study		1.8	189.7	27.8	SF09Q16t_LP-DIR-T	huji mag 2022-07-06 14:00:45	1.1e-07	6.01e-09	1.16e-09	7.67e-10	8	273	SF09Q16t_LP-DIR-T-321	LT-T-Z:LP-DIR-T	g	825	pmagpy-4.2.83	SF09Q16t	u	0.0	0	0.0	0.0	5	493.0
	This study		1.8	190.1	28.0	SF09Q16t_LP-DIR-T	huji mag 2022-07-07 00:05:03	1.02e-07	5.47e-09	9.12e-10	8.26e-10	8	273	SF09Q16t_LP-DIR-T-322	LT-T-Z:LP-DIR-T	g	826	pmagpy-4.2.83	SF09Q16t	u	0.0	0	0.0	0.0	6	523.0
	This study		1.7	189.1	28.6	SF09Q16t_LP-DIR-T	huji mag 2022-07-07 13:34:27	9.13e-08	4.69e-09	7.52e-10	7.45e-10	8	273	SF09Q16t_LP-DIR-T-323	LT-T-Z:LP-DIR-T	g	827	pmagpy-4.2.83	SF09Q16t	u	0.0	0	0.0	0.0	7	553.0
	This study		1.8	189.3	28.7	SF09Q16t_LP-DIR-T	huji mag 2022-07-07 17:28:36	7.69e-08	4.09e-09	1e-09	4.93e-10	8	273	SF09Q16t_LP-DIR-T-324	LT-T-Z:LP-DIR-T	g	828	pmagpy-4.2.83	SF09Q16t	u	0.0	0	0.0	0.0	8	583.0
	This study		2.3	189.5	29.2	SF09Q16t_LP-DIR-T	huji mag 2022-07-07 22:47:43	5.84e-08	4.44e-09	5.31e-10	4.62e-10	8	273	SF09Q16t_LP-DIR-T-325	LT-T-Z:LP-DIR-T	g	829	pmagpy-4.2.83	SF09Q16t	u	0.0	0	0.0	0.0	9	613.0
	This study		2.0	189.9	30.6	SF09Q16t_LP-DIR-T	huji mag 2022-07-08 11:04:04	3.79e-08	1.88e-09	6.85e-10	2.96e-10	8	273	SF09Q16t_LP-DIR-T-326	LT-T-Z:LP-DIR-T	g	83	pmagpy-4.2.83	SF09Q16t	u	0.0	0	0.0	0.0	1	643.0
	This study		2.3	191.3	31.1	SF09Q16t_LP-DIR-T	huji mag 2022-07-08 14:36:26	2.56e-08	1.45e-09	4.9e-10	2e-10	8	273	SF09Q16t_LP-DIR-T-327	LT-T-Z:LP-DIR-T	g	831	pmagpy-4.2.83	SF09Q16t	u	0.0	0	0.0	0.0	11	673.0
	This study		2.6	192.4	32.4	SF09Q16t_LP-DIR-T	huji mag 2022-07-10 03:20:39	1.88e-08	1.01e-09	3.44e-10	3.17e-10	8	273	SF09Q16t_LP-DIR-T-328	LT-T-Z:LP-DIR-T	g	832	pmagpy-4.2.83	SF09Q16t	u	0.0	0	0.0	0.0	12	703.0
	This study		2.2	191.4	32.5	SF09Q16t_LP-DIR-T	huji mag 2022-07-10 09:44:21	1.36e-08	7.16e-10	2.36e-10	1.03e-10	8	273	SF09Q16t_LP-DIR-T-329	LT-T-Z:LP-DIR-T	g	833	pmagpy-4.2.83	SF09Q16t	u	0.0	0	0.0	0.0	13	733.0
	This study		2.3	193.8	36.5	SF09Q16t_LP-DIR-T	huji mag 2022-07-10 13:17:00	9.16e-09	4.68e-10	1.66e-10	6.5e-11	8	273	SF09Q16t_LP-DIR-T-330	LT-T-Z:LP-DIR-T	g	834	pmagpy-4.2.83	SF09Q16t	u	0.0	0	0.0	0.0	14	763.0
	This study		2.3	191.3	38.8	SF09Q16t_LP-DIR-T	huji mag 2022-07-10 17:00:15	4.88e-09	2.32e-10	9.6e-11	3.51e-11	8	273	SF09Q16t_LP-DIR-T-331	LT-T-Z:LP-DIR-T	g	835	pmagpy-4.2.83	SF09Q16t	u	0.0	0	0.0	0.0	15	793.0
	This study		2.1	183.7	50.3	SF09Q16t_LP-DIR-T	huji mag 2022-07-11 12:24:37	2.55e-09	9.92e-11	4.84e-11	1.27e-11	8	273	SF09Q16t_LP-DIR-T-332	LT-T-Z:LP-DIR-T	g	836	pmagpy-4.2.83	SF09Q16t	u	0.0	0	0.0	0.0	16	823.0
	This study		2.7	204.5	43.1	SF09Q16t_LP-DIR-T	huji mag 2022-07-11 16:10:33	1.21e-09	5.27e-11	3.45e-11	4.98e-12	8	273	SF09Q16t_LP-DIR-T-333	LT-T-Z:LP-DIR-T	g	837	pmagpy-4.2.83	SF09Q16t	u	0.0	0	0.0	0.0	17	853.0
	This study		1.4	267.1	18.8	SF09Q16t_LP-DIR-T	huji mag 2022-07-12 15:57:04	5.07e-10	8.11e-12	2.84e-11	3.43e-12	8	273	SF09Q16t_LP-DIR-T-334	LT-T-Z:LP-DIR-T	g	838	pmagpy-4.2.83	SF09Q16t	u	0.0	0	0.0	0.0	18	883.0
	This study		2.4	213.1	59.8	SF09Q16t_LP-DIR-T	huji mag 2022-08-25 19:31:46	6.33e-10	1.95e-11	1.95e-11	9.3e-13	8	273	SF09Q16t_LP-DIR-T-335	LT-T-Z:LP-DIR-T	g	839	pmagpy-4.2.83	SF09Q16t	u	0.0	0	0.0	0.0	19	913.0
	This study		2.3	215.0	-59.3	SF09Q16t_LP-DIR-T	huji mag 2022-08-26 12:05:19	7.29e-10	2.03e-11	2.09e-11	2.17e-12	8	273	SF09Q16t_LP-DIR-T-336	LT-T-Z:LP-DIR-T	g	84	pmagpy-4.2.83	SF09Q16t	u	0.0	0	0.0	0.0	2	943.0
	This study		1.8	185.7	25.3	SF09Q17t_LP-DIR-T	huji mag 2022-07-03 23:35:39	4.26e-08	2.15e-09	8.45e-10	3.85e-10	8	273	SF09Q17t_LP-DIR-T-337	LT-NO:LP-DIR-T	g	841	pmagpy-4.2.83	SF09Q17t	u	0.0	0	0.0	0.0		273.0
	This study		2.0	187.1	27.4	SF09Q17t_LP-DIR-T	huji mag 2022-07-04 12:28:30	4.09e-08	2.01e-09	8.77e-10	3.62e-10	8	273	SF09Q17t_LP-DIR-T-338	LT-T-Z:LP-DIR-T	g	842	pmagpy-4.2.83	SF09Q17t	u	0.0	0	0.0	0.0	1	373.0
	This study		1.8	186.6	27.6	SF09Q17t_LP-DIR-T	huji mag 2022-07-05 14:07:20	3.88e-08	1.82e-09	7.65e-10	3.27e-10	8	273	SF09Q17t_LP-DIR-T-339	LT-T-Z:LP-DIR-T	g	843	pmagpy-4.2.83	SF09Q17t	u	0.0	0	0.0	0.0	2	403.0
	This study		1.8	187.4	27.7	SF09Q17t_LP-DIR-T	huji mag 2022-07-05 22:30:06	3.48e-08	1.59e-09	6.91e-10	2.95e-10	8	273	SF09Q17t_LP-DIR-T-340	LT-T-Z:LP-DIR-T	g	844	pmagpy-4.2.83	SF09Q17t	u	0.0	0	0.0	0.0	3	433.0
	This study		1.7	187.1	28.3	SF09Q17t_LP-DIR-T	huji mag 2022-07-06 09:11:40	3.09e-08	1.25e-09	5.84e-10	2.73e-10	8	273	SF09Q17t_LP-DIR-T-341	LT-T-Z:LP-DIR-T	g	845	pmagpy-4.2.83	SF09Q17t	u	0.0	0	0.0	0.0	4	463.0
	This study		1.6	187.3	27.7	SF09Q17t_LP-DIR-T	huji mag 2022-07-06 14:02:46	2.83e-08	1.02e-09	6.06e-10	1.69e-10	8	273	SF09Q17t_LP-DIR-T-342	LT-T-Z:LP-DIR-T	g	846	pmagpy-4.2.83	SF09Q17t	u	0.0	0	0.0	0.0	5	493.0
	This study		2.1	187.3	27.6	SF09Q17t_LP-DIR-T	huji mag 2022-07-07 00:06:58	2.7e-08	1.47e-09	5.61e-10	2.33e-10	8	273	SF09Q17t_LP-DIR-T-343	LT-T-Z:LP-DIR-T	g	847	pmagpy-4.2.83	SF09Q17t	u	0.0	0	0.0	0.0	6	523.0
	This study		2.0	186.5	27.8	SF09Q17t_LP-DIR-T	huji mag 2022-07-07 13:36:26	2.4e-08	1.23e-09	5.15e-10	2.06e-10	8	273	SF09Q17t_LP-DIR-T-344	LT-T-Z:LP-DIR-T	g	848	pmagpy-4.2.83	SF09Q17t	u	0.0	0	0.0	0.0	7	553.0
	This study		1.8	186.0	26.6	SF09Q17t_LP-DIR-T	huji mag 2022-07-07 17:30:35	1.99e-08	9.61e-10	4.52e-10	9.78e-11	8	273	SF09Q17t_LP-DIR-T-345	LT-T-Z:LP-DIR-T	g	849	pmagpy-4.2.83	SF09Q17t	u	0.0	0	0.0	0.0	8	583.0
	This study		1.7	185.1	26.5	SF09Q17t_LP-DIR-T	huji mag 2022-07-07 22:49:44	1.5e-08	7.75e-10	3.16e-10	1.28e-10	8	273	SF09Q17t_LP-DIR-T-346	LT-T-Z:LP-DIR-T	g	85	pmagpy-4.2.83	SF09Q17t	u	0.0	0	0.0	0.0	9	613.0
	This study		2.0	185.3	27.4	SF09Q17t_LP-DIR-T	huji mag 2022-07-08 11:06:05	1.04e-08	5.21e-10	2.24e-10	8.9e-11	8	273	SF09Q17t_LP-DIR-T-347	LT-T-Z:LP-DIR-T	g	851	pmagpy-4.2.83	SF09Q17t	u	0.0	0	0.0	0.0	1	643.0
	This study		1.9	183.7	27.3	SF09Q17t_LP-DIR-T	huji mag 2022-07-08 14:38:27	6.97e-09	3.5e-10	1.44e-10	6.11e-11	8	273	SF09Q17t_LP-DIR-T-348	LT-T-Z:LP-DIR-T	g	852	pmagpy-4.2.83	SF09Q17t	u	0.0	0	0.0	0.0	11	673.0
	This study		3.4	181.2	30.1	SF09Q17t_LP-DIR-T	huji mag 2022-07-10 03:22:34	5.14e-09	2.47e-10	9.66e-11	2.37e-10	8	273	SF09Q17t_LP-DIR-T-349	LT-T-Z:LP-DIR-T	g	853	pmagpy-4.2.83	SF09Q17t	u	0.0	0	0.0	0.0	12	703.0
	This study		1.7	179.7	27.4	SF09Q17t_LP-DIR-T	huji mag 2022-07-10 09:46:21	3.31e-09	1.57e-10	6.16e-11	2.91e-11	8	273	SF09Q17t_LP-DIR-T-350	LT-T-Z:LP-DIR-T	g	854	pmagpy-4.2.83	SF09Q17t	u	0.0	0	0.0	0.0	13	733.0
	This study		1.4	172.4	26.4	SF09Q17t_LP-DIR-T	huji mag 2022-07-10 13:19:09	2.41e-09	1.12e-10	3.06e-11	1.94e-11	8	273	SF09Q17t_LP-DIR-T-351	LT-T-Z:LP-DIR-T	g	855	pmagpy-4.2.83	SF09Q17t	u	0.0	0	0.0	0.0	14	763.0
	This study		1.8	180.3	25.5	SF09Q17t_LP-DIR-T	huji mag 2022-07-10 17:02:15	1.49e-09	7.25e-11	3.23e-11	1.21e-11	8	273	SF09Q17t_LP-DIR-T-352	LT-T-Z:LP-DIR-T	g	856	pmagpy-4.2.83	SF09Q17t	u	0.0	0	0.0	0.0	15	793.0
	This study		2.3	147.6	30.8	SF09Q17t_LP-DIR-T	huji mag 2022-07-11 12:26:37	6.74e-10	1.87e-11	1.95e-11	5.54e-12	8	273	SF09Q17t_LP-DIR-T-353	LT-T-Z:LP-DIR-T	g	857	pmagpy-4.2.83	SF09Q17t	u	0.0	0	0.0	0.0	16	823.0
	This study		0.8	178.2	5.2	SF09Q17t_LP-DIR-T	huji mag 2022-07-11 16:12:34	1.93e-10	1.09e-11	2.52e-12	8.5e-13	8	273	SF09Q17t_LP-DIR-T-354	LT-T-Z:LP-DIR-T	g	858	pmagpy-4.2.83	SF09Q17t	u	0.0	0	0.0	0.0	17	853.0
	This study		1.9	277.4	9.0	SF09Q17t_LP-DIR-T	huji mag 2022-07-12 15:59:04	1.12e-10	3.02e-12	7.21e-12	2.15e-12	8	273	SF09Q17t_LP-DIR-T-355	LT-T-Z:LP-DIR-T	g	859	pmagpy-4.2.83	SF09Q17t	u	0.0	0	0.0	0.0	18	883.0
	This study		2.2	146.9	53.0	SF09Q17t_LP-DIR-T	huji mag 2022-08-25 19:33:45	1.92e-10	4.03e-12	6.03e-12	2.49e-12	8	273	SF09Q17t_LP-DIR-T-356	LT-T-Z:LP-DIR-T	g	86	pmagpy-4.2.83	SF09Q17t	u	0.0	0	0.0	0.0	19	913.0
	This study		2.7	297.7	50.0	SF09Q17t_LP-DIR-T	huji mag 2022-08-26 12:07:16	5.75e-11	2.84e-12	1.83e-12	2.59e-12	8	273	SF09Q17t_LP-DIR-T-357	LT-T-Z:LP-DIR-T	g	861	pmagpy-4.2.83	SF09Q17t	u	0.0	0	0.0	0.0	2	943.0
	This study		1.8	190.1	32.3	SF09Q18t_LP-DIR-T	huji mag 2022-07-03 23:37:42	4.06e-07	2.06e-08	3.53e-09	3.26e-09	8	273	SF09Q18t_LP-DIR-T-358	LT-NO:LP-DIR-T	g	862	pmagpy-4.2.83	SF09Q18t	u	0.0	0	0.0	0.0		273.0
	This study		1.8	190.8	32.5	SF09Q18t_LP-DIR-T	huji mag 2022-07-04 12:30:35	4.01e-07	2e-08	3.48e-09	3.19e-09	8	273	SF09Q18t_LP-DIR-T-359	LT-T-Z:LP-DIR-T	g	863	pmagpy-4.2.83	SF09Q18t	u	0.0	0	0.0	0.0	1	373.0
	This study		1.8	190.0	32.3	SF09Q18t_LP-DIR-T	huji mag 2022-07-05 14:09:27	3.86e-07	1.94e-08	3.24e-09	3.06e-09	8	273	SF09Q18t_LP-DIR-T-360	LT-T-Z:LP-DIR-T	g	864	pmagpy-4.2.83	SF09Q18t	u	0.0	0	0.0	0.0	2	403.0
	This study		1.8	190.5	32.2	SF09Q18t_LP-DIR-T	huji mag 2022-07-05 22:32:03	3.6e-07	1.79e-08	3.05e-09	2.84e-09	8	273	SF09Q18t_LP-DIR-T-361	LT-T-Z:LP-DIR-T	g	865	pmagpy-4.2.83	SF09Q18t	u	0.0	0	0.0	0.0	3	433.0
	This study		1.8	190.2	32.4	SF09Q18t_LP-DIR-T	huji mag 2022-07-06 09:13:39	3.16e-07	1.59e-08	2.57e-09	2.53e-09	8	273	SF09Q18t_LP-DIR-T-362	LT-T-Z:LP-DIR-T	g	866	pmagpy-4.2.83	SF09Q18t	u	0.0	0	0.0	0.0	4	463.0
	This study		1.8	189.8	32.4	SF09Q18t_LP-DIR-T	huji mag 2022-07-06 14:04:51	2.87e-07	1.44e-08	2.57e-09	2.29e-09	8	273	SF09Q18t_LP-DIR-T-363	LT-T-Z:LP-DIR-T	g	867	pmagpy-4.2.83	SF09Q18t	u	0.0	0	0.0	0.0	5	493.0
	This study		1.8	190.5	32.5	SF09Q18t_LP-DIR-T	huji mag 2022-07-07 00:08:57	2.66e-07	1.33e-08	2.27e-09	2.28e-09	8	273	SF09Q18t_LP-DIR-T-364	LT-T-Z:LP-DIR-T	g	868	pmagpy-4.2.83	SF09Q18t	u	0.0	0	0.0	0.0	6	523.0
	This study		1.8	190.6	32.6	SF09Q18t_LP-DIR-T	huji mag 2022-07-07 13:38:29	2.4e-07	1.18e-08	2.25e-09	1.89e-09	8	273	SF09Q18t_LP-DIR-T-365	LT-T-Z:LP-DIR-T	g	869	pmagpy-4.2.83	SF09Q18t	u	0.0	0	0.0	0.0	7	553.0
	This study		1.9	191.6	32.7	SF09Q18t_LP-DIR-T	huji mag 2022-07-07 17:32:38	2.11e-07	1.06e-08	2.14e-09	1.68e-09	8	273	SF09Q18t_LP-DIR-T-366	LT-T-Z:LP-DIR-T	g	87	pmagpy-4.2.83	SF09Q18t	u	0.0	0	0.0	0.0	8	583.0
	This study		2.7	189.0	32.8	SF09Q18t_LP-DIR-T	huji mag 2022-07-07 22:51:49	1.77e-07	8.95e-09	6.73e-09	1.42e-09	8	273	SF09Q18t_LP-DIR-T-367	LT-T-Z:LP-DIR-T	g	871	pmagpy-4.2.83	SF09Q18t	u	0.0	0	0.0	0.0	9	613.0
	This study		1.9	191.0	33.0	SF09Q18t_LP-DIR-T	huji mag 2022-07-08 11:08:09	1.35e-07	6.7e-09	1.32e-09	1.05e-09	8	273	SF09Q18t_LP-DIR-T-368	LT-T-Z:LP-DIR-T	g	872	pmagpy-4.2.83	SF09Q18t	u	0.0	0	0.0	0.0	1	643.0
	This study		1.9	192.6	33.5	SF09Q18t_LP-DIR-T	huji mag 2022-07-08 14:40:32	9.65e-08	4.6e-09	9.92e-10	7.53e-10	8	273	SF09Q18t_LP-DIR-T-369	LT-T-Z:LP-DIR-T	g	873	pmagpy-4.2.83	SF09Q18t	u	0.0	0	0.0	0.0	11	673.0
	This study		2.0	192.6	33.6	SF09Q18t_LP-DIR-T	huji mag 2022-07-10 03:24:35	7.01e-08	3.34e-09	8.5e-10	6.99e-10	8	273	SF09Q18t_LP-DIR-T-370	LT-T-Z:LP-DIR-T	g	874	pmagpy-4.2.83	SF09Q18t	u	0.0	0	0.0	0.0	12	703.0
	This study		2.3	193.9	33.9	SF09Q18t_LP-DIR-T	huji mag 2022-07-10 09:48:25	5.23e-08	2.65e-09	1.1e-09	3.99e-10	8	273	SF09Q18t_LP-DIR-T-371	LT-T-Z:LP-DIR-T	g	875	pmagpy-4.2.83	SF09Q18t	u	0.0	0	0.0	0.0	13	733.0
	This study		2.2	195.8	33.7	SF09Q18t_LP-DIR-T	huji mag 2022-07-10 13:21:14	3.72e-08	1.65e-09	7.73e-10	2.86e-10	8	273	SF09Q18t_LP-DIR-T-372	LT-T-Z:LP-DIR-T	g	876	pmagpy-4.2.83	SF09Q18t	u	0.0	0	0.0	0.0	14	763.0
	This study		2.6	200.9	37.5	SF09Q18t_LP-DIR-T	huji mag 2022-07-10 17:04:20	2.6e-08	1.33e-09	5.85e-10	1.94e-10	8	273	SF09Q18t_LP-DIR-T-373	LT-T-Z:LP-DIR-T	g	877	pmagpy-4.2.83	SF09Q18t	u	0.0	0	0.0	0.0	15	793.0
	This study		2.6	202.2	39.5	SF09Q18t_LP-DIR-T	huji mag 2022-07-11 12:28:41	1.32e-08	6.18e-10	3.04e-10	9.51e-11	8	273	SF09Q18t_LP-DIR-T-374	LT-T-Z:LP-DIR-T	g	878	pmagpy-4.2.83	SF09Q18t	u	0.0	0	0.0	0.0	16	823.0
	This study		2.8	211.7	38.1	SF09Q18t_LP-DIR-T	huji mag 2022-07-11 16:14:40	7.07e-09	3.14e-10	1.94e-10	5.01e-11	8	273	SF09Q18t_LP-DIR-T-375	LT-T-Z:LP-DIR-T	g	879	pmagpy-4.2.83	SF09Q18t	u	0.0	0	0.0	0.0	17	853.0
	This study		2.9	227.4	44.2	SF09Q18t_LP-DIR-T	huji mag 2022-07-12 16:01:09	3.06e-09	1.11e-10	1.05e-10	1.75e-11	8	273	SF09Q18t_LP-DIR-T-376	LT-T-Z:LP-DIR-T	g	88	pmagpy-4.2.83	SF09Q18t	u	0.0	0	0.0	0.0	18	883.0
	This study		3.2	242.5	5.4	SF09Q18t_LP-DIR-T	huji mag 2022-08-25 19:35:48	1.69e-09	6.39e-11	8.12e-11	1.22e-11	8	273	SF09Q18t_LP-DIR-T-377	LT-T-Z:LP-DIR-T	g	881	pmagpy-4.2.83	SF09Q18t	u	0.0	0	0.0	0.0	19	913.0
	This study		0.8	270.7	3.1	SF09Q18t_LP-DIR-T	huji mag 2022-08-26 12:09:20	1.49e-09	1.85e-11	8.11e-11	8.89e-12	8	273	SF09Q18t_LP-DIR-T-378	LT-T-Z:LP-DIR-T	g	882	pmagpy-4.2.83	SF09Q18t	u	0.0	0	0.0	0.0	2	943.0
	This study		2.0	194.2	27.2	SF09Q19t_LP-DIR-T	huji mag 2022-07-03 23:39:53	5.72e-07	2.92e-08	8.24e-09	4.46e-09	8	273	SF09Q19t_LP-DIR-T-379	LT-NO:LP-DIR-T	g	883	pmagpy-4.2.83	SF09Q19t	u	0.0	0	0.0	0.0		273.0
	This study		1.9	194.0	27.3	SF09Q19t_LP-DIR-T	huji mag 2022-07-04 12:32:46	5.56e-07	2.82e-08	7.46e-09	4.27e-09	8	273	SF09Q19t_LP-DIR-T-380	LT-T-Z:LP-DIR-T	g	884	pmagpy-4.2.83	SF09Q19t	u	0.0	0	0.0	0.0	1	373.0
	This study		1.9	193.3	27.1	SF09Q19t_LP-DIR-T	huji mag 2022-07-05 14:11:26	5.38e-07	2.75e-08	7.17e-09	4.09e-09	8	273	SF09Q19t_LP-DIR-T-381	LT-T-Z:LP-DIR-T	g	885	pmagpy-4.2.83	SF09Q19t	u	0.0	0	0.0	0.0	2	403.0
	This study		1.9	194.3	26.9	SF09Q19t_LP-DIR-T	huji mag 2022-07-05 22:34:09	5.03e-07	2.53e-08	6.25e-09	3.79e-09	8	273	SF09Q19t_LP-DIR-T-382	LT-T-Z:LP-DIR-T	g	886	pmagpy-4.2.83	SF09Q19t	u	0.0	0	0.0	0.0	3	433.0
	This study		1.9	193.3	27.0	SF09Q19t_LP-DIR-T	huji mag 2022-07-06 09:15:46	4.33e-07	2.18e-08	5.77e-09	3.33e-09	8	273	SF09Q19t_LP-DIR-T-383	LT-T-Z:LP-DIR-T	g	887	pmagpy-4.2.83	SF09Q19t	u	0.0	0	0.0	0.0	4	463.0
	This study		1.9	193.3	26.9	SF09Q19t_LP-DIR-T	huji mag 2022-07-06 14:07:04	3.95e-07	2.01e-08	5.21e-09	2.9e-09	8	273	SF09Q19t_LP-DIR-T-384	LT-T-Z:LP-DIR-T	g	888	pmagpy-4.2.83	SF09Q19t	u	0.0	0	0.0	0.0	5	493.0
	This study		2.0	195.1	26.9	SF09Q19t_LP-DIR-T	huji mag 2022-07-07 00:11:04	3.66e-07	1.87e-08	5.37e-09	2.82e-09	8	273	SF09Q19t_LP-DIR-T-385	LT-T-Z:LP-DIR-T	g	889	pmagpy-4.2.83	SF09Q19t	u	0.0	0	0.0	0.0	6	523.0
	This study		1.9	194.0	26.9	SF09Q19t_LP-DIR-T	huji mag 2022-07-07 13:40:40	3.34e-07	1.71e-08	4.52e-09	2.59e-09	8	273	SF09Q19t_LP-DIR-T-386	LT-T-Z:LP-DIR-T	g	89	pmagpy-4.2.83	SF09Q19t	u	0.0	0	0.0	0.0	7	553.0
	This study		1.9	193.7	26.9	SF09Q19t_LP-DIR-T	huji mag 2022-07-07 17:34:49	2.96e-07	1.5e-08	4.17e-09	2.16e-09	8	273	SF09Q19t_LP-DIR-T-387	LT-T-Z:LP-DIR-T	g	891	pmagpy-4.2.83	SF09Q19t	u	0.0	0	0.0	0.0	8	583.0
	This study		2.0	194.2	26.9	SF09Q19t_LP-DIR-T	huji mag 2022-07-07 22:54:01	2.45e-07	1.25e-08	3.82e-09	1.77e-09	8	273	SF09Q19t_LP-DIR-T-388	LT-T-Z:LP-DIR-T	g	892	pmagpy-4.2.83	SF09Q19t	u	0.0	0	0.0	0.0	9	613.0
	This study		2.0	195.9	27.0	SF09Q19t_LP-DIR-T	huji mag 2022-07-08 11:10:22	1.75e-07	8.62e-09	2.74e-09	1.22e-09	8	273	SF09Q19t_LP-DIR-T-389	LT-T-Z:LP-DIR-T	g	893	pmagpy-4.2.83	SF09Q19t	u	0.0	0	0.0	0.0	1	643.0
	This study		2.2	198.0	26.8	SF09Q19t_LP-DIR-T	huji mag 2022-07-08 14:42:44	1.11e-07	5.67e-09	2.05e-09	7.36e-10	8	273	SF09Q19t_LP-DIR-T-390	LT-T-Z:LP-DIR-T	g	894	pmagpy-4.2.83	SF09Q19t	u	0.0	0	0.0	0.0	11	673.0
	This study		2.4	200.1	26.5	SF09Q19t_LP-DIR-T	huji mag 2022-07-10 03:26:43	7.01e-08	3.39e-09	1.58e-09	5.38e-10	8	273	SF09Q19t_LP-DIR-T-391	LT-T-Z:LP-DIR-T	g	895	pmagpy-4.2.83	SF09Q19t	u	0.0	0	0.0	0.0	12	703.0
	This study		2.8	202.9	26.1	SF09Q19t_LP-DIR-T	huji mag 2022-07-10 09:50:36	4.56e-08	2.28e-09	1.41e-09	2.93e-10	8	273	SF09Q19t_LP-DIR-T-392	LT-T-Z:LP-DIR-T	g	896	pmagpy-4.2.83	SF09Q19t	u	0.0	0	0.0	0.0	13	733.0
	This study		3.1	205.9	26.1	SF09Q19t_LP-DIR-T	huji mag 2022-07-10 13:23:27	2.91e-08	1.57e-09	9.54e-10	2.01e-10	8	273	SF09Q19t_LP-DIR-T-393	LT-T-Z:LP-DIR-T	g	897	pmagpy-4.2.83	SF09Q19t	u	0.0	0	0.0	0.0	14	763.0
	This study		3.2	210.5	31.4	SF09Q19t_LP-DIR-T	huji mag 2022-07-10 17:06:32	1.75e-08	8.49e-10	5.88e-10	1.34e-10	8	273	SF09Q19t_LP-DIR-T-394	LT-T-Z:LP-DIR-T	g	898	pmagpy-4.2.83	SF09Q19t	u	0.0	0	0.0	0.0	15	793.0
	This study		2.9	210.2	33.1	SF09Q19t_LP-DIR-T	huji mag 2022-07-11 12:30:53	9.7e-09	4.39e-10	3e-10	7.02e-11	8	273	SF09Q19t_LP-DIR-T-395	LT-T-Z:LP-DIR-T	g	899	pmagpy-4.2.83	SF09Q19t	u	0.0	0	0.0	0.0	16	823.0
	This study		3.2	214.9	30.1	SF09Q19t_LP-DIR-T	huji mag 2022-07-11 16:16:53	4.2e-09	1.91e-10	1.48e-10	3.21e-11	8	273	SF09Q19t_LP-DIR-T-396	LT-T-Z:LP-DIR-T	g	9	pmagpy-4.2.83	SF09Q19t	u	0.0	0	0.0	0.0	17	853.0
	This study		3.1	233.8	34.8	SF09Q19t_LP-DIR-T	huji mag 2022-07-12 16:03:22	2.93e-09	1.08e-10	1.16e-10	1.98e-11	8	273	SF09Q19t_LP-DIR-T-397	LT-T-Z:LP-DIR-T	g	901	pmagpy-4.2.83	SF09Q19t	u	0.0	0	0.0	0.0	18	883.0
	This study		2.4	253.6	-2.3	SF09Q19t_LP-DIR-T	huji mag 2022-08-25 19:38:00	2.18e-09	6.08e-11	1.19e-10	1.53e-11	8	273	SF09Q19t_LP-DIR-T-398	LT-T-Z:LP-DIR-T	g	902	pmagpy-4.2.83	SF09Q19t	u	0.0	0	0.0	0.0	19	913.0
	This study		0.9	275.5	-8.5	SF09Q19t_LP-DIR-T	huji mag 2022-08-26 12:11:31	1.1e-09	1.66e-11	5.93e-11	5.17e-12	8	273	SF09Q19t_LP-DIR-T-399	LT-T-Z:LP-DIR-T	g	903	pmagpy-4.2.83	SF09Q19t	u	0.0	0	0.0	0.0	2	943.0
	This study		2.0	193.5	27.0	SF09Q20t_LP-DIR-T	huji mag 2022-07-03 23:42:40	3.64e-07	1.86e-08	5.47e-09	2.83e-09	8	273	SF09Q20t_LP-DIR-T-400	LT-NO:LP-DIR-T	g	904	pmagpy-4.2.83	SF09Q20t	u	0.0	0	0.0	0.0		273.0
	This study		1.9	193.2	27.1	SF09Q20t_LP-DIR-T	huji mag 2022-07-04 12:35:33	3.55e-07	1.79e-08	4.73e-09	2.76e-09	8	273	SF09Q20t_LP-DIR-T-401	LT-T-Z:LP-DIR-T	g	905	pmagpy-4.2.83	SF09Q20t	u	0.0	0	0.0	0.0	1	373.0
	This study		2.0	193.0	27.1	SF09Q20t_LP-DIR-T	huji mag 2022-07-05 14:13:17	3.44e-07	1.79e-08	5.07e-09	2.71e-09	8	273	SF09Q20t_LP-DIR-T-402	LT-T-Z:LP-DIR-T	g	906	pmagpy-4.2.83	SF09Q20t	u	0.0	0	0.0	0.0	2	403.0
	This study		2.0	193.3	26.9	SF09Q20t_LP-DIR-T	huji mag 2022-07-05 22:36:47	3.25e-07	1.69e-08	4.84e-09	2.55e-09	8	273	SF09Q20t_LP-DIR-T-403	LT-T-Z:LP-DIR-T	g	907	pmagpy-4.2.83	SF09Q20t	u	0.0	0	0.0	0.0	3	433.0
	This study		2.0	193.4	26.8	SF09Q20t_LP-DIR-T	huji mag 2022-07-06 09:18:33	2.81e-07	1.46e-08	4.33e-09	2.19e-09	8	273	SF09Q20t_LP-DIR-T-404	LT-T-Z:LP-DIR-T	g	908	pmagpy-4.2.83	SF09Q20t	u	0.0	0	0.0	0.0	4	463.0
	This study		1.9	193.3	26.8	SF09Q20t_LP-DIR-T	huji mag 2022-07-06 14:09:50	2.57e-07	1.31e-08	3.89e-09	1.87e-09	8	273	SF09Q20t_LP-DIR-T-405	LT-T-Z:LP-DIR-T	g	909	pmagpy-4.2.83	SF09Q20t	u	0.0	0	0.0	0.0	5	493.0
	This study		2.0	193.8	26.9	SF09Q20t_LP-DIR-T	huji mag 2022-07-07 00:13:40	2.39e-07	1.24e-08	3.86e-09	1.9e-09	8	273	SF09Q20t_LP-DIR-T-406	LT-T-Z:LP-DIR-T	g	91	pmagpy-4.2.83	SF09Q20t	u	0.0	0	0.0	0.0	6	523.0
	This study		1.9	192.6	26.8	SF09Q20t_LP-DIR-T	huji mag 2022-07-07 13:43:26	2.19e-07	1.12e-08	3.26e-09	1.69e-09	8	273	SF09Q20t_LP-DIR-T-407	LT-T-Z:LP-DIR-T	g	911	pmagpy-4.2.83	SF09Q20t	u	0.0	0	0.0	0.0	7	553.0
	This study		2.0	194.0	26.7	SF09Q20t_LP-DIR-T	huji mag 2022-07-07 17:37:35	1.92e-07	9.95e-09	3.18e-09	1.36e-09	8	273	SF09Q20t_LP-DIR-T-408	LT-T-Z:LP-DIR-T	g	912	pmagpy-4.2.83	SF09Q20t	u	0.0	0	0.0	0.0	8	583.0
	This study		2.0	194.2	26.9	SF09Q20t_LP-DIR-T	huji mag 2022-07-07 22:56:50	1.56e-07	7.97e-09	2.68e-09	1.08e-09	8	273	SF09Q20t_LP-DIR-T-409	LT-T-Z:LP-DIR-T	g	913	pmagpy-4.2.83	SF09Q20t	u	0.0	0	0.0	0.0	9	613.0
	This study		2.2	195.0	26.8	SF09Q20t_LP-DIR-T	huji mag 2022-07-08 11:13:11	1.08e-07	5.61e-09	2.19e-09	6.99e-10	8	273	SF09Q20t_LP-DIR-T-410	LT-T-Z:LP-DIR-T	g	914	pmagpy-4.2.83	SF09Q20t	u	0.0	0	0.0	0.0	1	643.0
	This study		2.2	197.5	26.6	SF09Q20t_LP-DIR-T	huji mag 2022-07-08 14:45:32	6.48e-08	3.21e-09	1.38e-09	3.9e-10	8	273	SF09Q20t_LP-DIR-T-411	LT-T-Z:LP-DIR-T	g	915	pmagpy-4.2.83	SF09Q20t	u	0.0	0	0.0	0.0	11	673.0
	This study		2.8	200.3	25.6	SF09Q20t_LP-DIR-T	huji mag 2022-07-10 03:29:21	4e-08	2.07e-09	1.2e-09	3.1e-10	8	273	SF09Q20t_LP-DIR-T-412	LT-T-Z:LP-DIR-T	g	916	pmagpy-4.2.83	SF09Q20t	u	0.0	0	0.0	0.0	12	703.0
	This study		3.1	204.0	25.2	SF09Q20t_LP-DIR-T	huji mag 2022-07-10 09:53:24	2.69e-08	1.55e-09	8.54e-10	1.7e-10	8	273	SF09Q20t_LP-DIR-T-413	LT-T-Z:LP-DIR-T	g	917	pmagpy-4.2.83	SF09Q20t	u	0.0	0	0.0	0.0	13	733.0
	This study		3.5	209.5	25.2	SF09Q20t_LP-DIR-T	huji mag 2022-07-10 13:26:15	1.66e-08	9.87e-10	5.87e-10	1.19e-10	8	273	SF09Q20t_LP-DIR-T-414	LT-T-Z:LP-DIR-T	g	918	pmagpy-4.2.83	SF09Q20t	u	0.0	0	0.0	0.0	14	763.0
	This study		3.7	212.0	25.8	SF09Q20t_LP-DIR-T	huji mag 2022-07-10 17:09:20	9.96e-09	5.83e-10	3.66e-10	7.09e-11	8	273	SF09Q20t_LP-DIR-T-415	LT-T-Z:LP-DIR-T	g	919	pmagpy-4.2.83	SF09Q20t	u	0.0	0	0.0	0.0	15	793.0
	This study		3.6	217.7	28.9	SF09Q20t_LP-DIR-T	huji mag 2022-07-11 12:33:40	5.24e-09	2.69e-10	2.07e-10	3.5e-11	8	273	SF09Q20t_LP-DIR-T-416	LT-T-Z:LP-DIR-T	g	92	pmagpy-4.2.83	SF09Q20t	u	0.0	0	0.0	0.0	16	823.0
	This study		3.1	211.6	41.3	SF09Q20t_LP-DIR-T	huji mag 2022-07-11 16:19:41	3.07e-09	1.33e-10	1.05e-10	1.82e-11	8	273	SF09Q20t_LP-DIR-T-417	LT-T-Z:LP-DIR-T	g	921	pmagpy-4.2.83	SF09Q20t	u	0.0	0	0.0	0.0	17	853.0
	This study		3.3	218.1	33.2	SF09Q20t_LP-DIR-T	huji mag 2022-07-12 16:06:10	1.69e-09	7.35e-11	6.41e-11	1.15e-11	8	273	SF09Q20t_LP-DIR-T-418	LT-T-Z:LP-DIR-T	g	922	pmagpy-4.2.83	SF09Q20t	u	0.0	0	0.0	0.0	18	883.0
	This study		3.8	234.7	9.0	SF09Q20t_LP-DIR-T	huji mag 2022-08-25 19:40:46	1.18e-09	5.29e-11	6.12e-11	7.16e-12	8	273	SF09Q20t_LP-DIR-T-419	LT-T-Z:LP-DIR-T	g	923	pmagpy-4.2.83	SF09Q20t	u	0.0	0	0.0	0.0	19	913.0
	This study		1.6	275.1	22.8	SF09Q20t_LP-DIR-T	huji mag 2022-08-26 12:14:18	9.28e-10	1.79e-11	4.8e-11	4.6e-12	8	273	SF09Q20t_LP-DIR-T-420	LT-T-Z:LP-DIR-T	g	924	pmagpy-4.2.83	SF09Q20t	u	0.0	0	0.0	0.0	2	943.0
	This study		1.8	192.6	26.9	SF09Q21t_LP-DIR-T	huji mag 2022-07-03 23:44:49	3.82e-07	1.97e-08	4.46e-09	3.02e-09	8	273	SF09Q21t_LP-DIR-T-421	LT-NO:LP-DIR-T	g	925	pmagpy-4.2.83	SF09Q21t	u	0.0	0	0.0	0.0		273.0
	This study		1.7	192.3	27.4	SF09Q21t_LP-DIR-T	huji mag 2022-07-04 12:37:42	3.75e-07	1.9e-08	3.51e-09	2.62e-09	8	273	SF09Q21t_LP-DIR-T-422	LT-T-Z:LP-DIR-T	g	926	pmagpy-4.2.83	SF09Q21t	u	0.0	0	0.0	0.0	1	373.0
	This study		1.8	191.4	27.3	SF09Q21t_LP-DIR-T	huji mag 2022-07-05 14:15:05	3.67e-07	1.91e-08	3.59e-09	2.81e-09	8	273	SF09Q21t_LP-DIR-T-423	LT-T-Z:LP-DIR-T	g	927	pmagpy-4.2.83	SF09Q21t	u	0.0	0	0.0	0.0	2	403.0
	This study		1.8	193.0	27.3	SF09Q21t_LP-DIR-T	huji mag 2022-07-05 22:38:51	3.53e-07	1.79e-08	3.42e-09	2.67e-09	8	273	SF09Q21t_LP-DIR-T-424	LT-T-Z:LP-DIR-T	g	928	pmagpy-4.2.83	SF09Q21t	u	0.0	0	0.0	0.0	3	433.0
	This study		1.8	190.8	27.5	SF09Q21t_LP-DIR-T	huji mag 2022-07-06 09:20:40	3.03e-07	1.57e-08	3.12e-09	2.35e-09	8	273	SF09Q21t_LP-DIR-T-425	LT-T-Z:LP-DIR-T	g	929	pmagpy-4.2.83	SF09Q21t	u	0.0	0	0.0	0.0	4	463.0
	This study		1.7	190.8	27.5	SF09Q21t_LP-DIR-T	huji mag 2022-07-06 14:11:57	2.79e-07	1.44e-08	2.87e-09	2.01e-09	8	273	SF09Q21t_LP-DIR-T-426	LT-T-Z:LP-DIR-T	g	93	pmagpy-4.2.83	SF09Q21t	u	0.0	0	0.0	0.0	5	493.0
	This study		1.7	191.2	27.7	SF09Q21t_LP-DIR-T	huji mag 2022-07-07 00:15:43	2.58e-07	1.31e-08	2.54e-09	2.02e-09	8	273	SF09Q21t_LP-DIR-T-427	LT-T-Z:LP-DIR-T	g	931	pmagpy-4.2.83	SF09Q21t	u	0.0	0	0.0	0.0	6	523.0
	This study		1.7	190.7	27.9	SF09Q21t_LP-DIR-T	huji mag 2022-07-07 13:45:35	2.29e-07	1.17e-08	2.27e-09	1.8e-09	8	273	SF09Q21t_LP-DIR-T-428	LT-T-Z:LP-DIR-T	g	932	pmagpy-4.2.83	SF09Q21t	u	0.0	0	0.0	0.0	7	553.0
	This study		1.8	190.7	28.1	SF09Q21t_LP-DIR-T	huji mag 2022-07-07 17:39:43	1.89e-07	9.7e-09	2.11e-09	1.33e-09	8	273	SF09Q21t_LP-DIR-T-429	LT-T-Z:LP-DIR-T	g	933	pmagpy-4.2.83	SF09Q21t	u	0.0	0	0.0	0.0	8	583.0
	This study		1.8	190.9	28.5	SF09Q21t_LP-DIR-T	huji mag 2022-07-07 22:59:00	1.39e-07	7.24e-09	1.54e-09	9.39e-10	8	273	SF09Q21t_LP-DIR-T-430	LT-T-Z:LP-DIR-T	g	934	pmagpy-4.2.83	SF09Q21t	u	0.0	0	0.0	0.0	9	613.0
	This study		1.7	190.8	29.1	SF09Q21t_LP-DIR-T	huji mag 2022-07-08 11:15:24	9.38e-08	4.68e-09	1.02e-09	5.79e-10	8	273	SF09Q21t_LP-DIR-T-431	LT-T-Z:LP-DIR-T	g	935	pmagpy-4.2.83	SF09Q21t	u	0.0	0	0.0	0.0	1	643.0
	This study		1.6	191.1	30.2	SF09Q21t_LP-DIR-T	huji mag 2022-07-08 14:47:42	5.88e-08	2.72e-09	6.95e-10	3.32e-10	8	273	SF09Q21t_LP-DIR-T-432	LT-T-Z:LP-DIR-T	g	936	pmagpy-4.2.83	SF09Q21t	u	0.0	0	0.0	0.0	11	673.0
	This study		2.1	190.6	31.2	SF09Q21t_LP-DIR-T	huji mag 2022-07-10 03:31:26	4.03e-08	1.97e-09	8.02e-10	3.02e-10	8	273	SF09Q21t_LP-DIR-T-433	LT-T-Z:LP-DIR-T	g	937	pmagpy-4.2.83	SF09Q21t	u	0.0	0	0.0	0.0	12	703.0
	This study		2.5	190.7	32.7	SF09Q21t_LP-DIR-T	huji mag 2022-07-10 09:55:42	2.92e-08	1.87e-09	5.97e-10	2.17e-10	8	273	SF09Q21t_LP-DIR-T-434	LT-T-Z:LP-DIR-T	g	938	pmagpy-4.2.83	SF09Q21t	u	0.0	0	0.0	0.0	13	733.0
	This study		2.3	189.7	34.3	SF09Q21t_LP-DIR-T	huji mag 2022-07-10 13:28:25	2.03e-08	1.06e-09	4.15e-10	1.46e-10	8	273	SF09Q21t_LP-DIR-T-435	LT-T-Z:LP-DIR-T	g	939	pmagpy-4.2.83	SF09Q21t	u	0.0	0	0.0	0.0	14	763.0
	This study		2.4	191.2	38.1	SF09Q21t_LP-DIR-T	huji mag 2022-07-10 17:11:30	1.29e-08	6.31e-10	2.8e-10	9.29e-11	8	273	SF09Q21t_LP-DIR-T-436	LT-T-Z:LP-DIR-T	g	94	pmagpy-4.2.83	SF09Q21t	u	0.0	0	0.0	0.0	15	793.0
	This study		2.6	200.1	39.7	SF09Q21t_LP-DIR-T	huji mag 2022-07-11 12:35:49	6.17e-09	2.85e-10	1.64e-10	4.17e-11	8	273	SF09Q21t_LP-DIR-T-437	LT-T-Z:LP-DIR-T	g	941	pmagpy-4.2.83	SF09Q21t	u	0.0	0	0.0	0.0	16	823.0
	This study		3.0	218.4	41.3	SF09Q21t_LP-DIR-T	huji mag 2022-07-11 16:23:42	3.2e-09	1.32e-10	1.08e-10	2.03e-11	8	273	SF09Q21t_LP-DIR-T-438	LT-T-Z:LP-DIR-T	g	942	pmagpy-4.2.83	SF09Q21t	u	0.0	0	0.0	0.0	17	853.0
	This study		2.7	249.1	39.9	SF09Q21t_LP-DIR-T	huji mag 2022-07-12 16:08:20	1.91e-09	5.41e-11	8.39e-11	1.28e-11	8	273	SF09Q21t_LP-DIR-T-439	LT-T-Z:LP-DIR-T	g	943	pmagpy-4.2.83	SF09Q21t	u	0.0	0	0.0	0.0	18	883.0
	This study		1.7	281.2	35.6	SF09Q21t_LP-DIR-T	huji mag 2022-08-25 19:42:55	1.03e-09	1.74e-11	4.62e-11	5.47e-12	8	273	SF09Q21t_LP-DIR-T-440	LT-T-Z:LP-DIR-T	g	944	pmagpy-4.2.83	SF09Q21t	u	0.0	0	0.0	0.0	19	913.0
	This study		1.8	263.4	13.7	SF09Q21t_LP-DIR-T	huji mag 2022-08-26 12:16:27	1.38e-09	3.39e-11	7.29e-11	8.71e-12	8	273	SF09Q21t_LP-DIR-T-441	LT-T-Z:LP-DIR-T	g	945	pmagpy-4.2.83	SF09Q21t	u	0.0	0	0.0	0.0	2	943.0
	This study		2.1	197.8	26.9	SF09Q22t_LP-DIR-T	huji mag 2022-07-03 23:46:49	2.31e-07	1.23e-08	3.29e-09	1.93e-09	8	273	SF09Q22t_LP-DIR-T-442	LT-NO:LP-DIR-T	g	946	pmagpy-4.2.83	SF09Q22t	u	0.0	0	0.0	0.0		273.0
	This study		2.0	196.0	27.0	SF09Q22t_LP-DIR-T	huji mag 2022-07-04 12:39:44	2.25e-07	1.21e-08	2.92e-09	1.87e-09	8	273	SF09Q22t_LP-DIR-T-443	LT-T-Z:LP-DIR-T	g	947	pmagpy-4.2.83	SF09Q22t	u	0.0	0	0.0	0.0	1	373.0
	This study		2.1	198.0	26.8	SF09Q22t_LP-DIR-T	huji mag 2022-07-05 14:16:54	2.18e-07	1.13e-08	3.31e-09	1.78e-09	8	273	SF09Q22t_LP-DIR-T-444	LT-T-Z:LP-DIR-T	g	948	pmagpy-4.2.83	SF09Q22t	u	0.0	0	0.0	0.0	2	403.0
	This study		2.0	196.7	26.6	SF09Q22t_LP-DIR-T	huji mag 2022-07-05 22:40:49	2.08e-07	1.08e-08	2.86e-09	1.72e-09	8	273	SF09Q22t_LP-DIR-T-445	LT-T-Z:LP-DIR-T	g	949	pmagpy-4.2.83	SF09Q22t	u	0.0	0	0.0	0.0	3	433.0
	This study		2.0	195.3	26.5	SF09Q22t_LP-DIR-T	huji mag 2022-07-06 09:22:39	1.79e-07	9.38e-09	2.23e-09	1.49e-09	8	273	SF09Q22t_LP-DIR-T-446	LT-T-Z:LP-DIR-T	g	95	pmagpy-4.2.83	SF09Q22t	u	0.0	0	0.0	0.0	4	463.0
	This study		2.0	195.0	26.5	SF09Q22t_LP-DIR-T	huji mag 2022-07-06 14:13:57	1.63e-07	8.71e-09	2.15e-09	1.22e-09	8	273	SF09Q22t_LP-DIR-T-447	LT-T-Z:LP-DIR-T	g	951	pmagpy-4.2.83	SF09Q22t	u	0.0	0	0.0	0.0	5	493.0
	This study		2.0	196.0	26.6	SF09Q22t_LP-DIR-T	huji mag 2022-07-07 00:17:41	1.51e-07	7.8e-09	1.96e-09	1.27e-09	8	273	SF09Q22t_LP-DIR-T-448	LT-T-Z:LP-DIR-T	g	952	pmagpy-4.2.83	SF09Q22t	u	0.0	0	0.0	0.0	6	523.0
	This study		2.2	196.8	26.8	SF09Q22t_LP-DIR-T	huji mag 2022-07-07 13:47:35	1.38e-07	7.25e-09	2.23e-09	1.14e-09	8	273	SF09Q22t_LP-DIR-T-449	LT-T-Z:LP-DIR-T	g	953	pmagpy-4.2.83	SF09Q22t	u	0.0	0	0.0	0.0	7	553.0
	This study		1.9	194.9	27.0	SF09Q22t_LP-DIR-T	huji mag 2022-07-07 17:41:43	1.19e-07	6.1e-09	1.53e-09	8.62e-10	8	273	SF09Q22t_LP-DIR-T-450	LT-T-Z:LP-DIR-T	g	954	pmagpy-4.2.83	SF09Q22t	u	0.0	0	0.0	0.0	8	583.0
	This study		1.9	195.1	27.1	SF09Q22t_LP-DIR-T	huji mag 2022-07-07 23:01:02	9.56e-08	4.93e-09	1.26e-09	6.73e-10	8	273	SF09Q22t_LP-DIR-T-451	LT-T-Z:LP-DIR-T	g	955	pmagpy-4.2.83	SF09Q22t	u	0.0	0	0.0	0.0	9	613.0
	This study		2.0	195.1	27.9	SF09Q22t_LP-DIR-T	huji mag 2022-07-08 11:17:24	6.65e-08	3.39e-09	9.75e-10	4.31e-10	8	273	SF09Q22t_LP-DIR-T-452	LT-T-Z:LP-DIR-T	g	956	pmagpy-4.2.83	SF09Q22t	u	0.0	0	0.0	0.0	1	643.0
	This study		2.2	195.1	28.6	SF09Q22t_LP-DIR-T	huji mag 2022-07-08 14:49:44	4.23e-08	2.16e-09	8.87e-10	2.58e-10	8	273	SF09Q22t_LP-DIR-T-453	LT-T-Z:LP-DIR-T	g	957	pmagpy-4.2.83	SF09Q22t	u	0.0	0	0.0	0.0	11	673.0
	This study		2.3	196.5	30.1	SF09Q22t_LP-DIR-T	huji mag 2022-07-10 03:33:24	2.93e-08	1.54e-09	6.28e-10	2.41e-10	8	273	SF09Q22t_LP-DIR-T-454	LT-T-Z:LP-DIR-T	g	958	pmagpy-4.2.83	SF09Q22t	u	0.0	0	0.0	0.0	12	703.0
	This study		2.4	196.5	30.7	SF09Q22t_LP-DIR-T	huji mag 2022-07-10 09:57:44	2.14e-08	1.16e-09	4.35e-10	1.69e-10	8	273	SF09Q22t_LP-DIR-T-455	LT-T-Z:LP-DIR-T	g	959	pmagpy-4.2.83	SF09Q22t	u	0.0	0	0.0	0.0	13	733.0
	This study		2.6	199.7	33.3	SF09Q22t_LP-DIR-T	huji mag 2022-07-10 13:30:27	1.45e-08	7.48e-10	3.22e-10	1.12e-10	8	273	SF09Q22t_LP-DIR-T-456	LT-T-Z:LP-DIR-T	g	96	pmagpy-4.2.83	SF09Q22t	u	0.0	0	0.0	0.0	14	763.0
	This study		2.7	202.3	34.0	SF09Q22t_LP-DIR-T	huji mag 2022-07-10 17:13:35	9.51e-09	4.79e-10	2.27e-10	7.46e-11	8	273	SF09Q22t_LP-DIR-T-457	LT-T-Z:LP-DIR-T	g	961	pmagpy-4.2.83	SF09Q22t	u	0.0	0	0.0	0.0	15	793.0
	This study		3.1	218.0	37.6	SF09Q22t_LP-DIR-T	huji mag 2022-07-11 12:37:50	5.1e-09	2.38e-10	1.61e-10	3.47e-11	8	273	SF09Q22t_LP-DIR-T-458	LT-T-Z:LP-DIR-T	g	962	pmagpy-4.2.83	SF09Q22t	u	0.0	0	0.0	0.0	16	823.0
	This study		3.9	232.6	5.8	SF09Q22t_LP-DIR-T	huji mag 2022-07-11 16:25:44	1.94e-09	9.79e-11	8.84e-11	1.71e-11	8	273	SF09Q22t_LP-DIR-T-459	LT-T-Z:LP-DIR-T	g	963	pmagpy-4.2.83	SF09Q22t	u	0.0	0	0.0	0.0	17	853.0
	This study		3.3	244.6	23.7	SF09Q22t_LP-DIR-T	huji mag 2022-07-12 16:10:22	1.19e-09	4.77e-11	5.79e-11	1e-11	8	273	SF09Q22t_LP-DIR-T-460	LT-T-Z:LP-DIR-T	g	964	pmagpy-4.2.83	SF09Q22t	u	0.0	0	0.0	0.0	18	883.0
	This study		2.6	254.5	14.6	SF09Q22t_LP-DIR-T	huji mag 2022-08-25 19:44:55	1.32e-09	4.26e-11	6.8e-11	1.01e-11	8	273	SF09Q22t_LP-DIR-T-461	LT-T-Z:LP-DIR-T	g	965	pmagpy-4.2.83	SF09Q22t	u	0.0	0	0.0	0.0	19	913.0
	This study		1.6	265.0	8.7	SF09Q22t_LP-DIR-T	huji mag 2022-08-26 12:18:28	1.1e-09	2.53e-11	5.66e-11	7.29e-12	8	273	SF09Q22t_LP-DIR-T-462	LT-T-Z:LP-DIR-T	g	966	pmagpy-4.2.83	SF09Q22t	u	0.0	0	0.0	0.0	2	943.0
	This study		2.0	192.5	33.6	SF09Q23t_LP-DIR-T	huji mag 2022-07-03 23:48:44	1.14e-07	5.83e-09	1.11e-09	9.15e-10	8	273	SF09Q23t_LP-DIR-T-463	LT-NO:LP-DIR-T	g	967	pmagpy-4.2.83	SF09Q23t	u	0.0	0	0.0	0.0		273.0
	This study		1.9	190.5	34.1	SF09Q23t_LP-DIR-T	huji mag 2022-07-04 12:41:40	1.13e-07	5.77e-09	1.08e-09	8.94e-10	8	273	SF09Q23t_LP-DIR-T-464	LT-T-Z:LP-DIR-T	g	968	pmagpy-4.2.83	SF09Q23t	u	0.0	0	0.0	0.0	1	373.0
	This study		1.9	190.2	33.9	SF09Q23t_LP-DIR-T	huji mag 2022-07-05 14:18:43	1.09e-07	5.54e-09	1.03e-09	8.52e-10	8	273	SF09Q23t_LP-DIR-T-465	LT-T-Z:LP-DIR-T	g	969	pmagpy-4.2.83	SF09Q23t	u	0.0	0	0.0	0.0	2	403.0
	This study		1.8	189.9	33.8	SF09Q23t_LP-DIR-T	huji mag 2022-07-05 22:42:46	1.03e-07	5.09e-09	9.16e-10	8.18e-10	8	273	SF09Q23t_LP-DIR-T-466	LT-T-Z:LP-DIR-T	g	97	pmagpy-4.2.83	SF09Q23t	u	0.0	0	0.0	0.0	3	433.0
	This study		2.0	189.2	33.7	SF09Q23t_LP-DIR-T	huji mag 2022-07-06 09:24:34	8.84e-08	4.67e-09	1.12e-09	7.06e-10	8	273	SF09Q23t_LP-DIR-T-467	LT-T-Z:LP-DIR-T	g	971	pmagpy-4.2.83	SF09Q23t	u	0.0	0	0.0	0.0	4	463.0
	This study		1.9	190.8	33.7	SF09Q23t_LP-DIR-T	huji mag 2022-07-06 14:15:51	8.04e-08	4.14e-09	1e-09	5.11e-10	8	273	SF09Q23t_LP-DIR-T-468	LT-T-Z:LP-DIR-T	g	972	pmagpy-4.2.83	SF09Q23t	u	0.0	0	0.0	0.0	5	493.0
	This study		1.9	189.1	34.1	SF09Q23t_LP-DIR-T	huji mag 2022-07-07 00:19:40	7.4e-08	3.7e-09	7.55e-10	5.89e-10	8	273	SF09Q23t_LP-DIR-T-469	LT-T-Z:LP-DIR-T	g	973	pmagpy-4.2.83	SF09Q23t	u	0.0	0	0.0	0.0	6	523.0
	This study		1.7	187.0	34.6	SF09Q23t_LP-DIR-T	huji mag 2022-07-07 13:49:31	6.57e-08	3.04e-09	5.79e-10	5.13e-10	8	273	SF09Q23t_LP-DIR-T-470	LT-T-Z:LP-DIR-T	g	974	pmagpy-4.2.83	SF09Q23t	u	0.0	0	0.0	0.0	7	553.0
	This study		2.1	188.8	34.8	SF09Q23t_LP-DIR-T	huji mag 2022-07-07 17:43:39	5.51e-08	2.89e-09	9.53e-10	3.16e-10	8	273	SF09Q23t_LP-DIR-T-471	LT-T-Z:LP-DIR-T	g	975	pmagpy-4.2.83	SF09Q23t	u	0.0	0	0.0	0.0	8	583.0
	This study		1.9	188.5	35.7	SF09Q23t_LP-DIR-T	huji mag 2022-07-07 23:03:00	4.08e-08	1.96e-09	6.79e-10	2.2e-10	8	273	SF09Q23t_LP-DIR-T-472	LT-T-Z:LP-DIR-T	g	976	pmagpy-4.2.83	SF09Q23t	u	0.0	0	0.0	0.0	9	613.0
	This study		2.1	190.8	36.8	SF09Q23t_LP-DIR-T	huji mag 2022-07-08 11:19:18	2.48e-08	1.32e-09	4.55e-10	1.43e-10	8	273	SF09Q23t_LP-DIR-T-473	LT-T-Z:LP-DIR-T	g	977	pmagpy-4.2.83	SF09Q23t	u	0.0	0	0.0	0.0	1	643.0
	This study		2.1	190.9	38.3	SF09Q23t_LP-DIR-T	huji mag 2022-07-08 14:51:40	1.49e-08	7.62e-10	2.84e-10	1.44e-10	8	273	SF09Q23t_LP-DIR-T-474	LT-T-Z:LP-DIR-T	g	978	pmagpy-4.2.83	SF09Q23t	u	0.0	0	0.0	0.0	11	673.0
	This study		2.8	190.6	43.0	SF09Q23t_LP-DIR-T	huji mag 2022-07-10 03:35:25	9.56e-09	4.42e-10	1.66e-10	2.55e-10	8	273	SF09Q23t_LP-DIR-T-475	LT-T-Z:LP-DIR-T	g	979	pmagpy-4.2.83	SF09Q23t	u	0.0	0	0.0	0.0	12	703.0
	This study		2.4	196.7	44.6	SF09Q23t_LP-DIR-T	huji mag 2022-07-10 09:59:40	6.14e-09	2.75e-10	1.21e-10	3.69e-11	8	273	SF09Q23t_LP-DIR-T-476	LT-T-Z:LP-DIR-T	g	98	pmagpy-4.2.83	SF09Q23t	u	0.0	0	0.0	0.0	13	733.0
	This study		2.3	196.3	43.4	SF09Q23t_LP-DIR-T	huji mag 2022-07-10 13:32:24	4.32e-09	1.88e-10	8.61e-11	2.95e-11	8	273	SF09Q23t_LP-DIR-T-477	LT-T-Z:LP-DIR-T	g	981	pmagpy-4.2.83	SF09Q23t	u	0.0	0	0.0	0.0	14	763.0
	This study		2.4	195.6	43.7	SF09Q23t_LP-DIR-T	huji mag 2022-07-10 17:15:32	2.48e-09	1.09e-10	5.47e-11	1.83e-11	8	273	SF09Q23t_LP-DIR-T-478	LT-T-Z:LP-DIR-T	g	982	pmagpy-4.2.83	SF09Q23t	u	0.0	0	0.0	0.0	15	793.0
	This study		2.5	211.3	50.0	SF09Q23t_LP-DIR-T	huji mag 2022-07-11 12:39:46	1.53e-09	5.86e-11	3.8e-11	8.36e-12	8	273	SF09Q23t_LP-DIR-T-479	LT-T-Z:LP-DIR-T	g	983	pmagpy-4.2.83	SF09Q23t	u	0.0	0	0.0	0.0	16	823.0
	This study		2.3	240.1	58.2	SF09Q23t_LP-DIR-T	huji mag 2022-07-11 16:27:42	1.57e-09	4.25e-11	4.85e-11	7.72e-12	8	273	SF09Q23t_LP-DIR-T-480	LT-T-Z:LP-DIR-T	g	984	pmagpy-4.2.83	SF09Q23t	u	0.0	0	0.0	0.0	17	853.0
	This study		3.2	232.4	30.1	SF09Q23t_LP-DIR-T	huji mag 2022-07-12 16:12:20	9.56e-10	3.72e-11	3.76e-11	7.58e-12	8	273	SF09Q23t_LP-DIR-T-481	LT-T-Z:LP-DIR-T	g	985	pmagpy-4.2.83	SF09Q23t	u	0.0	0	0.0	0.0	18	883.0
	This study		3.8	193.8	18.6	SF09Q23t_LP-DIR-T	huji mag 2022-08-25 19:46:51	2.57e-10	1.33e-11	1.36e-11	2.62e-12	8	273	SF09Q23t_LP-DIR-T-482	LT-T-Z:LP-DIR-T	g	986	pmagpy-4.2.83	SF09Q23t	u	0.0	0	0.0	0.0	19	913.0
	This study		2.8	325.6	22.3	SF09Q23t_LP-DIR-T	huji mag 2022-08-26 12:20:21	6.9e-10	2.87e-11	2.1e-11	5.64e-12	8	273	SF09Q23t_LP-DIR-T-483	LT-T-Z:LP-DIR-T	g	987	pmagpy-4.2.83	SF09Q23t	u	0.0	0	0.0	0.0	2	943.0
	This study		2.3	199.6	38.7	SF09Q24t_LP-DIR-T	huji mag 2022-07-03 23:50:35	2.44e-07	1.05e-08	4.91e-09	1.77e-09	8	273	SF09Q24t_LP-DIR-T-484	LT-NO:LP-DIR-T	g	988	pmagpy-4.2.83	SF09Q24t	u	0.0	0	0.0	0.0		273.0
	This study		2.2	198.1	39.2	SF09Q24t_LP-DIR-T	huji mag 2022-07-04 12:43:31	2.39e-07	1.02e-08	4.32e-09	1.72e-09	8	273	SF09Q24t_LP-DIR-T-485	LT-T-Z:LP-DIR-T	g	989	pmagpy-4.2.83	SF09Q24t	u	0.0	0	0.0	0.0	1	373.0
	This study		2.2	197.8	38.9	SF09Q24t_LP-DIR-T	huji mag 2022-07-05 14:20:34	2.32e-07	1.01e-08	4.44e-09	1.51e-09	8	273	SF09Q24t_LP-DIR-T-486	LT-T-Z:LP-DIR-T	g	99	pmagpy-4.2.83	SF09Q24t	u	0.0	0	0.0	0.0	2	403.0
	This study		2.2	197.3	38.8	SF09Q24t_LP-DIR-T	huji mag 2022-07-05 22:44:46	2.19e-07	9.58e-09	3.97e-09	1.55e-09	8	273	SF09Q24t_LP-DIR-T-487	LT-T-Z:LP-DIR-T	g	991	pmagpy-4.2.83	SF09Q24t	u	0.0	0	0.0	0.0	3	433.0
	This study		2.2	196.8	38.6	SF09Q24t_LP-DIR-T	huji mag 2022-07-06 09:26:22	1.93e-07	8.6e-09	3.43e-09	1.41e-09	8	273	SF09Q24t_LP-DIR-T-488	LT-T-Z:LP-DIR-T	g	992	pmagpy-4.2.83	SF09Q24t	u	0.0	0	0.0	0.0	4	463.0
	This study		2.2	197.3	38.7	SF09Q24t_LP-DIR-T	huji mag 2022-07-06 14:17:43	1.75e-07	7.57e-09	3.34e-09	1.15e-09	8	273	SF09Q24t_LP-DIR-T-489	LT-T-Z:LP-DIR-T	g	993	pmagpy-4.2.83	SF09Q24t	u	0.0	0	0.0	0.0	5	493.0
	This study		2.1	197.4	38.8	SF09Q24t_LP-DIR-T	huji mag 2022-07-07 00:21:39	1.64e-07	7.22e-09	2.77e-09	1.18e-09	8	273	SF09Q24t_LP-DIR-T-490	LT-T-Z:LP-DIR-T	g	994	pmagpy-4.2.83	SF09Q24t	u	0.0	0	0.0	0.0	6	523.0
	This study		2.2	196.9	38.8	SF09Q24t_LP-DIR-T	huji mag 2022-07-07 13:51:22	1.5e-07	6.58e-09	2.98e-09	9.53e-10	8	273	SF09Q24t_LP-DIR-T-491	LT-T-Z:LP-DIR-T	g	995	pmagpy-4.2.83	SF09Q24t	u	0.0	0	0.0	0.0	7	553.0
	This study		2.2	197.9	38.9	SF09Q24t_LP-DIR-T	huji mag 2022-07-07 17:45:30	1.34e-07	5.82e-09	2.62e-09	8.53e-10	8	273	SF09Q24t_LP-DIR-T-492	LT-T-Z:LP-DIR-T	g	996	pmagpy-4.2.83	SF09Q24t	u	0.0	0	0.0	0.0	8	583.0
	This study		2.3	197.5	39.0	SF09Q24t_LP-DIR-T	huji mag 2022-07-07 23:04:51	1.16e-07	5.04e-09	2.55e-09	7.24e-10	8	273	SF09Q24t_LP-DIR-T-493	LT-T-Z:LP-DIR-T	g	997	pmagpy-4.2.83	SF09Q24t	u	0.0	0	0.0	0.0	9	613.0
	This study		2.4	198.0	39.4	SF09Q24t_LP-DIR-T	huji mag 2022-07-08 11:21:09	9.21e-08	4.12e-09	2.1e-09	6.57e-10	8	273	SF09Q24t_LP-DIR-T-494	LT-T-Z:LP-DIR-T	g	998	pmagpy-4.2.83	SF09Q24t	u	0.0	0	0.0	0.0	1	643.0
	This study		2.2	199.5	39.5	SF09Q24t_LP-DIR-T	huji mag 2022-07-08 14:53:32	6.83e-08	2.98e-09	1.34e-09	4.87e-10	8	273	SF09Q24t_LP-DIR-T-495	LT-T-Z:LP-DIR-T	g	999	pmagpy-4.2.83	SF09Q24t	u	0.0	0	0.0	0.0	11	673.0
	This study		2.6	198.5	39.9	SF09Q24t_LP-DIR-T	huji mag 2022-07-10 03:37:25	5.21e-08	2.31e-09	1.35e-09	5.28e-10	8	273	SF09Q24t_LP-DIR-T-496	LT-T-Z:LP-DIR-T	g	1	pmagpy-4.2.83	SF09Q24t	u	0.0	0	0.0	0.0	12	703.0
	This study		2.4	199.3	40.5	SF09Q24t_LP-DIR-T	huji mag 2022-07-10 10:01:31	4.11e-08	1.61e-09	1.07e-09	2.93e-10	8	273	SF09Q24t_LP-DIR-T-497	LT-T-Z:LP-DIR-T	g	1001	pmagpy-4.2.83	SF09Q24t	u	0.0	0	0.0	0.0	13	733.0
	This study		2.8	200.9	39.4	SF09Q24t_LP-DIR-T	huji mag 2022-07-10 13:34:15	3.29e-08	1.6e-09	9.13e-10	2.31e-10	8	273	SF09Q24t_LP-DIR-T-498	LT-T-Z:LP-DIR-T	g	1002	pmagpy-4.2.83	SF09Q24t	u	0.0	0	0.0	0.0	14	763.0
	This study		2.8	200.9	40.3	SF09Q24t_LP-DIR-T	huji mag 2022-07-10 17:17:24	2.44e-08	1.2e-09	6.42e-10	1.77e-10	8	273	SF09Q24t_LP-DIR-T-499	LT-T-Z:LP-DIR-T	g	1003	pmagpy-4.2.83	SF09Q24t	u	0.0	0	0.0	0.0	15	793.0
	This study		2.8	206.1	43.2	SF09Q24t_LP-DIR-T	huji mag 2022-07-11 12:41:37	1.49e-08	6.84e-10	4.07e-10	1.02e-10	8	273	SF09Q24t_LP-DIR-T-500	LT-T-Z:LP-DIR-T	g	1004	pmagpy-4.2.83	SF09Q24t	u	0.0	0	0.0	0.0	16	823.0
	This study		2.9	206.3	39.7	SF09Q24t_LP-DIR-T	huji mag 2022-07-11 16:29:33	8.6e-09	4.1e-10	2.49e-10	6.07e-11	8	273	SF09Q24t_LP-DIR-T-501	LT-T-Z:LP-DIR-T	g	1005	pmagpy-4.2.83	SF09Q24t	u	0.0	0	0.0	0.0	17	853.0
	This study		3.2	219.8	38.7	SF09Q24t_LP-DIR-T	huji mag 2022-07-12 16:14:13	4.32e-09	1.9e-10	1.49e-10	3.1e-11	8	273	SF09Q24t_LP-DIR-T-502	LT-T-Z:LP-DIR-T	g	1006	pmagpy-4.2.83	SF09Q24t	u	0.0	0	0.0	0.0	18	883.0
	This study		3.4	236.4	29.8	SF09Q24t_LP-DIR-T	huji mag 2022-08-25 19:48:41	1.46e-09	7.62e-11	5.44e-11	9.82e-12	8	273	SF09Q24t_LP-DIR-T-503	LT-T-Z:LP-DIR-T	g	1007	pmagpy-4.2.83	SF09Q24t	u	0.0	0	0.0	0.0	19	913.0
	This study		4.3	227.6	-8.7	SF09Q24t_LP-DIR-T	huji mag 2022-08-26 12:22:13	6.52e-10	3.36e-11	3.66e-11	5.89e-12	8	273	SF09Q24t_LP-DIR-T-504	LT-T-Z:LP-DIR-T	g	1008	pmagpy-4.2.83	SF09Q24t	u	0.0	0	0.0	0.0	2	943.0
	This study		2.4	201.1	34.5	SF09Q25t_LP-DIR-T	huji mag 2022-07-03 23:52:26	1.29e-07	5.92e-09	2.89e-09	8.95e-10	8	273	SF09Q25t_LP-DIR-T-505	LT-NO:LP-DIR-T	g	1009	pmagpy-4.2.83	SF09Q25t	u	0.0	0	0.0	0.0		273.0
	This study		2.4	199.7	34.7	SF09Q25t_LP-DIR-T	huji mag 2022-07-04 12:45:20	1.23e-07	5.75e-09	2.62e-09	8.54e-10	8	273	SF09Q25t_LP-DIR-T-506	LT-T-Z:LP-DIR-T	g	101	pmagpy-4.2.83	SF09Q25t	u	0.0	0	0.0	0.0	1	373.0
	This study		2.4	198.6	34.3	SF09Q25t_LP-DIR-T	huji mag 2022-07-05 14:22:29	1.15e-07	5.38e-09	2.77e-09	6.88e-10	8	273	SF09Q25t_LP-DIR-T-507	LT-T-Z:LP-DIR-T	g	1011	pmagpy-4.2.83	SF09Q25t	u	0.0	0	0.0	0.0	2	403.0
	This study		2.3	198.4	33.9	SF09Q25t_LP-DIR-T	huji mag 2022-07-05 22:46:44	1.06e-07	4.86e-09	2.33e-09	7.35e-10	8	273	SF09Q25t_LP-DIR-T-508	LT-T-Z:LP-DIR-T	g	1012	pmagpy-4.2.83	SF09Q25t	u	0.0	0	0.0	0.0	3	433.0
	This study		2.4	199.6	33.5	SF09Q25t_LP-DIR-T	huji mag 2022-07-06 09:28:11	9.1e-08	4.41e-09	1.99e-09	6.39e-10	8	273	SF09Q25t_LP-DIR-T-509	LT-T-Z:LP-DIR-T	g	1013	pmagpy-4.2.83	SF09Q25t	u	0.0	0	0.0	0.0	4	463.0
	This study		2.5	198.8	33.3	SF09Q25t_LP-DIR-T	huji mag 2022-07-06 14:19:33	8.27e-08	3.89e-09	2.09e-09	4.72e-10	8	273	SF09Q25t_LP-DIR-T-510	LT-T-Z:LP-DIR-T	g	1014	pmagpy-4.2.83	SF09Q25t	u	0.0	0	0.0	0.0	5	493.0
	This study		2.3	198.4	33.5	SF09Q25t_LP-DIR-T	huji mag 2022-07-07 00:23:39	7.72e-08	3.6e-09	1.67e-09	5.41e-10	8	273	SF09Q25t_LP-DIR-T-511	LT-T-Z:LP-DIR-T	g	1015	pmagpy-4.2.83	SF09Q25t	u	0.0	0	0.0	0.0	6	523.0
	This study		2.2	198.7	33.3	SF09Q25t_LP-DIR-T	huji mag 2022-07-07 13:53:13	7.03e-08	3.12e-09	1.47e-09	3.83e-10	8	273	SF09Q25t_LP-DIR-T-512	LT-T-Z:LP-DIR-T	g	1016	pmagpy-4.2.83	SF09Q25t	u	0.0	0	0.0	0.0	7	553.0
	This study		2.2	198.9	33.1	SF09Q25t_LP-DIR-T	huji mag 2022-07-07 17:47:21	6.22e-08	2.95e-09	1.26e-09	3.39e-10	8	273	SF09Q25t_LP-DIR-T-513	LT-T-Z:LP-DIR-T	g	1017	pmagpy-4.2.83	SF09Q25t	u	0.0	0	0.0	0.0	8	583.0
	This study		2.6	198.3	32.6	SF09Q25t_LP-DIR-T	huji mag 2022-07-07 23:06:43	5.12e-08	2.47e-09	1.43e-09	2.76e-10	8	273	SF09Q25t_LP-DIR-T-514	LT-T-Z:LP-DIR-T	g	1018	pmagpy-4.2.83	SF09Q25t	u	0.0	0	0.0	0.0	9	613.0
	This study		2.4	199.5	31.6	SF09Q25t_LP-DIR-T	huji mag 2022-07-08 11:22:59	3.72e-08	1.6e-09	1.06e-09	2.06e-10	8	273	SF09Q25t_LP-DIR-T-515	LT-T-Z:LP-DIR-T	g	1019	pmagpy-4.2.83	SF09Q25t	u	0.0	0	0.0	0.0	1	643.0
	This study		2.6	200.1	28.7	SF09Q25t_LP-DIR-T	huji mag 2022-07-08 14:55:34	2.44e-08	1.26e-09	6.62e-10	1.61e-10	8	273	SF09Q25t_LP-DIR-T-516	LT-T-Z:LP-DIR-T	g	102	pmagpy-4.2.83	SF09Q25t	u	0.0	0	0.0	0.0	11	673.0
	This study		2.9	203.8	26.4	SF09Q25t_LP-DIR-T	huji mag 2022-07-10 03:39:26	1.71e-08	9.06e-10	5.02e-10	1.33e-10	8	273	SF09Q25t_LP-DIR-T-517	LT-T-Z:LP-DIR-T	g	1021	pmagpy-4.2.83	SF09Q25t	u	0.0	0	0.0	0.0	12	703.0
	This study		3.0	204.2	23.8	SF09Q25t_LP-DIR-T	huji mag 2022-07-10 10:03:23	1.21e-08	6.59e-10	3.72e-10	1.64e-10	8	273	SF09Q25t_LP-DIR-T-518	LT-T-Z:LP-DIR-T	g	1022	pmagpy-4.2.83	SF09Q25t	u	0.0	0	0.0	0.0	13	733.0
	This study		3.1	209.3	26.9	SF09Q25t_LP-DIR-T	huji mag 2022-07-10 13:36:07	7.99e-09	3.93e-10	2.63e-10	1.77e-10	8	273	SF09Q25t_LP-DIR-T-519	LT-T-Z:LP-DIR-T	g	1023	pmagpy-4.2.83	SF09Q25t	u	0.0	0	0.0	0.0	14	763.0
	This study		3.2	214.1	31.0	SF09Q25t_LP-DIR-T	huji mag 2022-07-10 17:19:16	6.29e-09	2.94e-10	2.19e-10	4.41e-11	8	273	SF09Q25t_LP-DIR-T-520	LT-T-Z:LP-DIR-T	g	1024	pmagpy-4.2.83	SF09Q25t	u	0.0	0	0.0	0.0	15	793.0
	This study		3.0	226.4	41.2	SF09Q25t_LP-DIR-T	huji mag 2022-07-11 12:43:29	3.49e-09	1.27e-10	1.27e-10	1.87e-11	8	273	SF09Q25t_LP-DIR-T-521	LT-T-Z:LP-DIR-T	g	1025	pmagpy-4.2.83	SF09Q25t	u	0.0	0	0.0	0.0	16	823.0
	This study		3.1	221.8	44.8	SF09Q25t_LP-DIR-T	huji mag 2022-07-11 16:31:25	1.83e-09	7.11e-11	6.77e-11	8.8e-12	8	273	SF09Q25t_LP-DIR-T-522	LT-T-Z:LP-DIR-T	g	1026	pmagpy-4.2.83	SF09Q25t	u	0.0	0	0.0	0.0	17	853.0
	This study		2.9	243.2	40.6	SF09Q25t_LP-DIR-T	huji mag 2022-07-12 16:16:06	8.41e-10	2.78e-11	3.56e-11	4.45e-12	8	273	SF09Q25t_LP-DIR-T-523	LT-T-Z:LP-DIR-T	g	1027	pmagpy-4.2.83	SF09Q25t	u	0.0	0	0.0	0.0	18	883.0
	This study		2.7	331.2	15.4	SF09Q25t_LP-DIR-T	huji mag 2022-08-25 19:50:33	7.23e-10	3.33e-11	1.95e-11	8.12e-12	8	273	SF09Q25t_LP-DIR-T-524	LT-T-Z:LP-DIR-T	g	1028	pmagpy-4.2.83	SF09Q25t	u	0.0	0	0.0	0.0	19	913.0
	This study		1.6	275.0	24.4	SF09Q25t_LP-DIR-T	huji mag 2022-08-26 12:24:05	7.17e-10	1.4e-11	3.87e-11	2.2e-12	8	273	SF09Q25t_LP-DIR-T-525	LT-T-Z:LP-DIR-T	g	1029	pmagpy-4.2.83	SF09Q25t	u	0.0	0	0.0	0.0	2	943.0
	This study		1.9	192.6	33.9	SF09Q26t_LP-DIR-T	huji mag 2022-07-03 23:54:18	7.67e-08	3.86e-09	5.05e-10	5.96e-10	8	273	SF09Q26t_LP-DIR-T-526	LT-NO:LP-DIR-T	g	103	pmagpy-4.2.83	SF09Q26t	u	0.0	0	0.0	0.0		273.0
	This study		1.9	191.9	34.3	SF09Q26t_LP-DIR-T	huji mag 2022-07-04 12:47:11	7.32e-08	3.66e-09	5.01e-10	5.75e-10	8	273	SF09Q26t_LP-DIR-T-527	LT-T-Z:LP-DIR-T	g	1031	pmagpy-4.2.83	SF09Q26t	u	0.0	0	0.0	0.0	1	373.0
	This study		1.7	191.7	34.1	SF09Q26t_LP-DIR-T	huji mag 2022-07-05 14:24:28	6.94e-08	3.41e-09	4.39e-10	4.27e-10	8	273	SF09Q26t_LP-DIR-T-528	LT-T-Z:LP-DIR-T	g	1032	pmagpy-4.2.83	SF09Q26t	u	0.0	0	0.0	0.0	2	403.0
	This study		1.7	191.9	34.1	SF09Q26t_LP-DIR-T	huji mag 2022-07-05 22:48:45	6.46e-08	2.97e-09	3.53e-10	5.21e-10	8	273	SF09Q26t_LP-DIR-T-529	LT-T-Z:LP-DIR-T	g	1033	pmagpy-4.2.83	SF09Q26t	u	0.0	0	0.0	0.0	3	433.0
	This study		2.1	191.0	33.9	SF09Q26t_LP-DIR-T	huji mag 2022-07-06 09:30:04	5.69e-08	3.04e-09	8.13e-10	4.42e-10	8	273	SF09Q26t_LP-DIR-T-530	LT-T-Z:LP-DIR-T	g	1034	pmagpy-4.2.83	SF09Q26t	u	0.0	0	0.0	0.0	4	463.0
	This study		2.0	191.1	33.7	SF09Q26t_LP-DIR-T	huji mag 2022-07-06 14:21:26	5.21e-08	2.75e-09	7.16e-10	3.04e-10	8	273	SF09Q26t_LP-DIR-T-531	LT-T-Z:LP-DIR-T	g	1035	pmagpy-4.2.83	SF09Q26t	u	0.0	0	0.0	0.0	5	493.0
	This study		2.0	191.1	34.2	SF09Q26t_LP-DIR-T	huji mag 2022-07-07 00:25:38	4.9e-08	2.5e-09	6.83e-10	3.78e-10	8	273	SF09Q26t_LP-DIR-T-532	LT-T-Z:LP-DIR-T	g	1036	pmagpy-4.2.83	SF09Q26t	u	0.0	0	0.0	0.0	6	523.0
	This study		1.9	190.6	33.9	SF09Q26t_LP-DIR-T	huji mag 2022-07-07 13:55:04	4.44e-08	2.26e-09	6.18e-10	2.55e-10	8	273	SF09Q26t_LP-DIR-T-533	LT-T-Z:LP-DIR-T	g	1037	pmagpy-4.2.83	SF09Q26t	u	0.0	0	0.0	0.0	7	553.0
	This study		1.8	190.6	34.1	SF09Q26t_LP-DIR-T	huji mag 2022-07-07 17:49:12	3.88e-08	1.85e-09	5.19e-10	2.22e-10	8	273	SF09Q26t_LP-DIR-T-534	LT-T-Z:LP-DIR-T	g	1038	pmagpy-4.2.83	SF09Q26t	u	0.0	0	0.0	0.0	8	583.0
	This study		1.5	190.5	34.8	SF09Q26t_LP-DIR-T	huji mag 2022-07-07 23:08:36	3.14e-08	1.28e-09	3.79e-10	1.86e-10	8	273	SF09Q26t_LP-DIR-T-535	LT-T-Z:LP-DIR-T	g	1039	pmagpy-4.2.83	SF09Q26t	u	0.0	0	0.0	0.0	9	613.0
	This study		1.9	189.6	33.9	SF09Q26t_LP-DIR-T	huji mag 2022-07-08 11:24:52	2.33e-08	1.27e-09	3.25e-10	1.52e-10	8	273	SF09Q26t_LP-DIR-T-536	LT-T-Z:LP-DIR-T	g	104	pmagpy-4.2.83	SF09Q26t	u	0.0	0	0.0	0.0	1	643.0
	This study		2.1	189.8	34.7	SF09Q26t_LP-DIR-T	huji mag 2022-07-08 14:57:27	1.59e-08	8.6e-10	2.11e-10	1.21e-10	8	273	SF09Q26t_LP-DIR-T-537	LT-T-Z:LP-DIR-T	g	1041	pmagpy-4.2.83	SF09Q26t	u	0.0	0	0.0	0.0	11	673.0
	This study		2.6	190.0	35.5	SF09Q26t_LP-DIR-T	huji mag 2022-07-10 03:41:27	1.17e-08	6.07e-10	1.51e-10	2.67e-10	8	273	SF09Q26t_LP-DIR-T-538	LT-T-Z:LP-DIR-T	g	1042	pmagpy-4.2.83	SF09Q26t	u	0.0	0	0.0	0.0	12	703.0
	This study		2.2	193.5	36.5	SF09Q26t_LP-DIR-T	huji mag 2022-07-10 10:05:14	8.54e-09	4.38e-10	1.19e-10	5.99e-11	8	273	SF09Q26t_LP-DIR-T-539	LT-T-Z:LP-DIR-T	g	1043	pmagpy-4.2.83	SF09Q26t	u	0.0	0	0.0	0.0	13	733.0
	This study		2.1	194.6	36.9	SF09Q26t_LP-DIR-T	huji mag 2022-07-10 13:37:59	6.22e-09	3.03e-10	9.36e-11	4.36e-11	8	273	SF09Q26t_LP-DIR-T-540	LT-T-Z:LP-DIR-T	g	1044	pmagpy-4.2.83	SF09Q26t	u	0.0	0	0.0	0.0	14	763.0
	This study		2.2	195.4	30.8	SF09Q26t_LP-DIR-T	huji mag 2022-07-10 17:21:09	4.94e-09	2.66e-10	7.68e-11	3.6e-11	8	273	SF09Q26t_LP-DIR-T-541	LT-T-Z:LP-DIR-T	g	1045	pmagpy-4.2.83	SF09Q26t	u	0.0	0	0.0	0.0	15	793.0
	This study		2.1	193.9	32.0	SF09Q26t_LP-DIR-T	huji mag 2022-07-11 12:45:21	2.74e-09	1.37e-10	4.35e-11	2.01e-11	8	273	SF09Q26t_LP-DIR-T-542	LT-T-Z:LP-DIR-T	g	1046	pmagpy-4.2.83	SF09Q26t	u	0.0	0	0.0	0.0	16	823.0
	This study		1.5	178.9	24.6	SF09Q26t_LP-DIR-T	huji mag 2022-07-11 16:33:18	1.86e-09	1.01e-10	2.47e-11	1.28e-11	8	273	SF09Q26t_LP-DIR-T-543	LT-T-Z:LP-DIR-T	g	1047	pmagpy-4.2.83	SF09Q26t	u	0.0	0	0.0	0.0	17	853.0
	This study		2.0	197.2	13.9	SF09Q26t_LP-DIR-T	huji mag 2022-07-12 16:17:58	9.34e-10	5.32e-11	1.67e-11	6.03e-12	8	273	SF09Q26t_LP-DIR-T-544	LT-T-Z:LP-DIR-T	g	1048	pmagpy-4.2.83	SF09Q26t	u	0.0	0	0.0	0.0	18	883.0
	This study		2.0	145.2	-12.6	SF09Q26t_LP-DIR-T	huji mag 2022-08-25 19:52:24	2.51e-10	8.14e-12	9.42e-12	2.5e-12	8	273	SF09Q26t_LP-DIR-T-545	LT-T-Z:LP-DIR-T	g	1049	pmagpy-4.2.83	SF09Q26t	u	0.0	0	0.0	0.0	19	913.0
	This study		3.8	110.9	41.1	SF09Q26t_LP-DIR-T	huji mag 2022-08-26 12:25:54	9.13e-11	4.19e-12	5.19e-12	2.7e-12	8	273	SF09Q26t_LP-DIR-T-546	LT-T-Z:LP-DIR-T	g	105	pmagpy-4.2.83	SF09Q26t	u	0.0	0	0.0	0.0	2	943.0
	This study		2.0	195.9	27.4	SF09Q27t_LP-DIR-T	huji mag 2022-07-03 23:56:10	1.72e-07	9e-09	2.25e-09	1.27e-09	8	273	SF09Q27t_LP-DIR-T-547	LT-NO:LP-DIR-T	g	1051	pmagpy-4.2.83	SF09Q27t	u	0.0	0	0.0	0.0		273.0
	This study		1.9	194.2	28.1	SF09Q27t_LP-DIR-T	huji mag 2022-07-04 12:49:05	1.67e-07	8.58e-09	1.71e-09	1.21e-09	8	273	SF09Q27t_LP-DIR-T-548	LT-T-Z:LP-DIR-T	g	1052	pmagpy-4.2.83	SF09Q27t	u	0.0	0	0.0	0.0	1	373.0
	This study		1.9	194.0	27.5	SF09Q27t_LP-DIR-T	huji mag 2022-07-05 14:27:02	1.59e-07	8.22e-09	2.05e-09	1.12e-09	8	273	SF09Q27t_LP-DIR-T-549	LT-T-Z:LP-DIR-T	g	1053	pmagpy-4.2.83	SF09Q27t	u	0.0	0	0.0	0.0	2	403.0
	This study		1.9	194.2	27.8	SF09Q27t_LP-DIR-T	huji mag 2022-07-05 22:50:45	1.49e-07	7.5e-09	1.86e-09	8.56e-10	8	273	SF09Q27t_LP-DIR-T-550	LT-T-Z:LP-DIR-T	g	1054	pmagpy-4.2.83	SF09Q27t	u	0.0	0	0.0	0.0	3	433.0
	This study		2.0	194.5	28.3	SF09Q27t_LP-DIR-T	huji mag 2022-07-06 09:31:52	1.3e-07	6.69e-09	1.81e-09	9.41e-10	8	273	SF09Q27t_LP-DIR-T-551	LT-T-Z:LP-DIR-T	g	1055	pmagpy-4.2.83	SF09Q27t	u	0.0	0	0.0	0.0	4	463.0
	This study		1.9	194.0	28.4	SF09Q27t_LP-DIR-T	huji mag 2022-07-06 14:23:22	1.19e-07	5.88e-09	1.6e-09	7.56e-10	8	273	SF09Q27t_LP-DIR-T-552	LT-T-Z:LP-DIR-T	g	1056	pmagpy-4.2.83	SF09Q27t	u	0.0	0	0.0	0.0	5	493.0
	This study		2.0	193.5	28.6	SF09Q27t_LP-DIR-T	huji mag 2022-07-07 00:27:38	1.11e-07	5.85e-09	1.49e-09	8.18e-10	8	273	SF09Q27t_LP-DIR-T-553	LT-T-Z:LP-DIR-T	g	1057	pmagpy-4.2.83	SF09Q27t	u	0.0	0	0.0	0.0	6	523.0
	This study		1.8	193.1	28.8	SF09Q27t_LP-DIR-T	huji mag 2022-07-07 13:56:58	9.92e-08	5.05e-09	1.17e-09	6.1e-10	8	273	SF09Q27t_LP-DIR-T-554	LT-T-Z:LP-DIR-T	g	1058	pmagpy-4.2.83	SF09Q27t	u	0.0	0	0.0	0.0	7	553.0
	This study		1.9	192.8	29.1	SF09Q27t_LP-DIR-T	huji mag 2022-07-07 17:51:06	8.35e-08	4.41e-09	1.09e-09	4.96e-10	8	273	SF09Q27t_LP-DIR-T-555	LT-T-Z:LP-DIR-T	g	1059	pmagpy-4.2.83	SF09Q27t	u	0.0	0	0.0	0.0	8	583.0
	This study		1.8	193.0	30.1	SF09Q27t_LP-DIR-T	huji mag 2022-07-07 23:10:30	6.43e-08	3.09e-09	7.74e-10	3.73e-10	8	273	SF09Q27t_LP-DIR-T-556	LT-T-Z:LP-DIR-T	g	106	pmagpy-4.2.83	SF09Q27t	u	0.0	0	0.0	0.0	9	613.0
	This study		2.1	192.8	31.8	SF09Q27t_LP-DIR-T	huji mag 2022-07-08 11:26:47	4.28e-08	2.1e-09	8.14e-10	2.86e-10	8	273	SF09Q27t_LP-DIR-T-557	LT-T-Z:LP-DIR-T	g	1061	pmagpy-4.2.83	SF09Q27t	u	0.0	0	0.0	0.0	1	643.0
	This study		2.2	189.8	34.3	SF09Q27t_LP-DIR-T	huji mag 2022-07-08 14:59:22	2.69e-08	1.44e-09	4.67e-10	1.7e-10	8	273	SF09Q27t_LP-DIR-T-558	LT-T-Z:LP-DIR-T	g	1062	pmagpy-4.2.83	SF09Q27t	u	0.0	0	0.0	0.0	11	673.0
	This study		2.5	193.1	35.3	SF09Q27t_LP-DIR-T	huji mag 2022-07-10 03:43:27	1.92e-08	9.72e-10	3.44e-10	2.83e-10	8	273	SF09Q27t_LP-DIR-T-559	LT-T-Z:LP-DIR-T	g	1063	pmagpy-4.2.83	SF09Q27t	u	0.0	0	0.0	0.0	12	703.0
	This study		2.3	194.8	35.2	SF09Q27t_LP-DIR-T	huji mag 2022-07-10 10:07:08	1.4e-08	7.02e-10	2.55e-10	8.49e-11	8	273	SF09Q27t_LP-DIR-T-560	LT-T-Z:LP-DIR-T	g	1064	pmagpy-4.2.83	SF09Q27t	u	0.0	0	0.0	0.0	13	733.0
	This study		2.2	192.3	35.3	SF09Q27t_LP-DIR-T	huji mag 2022-07-10 13:39:54	1.13e-08	5.7e-10	1.94e-10	7.07e-11	8	273	SF09Q27t_LP-DIR-T-561	LT-T-Z:LP-DIR-T	g	1065	pmagpy-4.2.83	SF09Q27t	u	0.0	0	0.0	0.0	14	763.0
	This study		2.2	192.3	35.4	SF09Q27t_LP-DIR-T	huji mag 2022-07-10 17:23:03	7.84e-09	3.92e-10	1.35e-10	5.28e-11	8	273	SF09Q27t_LP-DIR-T-562	LT-T-Z:LP-DIR-T	g	1066	pmagpy-4.2.83	SF09Q27t	u	0.0	0	0.0	0.0	15	793.0
	This study		2.3	194.0	31.9	SF09Q27t_LP-DIR-T	huji mag 2022-07-11 12:47:15	4.67e-09	2.4e-10	9.15e-11	3.27e-11	8	273	SF09Q27t_LP-DIR-T-563	LT-T-Z:LP-DIR-T	g	1067	pmagpy-4.2.83	SF09Q27t	u	0.0	0	0.0	0.0	16	823.0
	This study		2.9	214.4	33.6	SF09Q27t_LP-DIR-T	huji mag 2022-07-11 16:35:12	3.17e-09	1.42e-10	9.04e-11	2.3e-11	8	273	SF09Q27t_LP-DIR-T-564	LT-T-Z:LP-DIR-T	g	1068	pmagpy-4.2.83	SF09Q27t	u	0.0	0	0.0	0.0	17	853.0
	This study		1.9	218.9	64.4	SF09Q27t_LP-DIR-T	huji mag 2022-07-12 16:19:53	1.82e-09	4.43e-11	4.07e-11	9.05e-12	8	273	SF09Q27t_LP-DIR-T-565	LT-T-Z:LP-DIR-T	g	1069	pmagpy-4.2.83	SF09Q27t	u	0.0	0	0.0	0.0	18	883.0
	This study		2.7	247.5	1.3	SF09Q27t_LP-DIR-T	huji mag 2022-08-25 19:54:17	8.62e-10	2.4e-11	4.73e-11	5.02e-12	8	273	SF09Q27t_LP-DIR-T-566	LT-T-Z:LP-DIR-T	g	107	pmagpy-4.2.83	SF09Q27t	u	0.0	0	0.0	0.0	19	913.0
	This study		2.0	286.6	-15.4	SF09Q27t_LP-DIR-T	huji mag 2022-08-26 12:27:45	5.49e-10	1.09e-11	2.96e-11	4.02e-12	8	273	SF09Q27t_LP-DIR-T-567	LT-T-Z:LP-DIR-T	g	1071	pmagpy-4.2.83	SF09Q27t	u	0.0	0	0.0	0.0	2	943.0
	This study		2.0	194.7	31.3	SF09Q28t_LP-DIR-T	huji mag 2022-07-03 23:58:09	1.26e-07	6.15e-09	1.52e-09	1.14e-09	8	273	SF09Q28t_LP-DIR-T-568	LT-NO:LP-DIR-T	g	1072	pmagpy-4.2.83	SF09Q28t	u	0.0	0	0.0	0.0		273.0
	This study		1.8	193.3	31.5	SF09Q28t_LP-DIR-T	huji mag 2022-07-04 12:51:06	1.22e-07	5.93e-09	8.99e-10	1.1e-09	8	273	SF09Q28t_LP-DIR-T-569	LT-T-Z:LP-DIR-T	g	1073	pmagpy-4.2.83	SF09Q28t	u	0.0	0	0.0	0.0	1	373.0
	This study		1.9	192.5	31.4	SF09Q28t_LP-DIR-T	huji mag 2022-07-05 14:29:05	1.17e-07	6.03e-09	1.24e-09	1.04e-09	8	273	SF09Q28t_LP-DIR-T-570	LT-T-Z:LP-DIR-T	g	1074	pmagpy-4.2.83	SF09Q28t	u	0.0	0	0.0	0.0	2	403.0
	This study		1.9	191.8	31.1	SF09Q28t_LP-DIR-T	huji mag 2022-07-05 22:52:46	1.08e-07	5.42e-09	1.17e-09	9.67e-10	8	273	SF09Q28t_LP-DIR-T-571	LT-T-Z:LP-DIR-T	g	1075	pmagpy-4.2.83	SF09Q28t	u	0.0	0	0.0	0.0	3	433.0
	This study		1.9	192.7	31.3	SF09Q28t_LP-DIR-T	huji mag 2022-07-06 09:33:44	9.55e-08	4.65e-09	9.75e-10	8.63e-10	8	273	SF09Q28t_LP-DIR-T-572	LT-T-Z:LP-DIR-T	g	1076	pmagpy-4.2.83	SF09Q28t	u	0.0	0	0.0	0.0	4	463.0
	This study		1.8	193.1	31.1	SF09Q28t_LP-DIR-T	huji mag 2022-07-06 14:25:23	8.9e-08	4.44e-09	8.92e-10	6.75e-10	8	273	SF09Q28t_LP-DIR-T-573	LT-T-Z:LP-DIR-T	g	1077	pmagpy-4.2.83	SF09Q28t	u	0.0	0	0.0	0.0	5	493.0
	This study		2.0	191.5	31.3	SF09Q28t_LP-DIR-T	huji mag 2022-07-07 00:29:42	8.33e-08	4.32e-09	1.12e-09	7.53e-10	8	273	SF09Q28t_LP-DIR-T-574	LT-T-Z:LP-DIR-T	g	1078	pmagpy-4.2.83	SF09Q28t	u	0.0	0	0.0	0.0	6	523.0
	This study		1.9	191.8	31.2	SF09Q28t_LP-DIR-T	huji mag 2022-07-07 13:58:56	7.44e-08	3.76e-09	9.42e-10	5.42e-10	8	273	SF09Q28t_LP-DIR-T-575	LT-T-Z:LP-DIR-T	g	1079	pmagpy-4.2.83	SF09Q28t	u	0.0	0	0.0	0.0	7	553.0
	This study		1.7	192.5	31.7	SF09Q28t_LP-DIR-T	huji mag 2022-07-07 17:53:05	6.18e-08	2.84e-09	6.55e-10	4.41e-10	8	273	SF09Q28t_LP-DIR-T-576	LT-T-Z:LP-DIR-T	g	108	pmagpy-4.2.83	SF09Q28t	u	0.0	0	0.0	0.0	8	583.0
	This study		2.1	191.4	31.9	SF09Q28t_LP-DIR-T	huji mag 2022-07-07 23:12:31	4.56e-08	2.3e-09	8.79e-10	3.06e-10	8	273	SF09Q28t_LP-DIR-T-577	LT-T-Z:LP-DIR-T	g	1081	pmagpy-4.2.83	SF09Q28t	u	0.0	0	0.0	0.0	9	613.0
	This study		1.9	191.0	32.9	SF09Q28t_LP-DIR-T	huji mag 2022-07-08 11:28:47	2.99e-08	1.5e-09	5.35e-10	1.9e-10	8	273	SF09Q28t_LP-DIR-T-578	LT-T-Z:LP-DIR-T	g	1082	pmagpy-4.2.83	SF09Q28t	u	0.0	0	0.0	0.0	1	643.0
	This study		2.2	189.2	33.4	SF09Q28t_LP-DIR-T	huji mag 2022-07-08 15:01:23	2.03e-08	1.08e-09	3.74e-10	1.75e-10	8	273	SF09Q28t_LP-DIR-T-579	LT-T-Z:LP-DIR-T	g	1083	pmagpy-4.2.83	SF09Q28t	u	0.0	0	0.0	0.0	11	673.0
	This study		2.6	189.7	35.0	SF09Q28t_LP-DIR-T	huji mag 2022-07-10 03:45:32	1.46e-08	7.36e-10	2.66e-10	3.03e-10	8	273	SF09Q28t_LP-DIR-T-580	LT-T-Z:LP-DIR-T	g	1084	pmagpy-4.2.83	SF09Q28t	u	0.0	0	0.0	0.0	12	703.0
	This study		2.2	186.7	37.9	SF09Q28t_LP-DIR-T	huji mag 2022-07-10 10:09:08	1.09e-08	5.38e-10	1.88e-10	8.6e-11	8	273	SF09Q28t_LP-DIR-T-581	LT-T-Z:LP-DIR-T	g	1085	pmagpy-4.2.83	SF09Q28t	u	0.0	0	0.0	0.0	13	733.0
	This study		2.1	187.2	35.6	SF09Q28t_LP-DIR-T	huji mag 2022-07-10 13:41:54	7.64e-09	3.82e-10	1.33e-10	6.17e-11	8	273	SF09Q28t_LP-DIR-T-582	LT-T-Z:LP-DIR-T	g	1086	pmagpy-4.2.83	SF09Q28t	u	0.0	0	0.0	0.0	14	763.0
	This study		2.2	190.2	38.9	SF09Q28t_LP-DIR-T	huji mag 2022-07-10 17:25:04	4.67e-09	2.18e-10	8.83e-11	3.93e-11	8	273	SF09Q28t_LP-DIR-T-583	LT-T-Z:LP-DIR-T	g	1087	pmagpy-4.2.83	SF09Q28t	u	0.0	0	0.0	0.0	15	793.0
	This study		2.2	188.5	45.9	SF09Q28t_LP-DIR-T	huji mag 2022-07-11 12:49:15	2.3e-09	1e-10	4.14e-11	1.58e-11	8	273	SF09Q28t_LP-DIR-T-584	LT-T-Z:LP-DIR-T	g	1088	pmagpy-4.2.83	SF09Q28t	u	0.0	0	0.0	0.0	16	823.0
	This study		1.7	167.4	67.5	SF09Q28t_LP-DIR-T	huji mag 2022-07-11 16:37:13	1.41e-09	3.37e-11	2.75e-11	7.59e-12	8	273	SF09Q28t_LP-DIR-T-585	LT-T-Z:LP-DIR-T	g	1089	pmagpy-4.2.83	SF09Q28t	u	0.0	0	0.0	0.0	17	853.0
	This study		1.5	111.6	60.2	SF09Q28t_LP-DIR-T	huji mag 2022-07-12 16:21:54	8.23e-10	6.34e-12	2.22e-11	5.31e-12	8	273	SF09Q28t_LP-DIR-T-586	LT-T-Z:LP-DIR-T	g	109	pmagpy-4.2.83	SF09Q28t	u	0.0	0	0.0	0.0	18	883.0
	This study		1.9	327.9	56.0	SF09Q28t_LP-DIR-T	huji mag 2022-08-25 19:56:17	7.69e-10	2.11e-11	1.51e-11	6.26e-12	8	273	SF09Q28t_LP-DIR-T-587	LT-T-Z:LP-DIR-T	g	1091	pmagpy-4.2.83	SF09Q28t	u	0.0	0	0.0	0.0	19	913.0
	This study		1.8	315.4	68.0	SF09Q28t_LP-DIR-T	huji mag 2022-08-26 12:29:42	4.3e-10	7.36e-12	1.16e-11	2.78e-12	8	273	SF09Q28t_LP-DIR-T-588	LT-T-Z:LP-DIR-T	g	1092	pmagpy-4.2.83	SF09Q28t	u	0.0	0	0.0	0.0	2	943.0
	This study		2.3	195.3	38.3	SF09Q29t_LP-DIR-T	huji mag 2022-07-04 00:00:17	1.26e-08	5.93e-10	2.35e-10	1.56e-10	8	273	SF09Q29t_LP-DIR-T-589	LT-NO:LP-DIR-T	g	1093	pmagpy-4.2.83	SF09Q29t	u	0.0	0	0.0	0.0		273.0
	This study		2.3	190.0	41.1	SF09Q29t_LP-DIR-T	huji mag 2022-07-04 12:53:13	1.15e-08	5.37e-10	2.13e-10	1.3e-10	8	273	SF09Q29t_LP-DIR-T-590	LT-T-Z:LP-DIR-T	g	1094	pmagpy-4.2.83	SF09Q29t	u	0.0	0	0.0	0.0	1	373.0
	This study		2.2	187.2	40.7	SF09Q29t_LP-DIR-T	huji mag 2022-07-05 14:31:01	1.09e-08	5.01e-10	2e-10	1.19e-10	8	273	SF09Q29t_LP-DIR-T-591	LT-T-Z:LP-DIR-T	g	1095	pmagpy-4.2.83	SF09Q29t	u	0.0	0	0.0	0.0	2	403.0
	This study		2.3	187.5	40.5	SF09Q29t_LP-DIR-T	huji mag 2022-07-05 22:54:55	9.79e-09	4.6e-10	1.9e-10	1.09e-10	8	273	SF09Q29t_LP-DIR-T-592	LT-T-Z:LP-DIR-T	g	1096	pmagpy-4.2.83	SF09Q29t	u	0.0	0	0.0	0.0	3	433.0
	This study		2.3	186.4	41.6	SF09Q29t_LP-DIR-T	huji mag 2022-07-06 09:35:49	8.41e-09	3.88e-10	1.6e-10	9.46e-11	8	273	SF09Q29t_LP-DIR-T-593	LT-T-Z:LP-DIR-T	g	1097	pmagpy-4.2.83	SF09Q29t	u	0.0	0	0.0	0.0	4	463.0
	This study		1.6	185.6	41.1	SF09Q29t_LP-DIR-T	huji mag 2022-07-06 14:27:32	7.2e-09	3.26e-10	1.35e-10	1.33e-10	8	273	SF09Q29t_LP-DIR-T-594	LT-T-Z:LP-DIR-T	g	1098	pmagpy-4.2.83	SF09Q29t	u	0.0	0	0.0	0.0	5	493.0
	This study		2.3	185.4	43.6	SF09Q29t_LP-DIR-T	huji mag 2022-07-07 00:31:52	6.86e-09	3.02e-10	1.34e-10	7.66e-11	8	273	SF09Q29t_LP-DIR-T-595	LT-T-Z:LP-DIR-T	g	1099	pmagpy-4.2.83	SF09Q29t	u	0.0	0	0.0	0.0	6	523.0
	This study		1.5	186.0	41.1	SF09Q29t_LP-DIR-T	huji mag 2022-07-07 14:01:13	5.87e-09	2.57e-10	1.07e-10	1.55e-10	8	273	SF09Q29t_LP-DIR-T-596	LT-T-Z:LP-DIR-T	g	11	pmagpy-4.2.83	SF09Q29t	u	0.0	0	0.0	0.0	7	553.0
	This study		1.5	182.9	42.3	SF09Q29t_LP-DIR-T	huji mag 2022-07-07 17:55:13	4.97e-09	2.18e-10	9.3e-11	1.58e-10	8	273	SF09Q29t_LP-DIR-T-597	LT-T-Z:LP-DIR-T	g	1101	pmagpy-4.2.83	SF09Q29t	u	0.0	0	0.0	0.0	8	583.0
	This study		1.7	181.8	43.3	SF09Q29t_LP-DIR-T	huji mag 2022-07-07 23:14:39	3.84e-09	1.69e-10	8.21e-11	1.64e-10	8	273	SF09Q29t_LP-DIR-T-598	LT-T-Z:LP-DIR-T	g	1102	pmagpy-4.2.83	SF09Q29t	u	0.0	0	0.0	0.0	9	613.0
	This study		2.4	198.2	48.8	SF09Q29t_LP-DIR-T	huji mag 2022-07-08 11:30:55	2.77e-09	1.15e-10	5.5e-11	2.96e-11	8	273	SF09Q29t_LP-DIR-T-599	LT-T-Z:LP-DIR-T	g	1103	pmagpy-4.2.83	SF09Q29t	u	0.0	0	0.0	0.0	1	643.0
	This study		2.3	186.8	49.8	SF09Q29t_LP-DIR-T	huji mag 2022-07-08 15:03:31	1.92e-09	7.77e-11	3.76e-11	1.99e-11	8	273	SF09Q29t_LP-DIR-T-600	LT-T-Z:LP-DIR-T	g	1104	pmagpy-4.2.83	SF09Q29t	u	0.0	0	0.0	0.0	11	673.0
	This study		5.9	197.4	55.5	SF09Q29t_LP-DIR-T	huji mag 2022-07-10 03:47:44	1.49e-09	5.14e-11	2.28e-11	2.11e-10	8	273	SF09Q29t_LP-DIR-T-601	LT-T-Z:LP-DIR-T	g	1105	pmagpy-4.2.83	SF09Q29t	u	0.0	0	0.0	0.0	12	703.0
	This study		2.4	200.5	43.8	SF09Q29t_LP-DIR-T	huji mag 2022-07-10 10:11:16	8.01e-10	3.22e-11	1.81e-11	7.18e-12	8	273	SF09Q29t_LP-DIR-T-602	LT-T-Z:LP-DIR-T	g	1106	pmagpy-4.2.83	SF09Q29t	u	0.0	0	0.0	0.0	13	733.0
	This study		3.1	214.2	27.9	SF09Q29t_LP-DIR-T	huji mag 2022-07-10 13:44:02	6.89e-10	3.35e-11	2.02e-11	6.78e-12	8	273	SF09Q29t_LP-DIR-T-603	LT-T-Z:LP-DIR-T	g	1107	pmagpy-4.2.83	SF09Q29t	u	0.0	0	0.0	0.0	14	763.0
	This study		3.4	211.6	21.8	SF09Q29t_LP-DIR-T	huji mag 2022-07-10 17:27:12	4.43e-10	2.45e-11	1.48e-11	7.22e-12	8	273	SF09Q29t_LP-DIR-T-604	LT-T-Z:LP-DIR-T	g	1108	pmagpy-4.2.83	SF09Q29t	u	0.0	0	0.0	0.0	15	793.0
	This study		2.8	238.7	49.2	SF09Q29t_LP-DIR-T	huji mag 2022-07-11 12:51:23	3.1e-10	1.08e-11	1.09e-11	2.34e-12	8	273	SF09Q29t_LP-DIR-T-605	LT-T-Z:LP-DIR-T	g	1109	pmagpy-4.2.83	SF09Q29t	u	0.0	0	0.0	0.0	16	823.0
	This study		3.7	225.5	21.9	SF09Q29t_LP-DIR-T	huji mag 2022-07-11 16:39:21	1.28e-10	5.75e-12	6.65e-12	1.08e-12	8	273	SF09Q29t_LP-DIR-T-606	LT-T-Z:LP-DIR-T	g	111	pmagpy-4.2.83	SF09Q29t	u	0.0	0	0.0	0.0	17	853.0
	This study		1.9	192.6	74.4	SF09Q29t_LP-DIR-T	huji mag 2022-07-12 16:24:02	1.89e-10	4.83e-12	3.91e-12	6.5e-13	8	273	SF09Q29t_LP-DIR-T-607	LT-T-Z:LP-DIR-T	g	1111	pmagpy-4.2.83	SF09Q29t	u	0.0	0	0.0	0.0	18	883.0
	This study		3.3	323.7	-29.4	SF09Q29t_LP-DIR-T	huji mag 2022-08-25 19:58:24	1.02e-10	4.06e-12	3.37e-12	3.11e-12	8	273	SF09Q29t_LP-DIR-T-608	LT-T-Z:LP-DIR-T	g	1112	pmagpy-4.2.83	SF09Q29t	u	0.0	0	0.0	0.0	19	913.0
	This study		2.0	178.7	-15.3	SF09Q29t_LP-DIR-T	huji mag 2022-08-26 12:31:48	1.55e-10	7.02e-12	3.96e-12	2.53e-12	8	273	SF09Q29t_LP-DIR-T-609	LT-T-Z:LP-DIR-T	g	1113	pmagpy-4.2.83	SF09Q29t	u	0.0	0	0.0	0.0	2	943.0
	This study		1.6	180.8	32.9	SF09Q30t_LP-DIR-T	huji mag 2022-07-04 00:02:56	1.96e-07	9.38e-09	1.76e-09	1.41e-09	8	273	SF09Q30t_LP-DIR-T-610	LT-NO:LP-DIR-T	g	1114	pmagpy-4.2.83	SF09Q30t	u	0.0	0	0.0	0.0		273.0
	This study		1.6	180.8	32.9	SF09Q30t_LP-DIR-T	huji mag 2022-07-04 12:55:52	1.87e-07	8.77e-09	1.72e-09	1.26e-09	8	273	SF09Q30t_LP-DIR-T-611	LT-T-Z:LP-DIR-T	g	1115	pmagpy-4.2.83	SF09Q30t	u	0.0	0	0.0	0.0	1	373.0
	This study		1.6	181.4	32.8	SF09Q30t_LP-DIR-T	huji mag 2022-07-05 14:32:48	1.79e-07	8.28e-09	1.49e-09	1.32e-09	8	273	SF09Q30t_LP-DIR-T-612	LT-T-Z:LP-DIR-T	g	1116	pmagpy-4.2.83	SF09Q30t	u	0.0	0	0.0	0.0	2	403.0
	This study		1.6	183.5	32.4	SF09Q30t_LP-DIR-T	huji mag 2022-07-05 22:57:41	1.61e-07	7.64e-09	1.3e-09	1.17e-09	8	273	SF09Q30t_LP-DIR-T-613	LT-T-Z:LP-DIR-T	g	1117	pmagpy-4.2.83	SF09Q30t	u	0.0	0	0.0	0.0	3	433.0
	This study		1.6	181.7	32.1	SF09Q30t_LP-DIR-T	huji mag 2022-07-06 09:38:26	1.39e-07	6.74e-09	1.32e-09	9.96e-10	8	273	SF09Q30t_LP-DIR-T-614	LT-T-Z:LP-DIR-T	g	1118	pmagpy-4.2.83	SF09Q30t	u	0.0	0	0.0	0.0	4	463.0
	This study		1.6	180.7	32.0	SF09Q30t_LP-DIR-T	huji mag 2022-07-06 14:30:10	1.26e-07	5.95e-09	1.1e-09	8.99e-10	8	273	SF09Q30t_LP-DIR-T-615	LT-T-Z:LP-DIR-T	g	1119	pmagpy-4.2.83	SF09Q30t	u	0.0	0	0.0	0.0	5	493.0
	This study		1.7	184.0	32.1	SF09Q30t_LP-DIR-T	huji mag 2022-07-07 00:34:35	1.17e-07	5.62e-09	1.13e-09	1.04e-09	8	273	SF09Q30t_LP-DIR-T-616	LT-T-Z:LP-DIR-T	g	112	pmagpy-4.2.83	SF09Q30t	u	0.0	0	0.0	0.0	6	523.0
	This study		1.6	181.4	31.7	SF09Q30t_LP-DIR-T	huji mag 2022-07-07 14:03:52	1.05e-07	5.05e-09	9.43e-10	7.31e-10	8	273	SF09Q30t_LP-DIR-T-617	LT-T-Z:LP-DIR-T	g	1121	pmagpy-4.2.83	SF09Q30t	u	0.0	0	0.0	0.0	7	553.0
	This study		1.5	181.8	31.6	SF09Q30t_LP-DIR-T	huji mag 2022-07-07 17:57:51	9.06e-08	4.14e-09	7.19e-10	6.42e-10	8	273	SF09Q30t_LP-DIR-T-618	LT-T-Z:LP-DIR-T	g	1122	pmagpy-4.2.83	SF09Q30t	u	0.0	0	0.0	0.0	8	583.0
	This study		1.7	181.4	31.0	SF09Q30t_LP-DIR-T	huji mag 2022-07-07 23:17:19	7.33e-08	3.57e-09	8.7e-10	5.41e-10	8	273	SF09Q30t_LP-DIR-T-619	LT-T-Z:LP-DIR-T	g	1123	pmagpy-4.2.83	SF09Q30t	u	0.0	0	0.0	0.0	9	613.0
	This study		1.8	181.0	30.5	SF09Q30t_LP-DIR-T	huji mag 2022-07-08 11:33:36	5.17e-08	2.6e-09	8.3e-10	3.74e-10	8	273	SF09Q30t_LP-DIR-T-620	LT-T-Z:LP-DIR-T	g	1124	pmagpy-4.2.83	SF09Q30t	u	0.0	0	0.0	0.0	1	643.0
	This study		1.6	182.3	28.9	SF09Q30t_LP-DIR-T	huji mag 2022-07-08 15:06:21	3.42e-08	1.52e-09	5.03e-10	2.62e-10	8	273	SF09Q30t_LP-DIR-T-621	LT-T-Z:LP-DIR-T	g	1125	pmagpy-4.2.83	SF09Q30t	u	0.0	0	0.0	0.0	11	673.0
	This study		2.2	185.3	28.4	SF09Q30t_LP-DIR-T	huji mag 2022-07-10 03:50:29	2.48e-08	1.3e-09	4.66e-10	3.78e-10	8	273	SF09Q30t_LP-DIR-T-622	LT-T-Z:LP-DIR-T	g	1126	pmagpy-4.2.83	SF09Q30t	u	0.0	0	0.0	0.0	12	703.0
	This study		1.9	184.0	28.9	SF09Q30t_LP-DIR-T	huji mag 2022-07-10 10:13:55	1.83e-08	9.39e-10	3.32e-10	1.44e-10	8	273	SF09Q30t_LP-DIR-T-623	LT-T-Z:LP-DIR-T	g	1127	pmagpy-4.2.83	SF09Q30t	u	0.0	0	0.0	0.0	13	733.0
	This study		1.9	186.0	26.8	SF09Q30t_LP-DIR-T	huji mag 2022-07-10 13:46:42	1.28e-08	6.8e-10	2.32e-10	1.02e-10	8	273	SF09Q30t_LP-DIR-T-624	LT-T-Z:LP-DIR-T	g	1128	pmagpy-4.2.83	SF09Q30t	u	0.0	0	0.0	0.0	14	763.0
	This study		2.0	186.2	32.0	SF09Q30t_LP-DIR-T	huji mag 2022-07-10 17:29:53	7.54e-09	3.65e-10	1.45e-10	5.93e-11	8	273	SF09Q30t_LP-DIR-T-625	LT-T-Z:LP-DIR-T	g	1129	pmagpy-4.2.83	SF09Q30t	u	0.0	0	0.0	0.0	15	793.0
	This study		2.1	187.9	32.6	SF09Q30t_LP-DIR-T	huji mag 2022-07-11 12:54:02	4.28e-09	2.04e-10	8.47e-11	3.29e-11	8	273	SF09Q30t_LP-DIR-T-626	LT-T-Z:LP-DIR-T	g	113	pmagpy-4.2.83	SF09Q30t	u	0.0	0	0.0	0.0	16	823.0
	This study		2.5	195.3	17.4	SF09Q30t_LP-DIR-T	huji mag 2022-07-11 16:42:02	2.31e-09	1.24e-10	6.45e-11	1.75e-11	8	273	SF09Q30t_LP-DIR-T-627	LT-T-Z:LP-DIR-T	g	1131	pmagpy-4.2.83	SF09Q30t	u	0.0	0	0.0	0.0	17	853.0
	This study		3.3	244.9	7.6	SF09Q30t_LP-DIR-T	huji mag 2022-07-12 16:26:43	1.39e-09	5.34e-11	7.14e-11	1.28e-11	8	273	SF09Q30t_LP-DIR-T-628	LT-T-Z:LP-DIR-T	g	1132	pmagpy-4.2.83	SF09Q30t	u	0.0	0	0.0	0.0	18	883.0
	This study		1.7	290.6	-23.8	SF09Q30t_LP-DIR-T	huji mag 2022-08-25 20:01:02	6.57e-10	6.87e-12	3.25e-11	5.5e-12	8	273	SF09Q30t_LP-DIR-T-629	LT-T-Z:LP-DIR-T	g	1133	pmagpy-4.2.83	SF09Q30t	u	0.0	0	0.0	0.0	19	913.0
	This study		3.0	250.4	26.9	SF09Q30t_LP-DIR-T	huji mag 2022-08-26 12:34:27	4.32e-10	1.3e-11	2.65e-11	2.79e-12	8	273	SF09Q30t_LP-DIR-T-630	LT-T-Z:LP-DIR-T	g	1134	pmagpy-4.2.83	SF09Q30t	u	0.0	0	0.0	0.0	2	943.0
	This study		2.1	156.1	35.0	SF09Q31t_LP-DIR-T	huji mag 2022-07-04 00:05:01	2.92e-08	1.07e-09	6.64e-10	2.53e-10	8	273	SF09Q31t_LP-DIR-T-631	LT-NO:LP-DIR-T	g	1135	pmagpy-4.2.83	SF09Q31t	u	0.0	0	0.0	0.0		273.0
	This study		2.2	158.2	38.3	SF09Q31t_LP-DIR-T	huji mag 2022-07-04 12:57:58	2.53e-08	9.68e-10	5.66e-10	2.05e-10	8	273	SF09Q31t_LP-DIR-T-632	LT-T-Z:LP-DIR-T	g	1136	pmagpy-4.2.83	SF09Q31t	u	0.0	0	0.0	0.0	1	373.0
	This study		2.3	159.9	38.5	SF09Q31t_LP-DIR-T	huji mag 2022-07-05 14:34:30	2.21e-08	8.18e-10	5.7e-10	1.88e-10	8	273	SF09Q31t_LP-DIR-T-633	LT-T-Z:LP-DIR-T	g	1137	pmagpy-4.2.83	SF09Q31t	u	0.0	0	0.0	0.0	2	403.0
	This study		2.1	163.0	39.3	SF09Q31t_LP-DIR-T	huji mag 2022-07-05 22:59:48	1.68e-08	6.57e-10	3.48e-10	1.36e-10	8	273	SF09Q31t_LP-DIR-T-634	LT-T-Z:LP-DIR-T	g	1138	pmagpy-4.2.83	SF09Q31t	u	0.0	0	0.0	0.0	3	433.0
	This study		2.1	162.8	40.4	SF09Q31t_LP-DIR-T	huji mag 2022-07-06 09:40:29	1.53e-08	5.84e-10	3.23e-10	1.23e-10	8	273	SF09Q31t_LP-DIR-T-635	LT-T-Z:LP-DIR-T	g	1139	pmagpy-4.2.83	SF09Q31t	u	0.0	0	0.0	0.0	4	463.0
	This study		1.8	161.7	39.8	SF09Q31t_LP-DIR-T	huji mag 2022-07-06 14:32:14	1.45e-08	5.38e-10	3.2e-10	1.19e-10	8	273	SF09Q31t_LP-DIR-T-636	LT-T-Z:LP-DIR-T	g	114	pmagpy-4.2.83	SF09Q31t	u	0.0	0	0.0	0.0	5	493.0
	This study		2.0	162.0	41.6	SF09Q31t_LP-DIR-T	huji mag 2022-07-07 00:36:42	1.41e-08	5.15e-10	2.86e-10	1.13e-10	8	273	SF09Q31t_LP-DIR-T-637	LT-T-Z:LP-DIR-T	g	1141	pmagpy-4.2.83	SF09Q31t	u	0.0	0	0.0	0.0	6	523.0
	This study		1.7	160.1	40.2	SF09Q31t_LP-DIR-T	huji mag 2022-07-07 14:06:00	1.3e-08	4.67e-10	2.58e-10	1.28e-10	8	273	SF09Q31t_LP-DIR-T-638	LT-T-Z:LP-DIR-T	g	1142	pmagpy-4.2.83	SF09Q31t	u	0.0	0	0.0	0.0	7	553.0
	This study		1.7	160.2	39.0	SF09Q31t_LP-DIR-T	huji mag 2022-07-07 17:59:56	1.17e-08	4.24e-10	2.51e-10	1.28e-10	8	273	SF09Q31t_LP-DIR-T-639	LT-T-Z:LP-DIR-T	g	1143	pmagpy-4.2.83	SF09Q31t	u	0.0	0	0.0	0.0	8	583.0
	This study		1.7	160.5	40.0	SF09Q31t_LP-DIR-T	huji mag 2022-07-07 23:19:25	9.6e-09	3.46e-10	2.05e-10	1.37e-10	8	273	SF09Q31t_LP-DIR-T-640	LT-T-Z:LP-DIR-T	g	1144	pmagpy-4.2.83	SF09Q31t	u	0.0	0	0.0	0.0	9	613.0
	This study		1.6	165.7	38.9	SF09Q31t_LP-DIR-T	huji mag 2022-07-08 11:35:42	6.73e-09	2.6e-10	1.48e-10	1.56e-10	8	273	SF09Q31t_LP-DIR-T-641	LT-T-Z:LP-DIR-T	g	1145	pmagpy-4.2.83	SF09Q31t	u	0.0	0	0.0	0.0	1	643.0
	This study		1.8	174.6	37.7	SF09Q31t_LP-DIR-T	huji mag 2022-07-08 15:08:27	4.57e-09	1.96e-10	1.06e-10	1.71e-10	8	273	SF09Q31t_LP-DIR-T-642	LT-T-Z:LP-DIR-T	g	1146	pmagpy-4.2.83	SF09Q31t	u	0.0	0	0.0	0.0	11	673.0
	This study		3.4	184.2	44.5	SF09Q31t_LP-DIR-T	huji mag 2022-07-10 03:52:41	4.36e-09	1.62e-10	8.88e-11	2.24e-10	8	273	SF09Q31t_LP-DIR-T-643	LT-T-Z:LP-DIR-T	g	1147	pmagpy-4.2.83	SF09Q31t	u	0.0	0	0.0	0.0	12	703.0
	This study		2.2	187.0	49.1	SF09Q31t_LP-DIR-T	huji mag 2022-07-10 10:16:01	2.89e-09	1.08e-10	6.86e-11	1.83e-11	8	273	SF09Q31t_LP-DIR-T-644	LT-T-Z:LP-DIR-T	g	1148	pmagpy-4.2.83	SF09Q31t	u	0.0	0	0.0	0.0	13	733.0
	This study		2.3	191.9	46.6	SF09Q31t_LP-DIR-T	huji mag 2022-07-10 13:48:47	2.75e-09	1.04e-10	6.99e-11	1.38e-11	8	273	SF09Q31t_LP-DIR-T-645	LT-T-Z:LP-DIR-T	g	1149	pmagpy-4.2.83	SF09Q31t	u	0.0	0	0.0	0.0	14	763.0
	This study		2.0	177.0	52.7	SF09Q31t_LP-DIR-T	huji mag 2022-07-10 17:32:01	2.11e-09	6.95e-11	4.62e-11	1.45e-11	8	273	SF09Q31t_LP-DIR-T-646	LT-T-Z:LP-DIR-T	g	115	pmagpy-4.2.83	SF09Q31t	u	0.0	0	0.0	0.0	15	793.0
	This study		2.2	186.1	48.0	SF09Q31t_LP-DIR-T	huji mag 2022-07-11 12:56:10	1.83e-09	6.92e-11	4.33e-11	1.17e-11	8	273	SF09Q31t_LP-DIR-T-647	LT-T-Z:LP-DIR-T	g	1151	pmagpy-4.2.83	SF09Q31t	u	0.0	0	0.0	0.0	16	823.0
	This study		1.7	178.6	64.7	SF09Q31t_LP-DIR-T	huji mag 2022-07-11 16:45:54	7.38e-10	1.32e-11	1.89e-11	2.26e-12	8	273	SF09Q31t_LP-DIR-T-648	LT-T-Z:LP-DIR-T	g	1152	pmagpy-4.2.83	SF09Q31t	u	0.0	0	0.0	0.0	17	853.0
	This study		2.4	301.0	-18.0	SF09Q31t_LP-DIR-T	huji mag 2022-07-12 16:28:50	1.77e-10	3.77e-12	9.02e-12	1.14e-12	8	273	SF09Q31t_LP-DIR-T-649	LT-T-Z:LP-DIR-T	g	1153	pmagpy-4.2.83	SF09Q31t	u	0.0	0	0.0	0.0	18	883.0
	This study		2.5	128.1	12.6	SF09Q31t_LP-DIR-T	huji mag 2022-08-25 20:03:07	5.56e-10	1.25e-11	2.24e-11	5.14e-12	8	273	SF09Q31t_LP-DIR-T-650	LT-T-Z:LP-DIR-T	g	1154	pmagpy-4.2.83	SF09Q31t	u	0.0	0	0.0	0.0	19	913.0
	This study		3.5	43.1	34.3	SF09Q31t_LP-DIR-T	huji mag 2022-08-26 12:36:33	1.69e-10	8.65e-12	5.67e-12	3.07e-12	8	273	SF09Q31t_LP-DIR-T-651	LT-T-Z:LP-DIR-T	g	1155	pmagpy-4.2.83	SF09Q31t	u	0.0	0	0.0	0.0	2	943.0
	This study		1.9	194.5	28.8	SF09Q32t_LP-DIR-T	huji mag 2022-07-04 00:06:59	2.9e-07	1.49e-08	3.51e-09	2.41e-09	8	273	SF09Q32t_LP-DIR-T-652	LT-NO:LP-DIR-T	g	1156	pmagpy-4.2.83	SF09Q32t	u	0.0	0	0.0	0.0		273.0
	This study		1.9	193.5	29.3	SF09Q32t_LP-DIR-T	huji mag 2022-07-04 12:59:56	2.8e-07	1.42e-08	3.27e-09	2.31e-09	8	273	SF09Q32t_LP-DIR-T-653	LT-T-Z:LP-DIR-T	g	1157	pmagpy-4.2.83	SF09Q32t	u	0.0	0	0.0	0.0	1	373.0
	This study		1.8	193.5	28.9	SF09Q32t_LP-DIR-T	huji mag 2022-07-05 14:36:11	2.68e-07	1.34e-08	2.98e-09	2.2e-09	8	273	SF09Q32t_LP-DIR-T-654	LT-T-Z:LP-DIR-T	g	1158	pmagpy-4.2.83	SF09Q32t	u	0.0	0	0.0	0.0	2	403.0
	This study		1.9	193.4	28.4	SF09Q32t_LP-DIR-T	huji mag 2022-07-05 23:01:55	2.43e-07	1.23e-08	3.96e-09	2.04e-09	8	273	SF09Q32t_LP-DIR-T-655	LT-T-Z:LP-DIR-T	g	1159	pmagpy-4.2.83	SF09Q32t	u	0.0	0	0.0	0.0	3	433.0
	This study		2.2	195.2	28.2	SF09Q32t_LP-DIR-T	huji mag 2022-07-06 09:42:24	2.17e-07	1.09e-08	4.2e-09	1.78e-09	8	273	SF09Q32t_LP-DIR-T-656	LT-T-Z:LP-DIR-T	g	116	pmagpy-4.2.83	SF09Q32t	u	0.0	0	0.0	0.0	4	463.0
	This study		1.9	193.6	28.3	SF09Q32t_LP-DIR-T	huji mag 2022-07-06 14:34:10	2.02e-07	1.04e-08	2.24e-09	1.67e-09	8	273	SF09Q32t_LP-DIR-T-657	LT-T-Z:LP-DIR-T	g	1161	pmagpy-4.2.83	SF09Q32t	u	0.0	0	0.0	0.0	5	493.0
	This study		1.9	194.1	28.3	SF09Q32t_LP-DIR-T	huji mag 2022-07-07 00:38:49	1.87e-07	9.55e-09	1.94e-09	1.74e-09	8	273	SF09Q32t_LP-DIR-T-658	LT-T-Z:LP-DIR-T	g	1162	pmagpy-4.2.83	SF09Q32t	u	0.0	0	0.0	0.0	6	523.0
	This study		2.0	193.4	28.0	SF09Q32t_LP-DIR-T	huji mag 2022-07-07 14:07:59	1.66e-07	8.49e-09	2.34e-09	1.31e-09	8	273	SF09Q32t_LP-DIR-T-659	LT-T-Z:LP-DIR-T	g	1163	pmagpy-4.2.83	SF09Q32t	u	0.0	0	0.0	0.0	7	553.0
	This study		1.9	194.1	27.8	SF09Q32t_LP-DIR-T	huji mag 2022-07-07 18:01:53	1.39e-07	7.12e-09	1.92e-09	1.09e-09	8	273	SF09Q32t_LP-DIR-T-660	LT-T-Z:LP-DIR-T	g	1164	pmagpy-4.2.83	SF09Q32t	u	0.0	0	0.0	0.0	8	583.0
	This study		2.2	197.4	27.5	SF09Q32t_LP-DIR-T	huji mag 2022-07-07 23:21:23	1.05e-07	5.27e-09	2.01e-09	8.44e-10	8	273	SF09Q32t_LP-DIR-T-661	LT-T-Z:LP-DIR-T	g	1165	pmagpy-4.2.83	SF09Q32t	u	0.0	0	0.0	0.0	9	613.0
	This study		2.1	197.0	26.4	SF09Q32t_LP-DIR-T	huji mag 2022-07-08 11:37:37	6.9e-08	3.49e-09	1.19e-09	5.55e-10	8	273	SF09Q32t_LP-DIR-T-662	LT-T-Z:LP-DIR-T	g	1166	pmagpy-4.2.83	SF09Q32t	u	0.0	0	0.0	0.0	1	643.0
	This study		2.5	199.2	24.6	SF09Q32t_LP-DIR-T	huji mag 2022-07-08 15:10:25	4.61e-08	2.47e-09	1.14e-09	3.75e-10	8	273	SF09Q32t_LP-DIR-T-663	LT-T-Z:LP-DIR-T	g	1167	pmagpy-4.2.83	SF09Q32t	u	0.0	0	0.0	0.0	11	673.0
	This study		2.5	202.5	22.8	SF09Q32t_LP-DIR-T	huji mag 2022-07-10 03:54:48	3.36e-08	1.57e-09	8.58e-10	4.43e-10	8	273	SF09Q32t_LP-DIR-T-664	LT-T-Z:LP-DIR-T	g	1168	pmagpy-4.2.83	SF09Q32t	u	0.0	0	0.0	0.0	12	703.0
	This study		2.7	202.0	18.2	SF09Q32t_LP-DIR-T	huji mag 2022-07-10 10:17:58	2.56e-08	1.53e-09	6.3e-10	2.11e-10	8	273	SF09Q32t_LP-DIR-T-665	LT-T-Z:LP-DIR-T	g	1169	pmagpy-4.2.83	SF09Q32t	u	0.0	0	0.0	0.0	13	733.0
	This study		2.9	204.4	16.8	SF09Q32t_LP-DIR-T	huji mag 2022-07-10 13:50:45	1.85e-08	1.07e-09	4.96e-10	1.53e-10	8	273	SF09Q32t_LP-DIR-T-666	LT-T-Z:LP-DIR-T	g	117	pmagpy-4.2.83	SF09Q32t	u	0.0	0	0.0	0.0	14	763.0
	This study		3.2	208.2	16.5	SF09Q32t_LP-DIR-T	huji mag 2022-07-10 17:34:03	1.17e-08	6.84e-10	3.51e-10	1.01e-10	8	273	SF09Q32t_LP-DIR-T-667	LT-T-Z:LP-DIR-T	g	1171	pmagpy-4.2.83	SF09Q32t	u	0.0	0	0.0	0.0	15	793.0
	This study		3.4	215.9	22.8	SF09Q32t_LP-DIR-T	huji mag 2022-07-11 12:58:10	7.25e-09	3.81e-10	2.42e-10	5.62e-11	8	273	SF09Q32t_LP-DIR-T-668	LT-T-Z:LP-DIR-T	g	1172	pmagpy-4.2.83	SF09Q32t	u	0.0	0	0.0	0.0	16	823.0
	This study		3.2	211.4	14.8	SF09Q32t_LP-DIR-T	huji mag 2022-07-11 16:47:55	3.49e-09	1.88e-10	1.1e-10	2.98e-11	8	273	SF09Q32t_LP-DIR-T-669	LT-T-Z:LP-DIR-T	g	1173	pmagpy-4.2.83	SF09Q32t	u	0.0	0	0.0	0.0	17	853.0
	This study		3.7	221.3	1.8	SF09Q32t_LP-DIR-T	huji mag 2022-07-12 16:30:51	1.34e-09	6.42e-11	5.76e-11	1.12e-11	8	273	SF09Q32t_LP-DIR-T-670	LT-T-Z:LP-DIR-T	g	1174	pmagpy-4.2.83	SF09Q32t	u	0.0	0	0.0	0.0	18	883.0
	This study		1.5	178.5	4.7	SF09Q32t_LP-DIR-T	huji mag 2022-08-25 20:05:03	8.3e-10	4.4e-11	2.08e-11	4.24e-12	8	273	SF09Q32t_LP-DIR-T-671	LT-T-Z:LP-DIR-T	g	1175	pmagpy-4.2.83	SF09Q32t	u	0.0	0	0.0	0.0	19	913.0
	This study		3.7	208.3	18.2	SF09Q32t_LP-DIR-T	huji mag 2022-08-26 12:38:30	4.15e-10	2.04e-11	2.03e-11	4.6e-12	8	273	SF09Q32t_LP-DIR-T-672	LT-T-Z:LP-DIR-T	g	1176	pmagpy-4.2.83	SF09Q32t	u	0.0	0	0.0	0.0	2	943.0
	This study		2.6	201.9	31.8	SF09Q34t_LP-DIR-T	huji mag 2022-07-04 00:08:46	4.44e-08	2.04e-09	1.16e-09	4.19e-10	8	273	SF09Q34t_LP-DIR-T-673	LT-NO:LP-DIR-T	g	1177	pmagpy-4.2.83	SF09Q34t	u	0.0	0	0.0	0.0		273.0
	This study		2.5	200.5	32.1	SF09Q34t_LP-DIR-T	huji mag 2022-07-04 13:01:47	4.32e-08	1.98e-09	1.12e-09	4.03e-10	8	273	SF09Q34t_LP-DIR-T-674	LT-T-Z:LP-DIR-T	g	1178	pmagpy-4.2.83	SF09Q34t	u	0.0	0	0.0	0.0	1	373.0
	This study		2.5	201.7	31.1	SF09Q34t_LP-DIR-T	huji mag 2022-07-05 14:37:54	3.97e-08	1.72e-09	1.16e-09	2.38e-10	8	273	SF09Q34t_LP-DIR-T-675	LT-T-Z:LP-DIR-T	g	1179	pmagpy-4.2.83	SF09Q34t	u	0.0	0	0.0	0.0	2	403.0
	This study		2.3	201.6	31.6	SF09Q34t_LP-DIR-T	huji mag 2022-07-05 23:04:00	3.63e-08	1.48e-09	9.27e-10	3.43e-10	8	273	SF09Q34t_LP-DIR-T-676	LT-T-Z:LP-DIR-T	g	118	pmagpy-4.2.83	SF09Q34t	u	0.0	0	0.0	0.0	3	433.0
	This study		2.2	201.0	31.7	SF09Q34t_LP-DIR-T	huji mag 2022-07-06 09:44:11	3.28e-08	1.3e-09	8.02e-10	3.19e-10	8	273	SF09Q34t_LP-DIR-T-677	LT-T-Z:LP-DIR-T	g	1181	pmagpy-4.2.83	SF09Q34t	u	0.0	0	0.0	0.0	4	463.0
	This study		2.4	200.7	31.0	SF09Q34t_LP-DIR-T	huji mag 2022-07-06 14:35:58	3.07e-08	1.41e-09	7.77e-10	2e-10	8	273	SF09Q34t_LP-DIR-T-678	LT-T-Z:LP-DIR-T	g	1182	pmagpy-4.2.83	SF09Q34t	u	0.0	0	0.0	0.0	5	493.0
	This study		2.8	200.9	31.4	SF09Q34t_LP-DIR-T	huji mag 2022-07-07 00:40:53	2.87e-08	1.53e-09	7.42e-10	2.74e-10	8	273	SF09Q34t_LP-DIR-T-679	LT-T-Z:LP-DIR-T	g	1183	pmagpy-4.2.83	SF09Q34t	u	0.0	0	0.0	0.0	6	523.0
	This study		2.5	200.8	31.2	SF09Q34t_LP-DIR-T	huji mag 2022-07-07 14:09:51	2.49e-08	1.29e-09	6.15e-10	1.63e-10	8	273	SF09Q34t_LP-DIR-T-680	LT-T-Z:LP-DIR-T	g	1184	pmagpy-4.2.83	SF09Q34t	u	0.0	0	0.0	0.0	7	553.0
	This study		2.5	201.4	32.1	SF09Q34t_LP-DIR-T	huji mag 2022-07-07 18:03:45	2.02e-08	1.03e-09	5.08e-10	1.44e-10	8	273	SF09Q34t_LP-DIR-T-681	LT-T-Z:LP-DIR-T	g	1185	pmagpy-4.2.83	SF09Q34t	u	0.0	0	0.0	0.0	8	583.0
	This study		2.6	203.0	32.9	SF09Q34t_LP-DIR-T	huji mag 2022-07-07 23:23:16	1.48e-08	7.63e-10	3.87e-10	1.4e-10	8	273	SF09Q34t_LP-DIR-T-682	LT-T-Z:LP-DIR-T	g	1186	pmagpy-4.2.83	SF09Q34t	u	0.0	0	0.0	0.0	9	613.0
	This study		2.6	204.1	33.7	SF09Q34t_LP-DIR-T	huji mag 2022-07-08 11:39:28	9.59e-09	4.76e-10	2.59e-10	1.52e-10	8	273	SF09Q34t_LP-DIR-T-683	LT-T-Z:LP-DIR-T	g	1187	pmagpy-4.2.83	SF09Q34t	u	0.0	0	0.0	0.0	1	643.0
	This study		2.8	207.1	34.2	SF09Q34t_LP-DIR-T	huji mag 2022-07-08 15:12:18	6.03e-09	2.96e-10	1.67e-10	1.59e-10	8	273	SF09Q34t_LP-DIR-T-684	LT-T-Z:LP-DIR-T	g	1188	pmagpy-4.2.83	SF09Q34t	u	0.0	0	0.0	0.0	11	673.0
	This study		3.7	212.7	43.1	SF09Q34t_LP-DIR-T	huji mag 2022-07-10 03:56:54	4.61e-09	1.95e-10	1.23e-10	2.26e-10	8	273	SF09Q34t_LP-DIR-T-685	LT-T-Z:LP-DIR-T	g	1189	pmagpy-4.2.83	SF09Q34t	u	0.0	0	0.0	0.0	12	703.0
	This study		2.8	213.1	42.2	SF09Q34t_LP-DIR-T	huji mag 2022-07-10 10:19:51	3.1e-09	1.3e-10	8.98e-11	2.29e-11	8	273	SF09Q34t_LP-DIR-T-686	LT-T-Z:LP-DIR-T	g	119	pmagpy-4.2.83	SF09Q34t	u	0.0	0	0.0	0.0	13	733.0
	This study		2.8	215.2	43.9	SF09Q34t_LP-DIR-T	huji mag 2022-07-10 13:52:38	2.09e-09	8.5e-11	5.9e-11	1.54e-11	8	273	SF09Q34t_LP-DIR-T-687	LT-T-Z:LP-DIR-T	g	1191	pmagpy-4.2.83	SF09Q34t	u	0.0	0	0.0	0.0	14	763.0
	This study		2.6	207.8	49.4	SF09Q34t_LP-DIR-T	huji mag 2022-07-10 17:35:56	9.82e-10	3.77e-11	2.74e-11	8.15e-12	8	273	SF09Q34t_LP-DIR-T-688	LT-T-Z:LP-DIR-T	g	1192	pmagpy-4.2.83	SF09Q34t	u	0.0	0	0.0	0.0	15	793.0
	This study		2.2	178.3	70.3	SF09Q34t_LP-DIR-T	huji mag 2022-07-11 13:00:02	5.46e-10	1.5e-11	1.5e-11	1.71e-12	8	273	SF09Q34t_LP-DIR-T-689	LT-T-Z:LP-DIR-T	g	1193	pmagpy-4.2.83	SF09Q34t	u	0.0	0	0.0	0.0	16	823.0
	This study		3.7	118.6	9.3	SF09Q34t_LP-DIR-T	huji mag 2022-07-11 16:49:49	1.07e-10	5.87e-12	6.85e-12	1.4e-12	8	273	SF09Q34t_LP-DIR-T-690	LT-T-Z:LP-DIR-T	g	1194	pmagpy-4.2.83	SF09Q34t	u	0.0	0	0.0	0.0	17	853.0
	This study		3.4	205.1	-13.3	SF09Q34t_LP-DIR-T	huji mag 2022-07-12 16:32:44	1.17e-10	6.86e-12	4.26e-12	2.09e-12	8	273	SF09Q34t_LP-DIR-T-691	LT-T-Z:LP-DIR-T	g	1195	pmagpy-4.2.83	SF09Q34t	u	0.0	0	0.0	0.0	18	883.0
	This study		2.8	147.3	40.6	SF09Q34t_LP-DIR-T	huji mag 2022-08-25 20:06:55	1.51e-10	4.47e-12	6.09e-12	2.57e-12	8	273	SF09Q34t_LP-DIR-T-692	LT-T-Z:LP-DIR-T	g	1196	pmagpy-4.2.83	SF09Q34t	u	0.0	0	0.0	0.0	19	913.0
	This study		1.6	281.5	-31.4	SF09Q34t_LP-DIR-T	huji mag 2022-08-26 12:40:22	2.11e-10	2.82e-12	8.53e-12	4.8e-13	8	273	SF09Q34t_LP-DIR-T-693	LT-T-Z:LP-DIR-T	g	1197	pmagpy-4.2.83	SF09Q34t	u	0.0	0	0.0	0.0	2	943.0
	This study		2.3	179.4	35.9	SF09Q35t_LP-DIR-T	huji mag 2022-07-04 00:10:31	5.41e-08	2.55e-09	1.46e-09	5.15e-10	8	273	SF09Q35t_LP-DIR-T-694	LT-NO:LP-DIR-T	g	1198	pmagpy-4.2.83	SF09Q35t	u	0.0	0	0.0	0.0		273.0
	This study		1.9	180.8	36.2	SF09Q35t_LP-DIR-T	huji mag 2022-07-04 13:03:32	4.93e-08	2.29e-09	8.14e-10	4.58e-10	8	273	SF09Q35t_LP-DIR-T-695	LT-T-Z:LP-DIR-T	g	1199	pmagpy-4.2.83	SF09Q35t	u	0.0	0	0.0	0.0	1	373.0
	This study		2.0	181.3	34.9	SF09Q35t_LP-DIR-T	huji mag 2022-07-05 14:39:42	4.43e-08	2.07e-09	9.93e-10	3.18e-10	8	273	SF09Q35t_LP-DIR-T-696	LT-T-Z:LP-DIR-T	g	12	pmagpy-4.2.83	SF09Q35t	u	0.0	0	0.0	0.0	2	403.0
	This study		2.0	183.1	35.3	SF09Q35t_LP-DIR-T	huji mag 2022-07-05 23:06:07	3.91e-08	1.73e-09	8.04e-10	3.74e-10	8	273	SF09Q35t_LP-DIR-T-697	LT-T-Z:LP-DIR-T	g	1201	pmagpy-4.2.83	SF09Q35t	u	0.0	0	0.0	0.0	3	433.0
	This study		2.0	183.0	35.5	SF09Q35t_LP-DIR-T	huji mag 2022-07-06 09:45:56	3.52e-08	1.45e-09	7.5e-10	4.23e-10	8	273	SF09Q35t_LP-DIR-T-698	LT-T-Z:LP-DIR-T	g	1202	pmagpy-4.2.83	SF09Q35t	u	0.0	0	0.0	0.0	4	463.0
	This study		1.8	182.6	36.0	SF09Q35t_LP-DIR-T	huji mag 2022-07-06 14:37:44	3.3e-08	1.27e-09	6.45e-10	3e-10	8	273	SF09Q35t_LP-DIR-T-699	LT-T-Z:LP-DIR-T	g	1203	pmagpy-4.2.83	SF09Q35t	u	0.0	0	0.0	0.0	5	493.0
	This study		2.1	183.7	36.8	SF09Q35t_LP-DIR-T	huji mag 2022-07-07 00:43:00	3.09e-08	1.53e-09	6.08e-10	4.71e-10	8	273	SF09Q35t_LP-DIR-T-700	LT-T-Z:LP-DIR-T	g	1204	pmagpy-4.2.83	SF09Q35t	u	0.0	0	0.0	0.0	6	523.0
	This study		2.1	180.7	35.7	SF09Q35t_LP-DIR-T	huji mag 2022-07-07 14:11:36	2.79e-08	1.29e-09	6.2e-10	2.52e-10	8	273	SF09Q35t_LP-DIR-T-701	LT-T-Z:LP-DIR-T	g	1205	pmagpy-4.2.83	SF09Q35t	u	0.0	0	0.0	0.0	7	553.0
	This study		2.2	181.8	35.8	SF09Q35t_LP-DIR-T	huji mag 2022-07-07 18:05:29	2.36e-08	1.14e-09	5.25e-10	2.16e-10	8	273	SF09Q35t_LP-DIR-T-702	LT-T-Z:LP-DIR-T	g	1206	pmagpy-4.2.83	SF09Q35t	u	0.0	0	0.0	0.0	8	583.0
	This study		2.2	180.9	36.4	SF09Q35t_LP-DIR-T	huji mag 2022-07-07 23:25:02	1.83e-08	8.81e-10	3.99e-10	1.7e-10	8	273	SF09Q35t_LP-DIR-T-703	LT-T-Z:LP-DIR-T	g	1207	pmagpy-4.2.83	SF09Q35t	u	0.0	0	0.0	0.0	9	613.0
	This study		2.1	181.3	36.6	SF09Q35t_LP-DIR-T	huji mag 2022-07-08 11:41:13	1.24e-08	5.81e-10	2.73e-10	1.12e-10	8	273	SF09Q35t_LP-DIR-T-704	LT-T-Z:LP-DIR-T	g	1208	pmagpy-4.2.83	SF09Q35t	u	0.0	0	0.0	0.0	1	643.0
	This study		2.2	185.4	34.8	SF09Q35t_LP-DIR-T	huji mag 2022-07-08 15:14:04	8.05e-09	3.94e-10	1.81e-10	7.41e-11	8	273	SF09Q35t_LP-DIR-T-705	LT-T-Z:LP-DIR-T	g	1209	pmagpy-4.2.83	SF09Q35t	u	0.0	0	0.0	0.0	11	673.0
	This study		3.3	186.6	38.8	SF09Q35t_LP-DIR-T	huji mag 2022-07-10 03:59:02	6.18e-09	2.83e-10	1.35e-10	2.44e-10	8	273	SF09Q35t_LP-DIR-T-706	LT-T-Z:LP-DIR-T	g	121	pmagpy-4.2.83	SF09Q35t	u	0.0	0	0.0	0.0	12	703.0
	This study		2.3	186.8	33.1	SF09Q35t_LP-DIR-T	huji mag 2022-07-10 10:21:36	4.13e-09	2.01e-10	1e-10	3.68e-11	8	273	SF09Q35t_LP-DIR-T-707	LT-T-Z:LP-DIR-T	g	1211	pmagpy-4.2.83	SF09Q35t	u	0.0	0	0.0	0.0	13	733.0
	This study		2.4	191.3	38.2	SF09Q35t_LP-DIR-T	huji mag 2022-07-10 13:54:22	3.09e-09	1.42e-10	7.91e-11	2.71e-11	8	273	SF09Q35t_LP-DIR-T-708	LT-T-Z:LP-DIR-T	g	1212	pmagpy-4.2.83	SF09Q35t	u	0.0	0	0.0	0.0	14	763.0
	This study		2.6	197.1	42.6	SF09Q35t_LP-DIR-T	huji mag 2022-07-10 17:37:41	2.02e-09	8.81e-11	5.7e-11	1.8e-11	8	273	SF09Q35t_LP-DIR-T-709	LT-T-Z:LP-DIR-T	g	1213	pmagpy-4.2.83	SF09Q35t	u	0.0	0	0.0	0.0	15	793.0
	This study		2.3	185.4	38.2	SF09Q35t_LP-DIR-T	huji mag 2022-07-11 13:01:47	1.12e-09	4.95e-11	2.88e-11	9.66e-12	8	273	SF09Q35t_LP-DIR-T-710	LT-T-Z:LP-DIR-T	g	1214	pmagpy-4.2.83	SF09Q35t	u	0.0	0	0.0	0.0	16	823.0
	This study		2.3	199.0	49.1	SF09Q35t_LP-DIR-T	huji mag 2022-07-11 16:51:35	9.73e-10	3.35e-11	2.54e-11	8.48e-12	8	273	SF09Q35t_LP-DIR-T-711	LT-T-Z:LP-DIR-T	g	1215	pmagpy-4.2.83	SF09Q35t	u	0.0	0	0.0	0.0	17	853.0
	This study		3.1	215.1	35.1	SF09Q35t_LP-DIR-T	huji mag 2022-07-12 16:34:30	5.37e-10	2.37e-11	1.84e-11	4.6e-12	8	273	SF09Q35t_LP-DIR-T-712	LT-T-Z:LP-DIR-T	g	1216	pmagpy-4.2.83	SF09Q35t	u	0.0	0	0.0	0.0	18	883.0
	This study		2.2	160.5	37.4	SF09Q35t_LP-DIR-T	huji mag 2022-08-25 20:08:39	3.84e-10	1.36e-11	1.11e-11	3.31e-12	8	273	SF09Q35t_LP-DIR-T-713	LT-T-Z:LP-DIR-T	g	1217	pmagpy-4.2.83	SF09Q35t	u	0.0	0	0.0	0.0	19	913.0
	This study		2.0	166.4	-40.7	SF09Q35t_LP-DIR-T	huji mag 2022-08-26 12:42:08	3.69e-10	1.61e-11	4.97e-12	3.77e-12	8	273	SF09Q35t_LP-DIR-T-714	LT-T-Z:LP-DIR-T	g	1218	pmagpy-4.2.83	SF09Q35t	u	0.0	0	0.0	0.0	2	943.0
	This study		1.9	180.5	35.6	SF09Q36t_LP-DIR-T	huji mag 2022-07-04 00:12:16	4.51e-08	2.2e-09	5.04e-10	4.14e-10	8	273	SF09Q36t_LP-DIR-T-715	LT-NO:LP-DIR-T	g	1219	pmagpy-4.2.83	SF09Q36t	u	0.0	0	0.0	0.0		273.0
	This study		1.8	178.2	40.4	SF09Q36t_LP-DIR-T	huji mag 2022-07-04 13:05:15	4.4e-08	1.95e-09	3.73e-10	3.87e-10	8	273	SF09Q36t_LP-DIR-T-716	LT-T-Z:LP-DIR-T	g	122	pmagpy-4.2.83	SF09Q36t	u	0.0	0	0.0	0.0	1	373.0
	This study		1.9	181.2	41.1	SF09Q36t_LP-DIR-T	huji mag 2022-07-05 14:41:39	3.73e-08	1.45e-09	8.21e-10	1.9e-10	8	273	SF09Q36t_LP-DIR-T-717	LT-T-Z:LP-DIR-T	g	1221	pmagpy-4.2.83	SF09Q36t	u	0.0	0	0.0	0.0	2	403.0
	This study		1.6	180.8	42.9	SF09Q36t_LP-DIR-T	huji mag 2022-07-05 23:08:13	3.43e-08	1.17e-09	4.16e-10	3.12e-10	8	273	SF09Q36t_LP-DIR-T-718	LT-T-Z:LP-DIR-T	g	1222	pmagpy-4.2.83	SF09Q36t	u	0.0	0	0.0	0.0	3	433.0
	This study		2.2	180.6	42.6	SF09Q36t_LP-DIR-T	huji mag 2022-07-06 09:47:41	3.09e-08	1.45e-09	5.44e-10	2.7e-10	8	273	SF09Q36t_LP-DIR-T-719	LT-T-Z:LP-DIR-T	g	1223	pmagpy-4.2.83	SF09Q36t	u	0.0	0	0.0	0.0	4	463.0
	This study		2.0	180.7	43.0	SF09Q36t_LP-DIR-T	huji mag 2022-07-06 14:39:30	2.88e-08	1.32e-09	5.52e-10	1.45e-10	8	273	SF09Q36t_LP-DIR-T-720	LT-T-Z:LP-DIR-T	g	1224	pmagpy-4.2.83	SF09Q36t	u	0.0	0	0.0	0.0	5	493.0
	This study		2.2	181.7	44.0	SF09Q36t_LP-DIR-T	huji mag 2022-07-07 00:45:08	2.73e-08	1.24e-09	5.07e-10	2.36e-10	8	273	SF09Q36t_LP-DIR-T-721	LT-T-Z:LP-DIR-T	g	1225	pmagpy-4.2.83	SF09Q36t	u	0.0	0	0.0	0.0	6	523.0
	This study		2.2	180.0	44.3	SF09Q36t_LP-DIR-T	huji mag 2022-07-07 14:13:19	2.46e-08	1.12e-09	4.52e-10	2e-10	8	273	SF09Q36t_LP-DIR-T-722	LT-T-Z:LP-DIR-T	g	1226	pmagpy-4.2.83	SF09Q36t	u	0.0	0	0.0	0.0	7	553.0
	This study		2.2	181.2	45.7	SF09Q36t_LP-DIR-T	huji mag 2022-07-07 18:07:12	2.14e-08	9.34e-10	3.88e-10	1.79e-10	8	273	SF09Q36t_LP-DIR-T-723	LT-T-Z:LP-DIR-T	g	1227	pmagpy-4.2.83	SF09Q36t	u	0.0	0	0.0	0.0	8	583.0
	This study		2.2	180.5	47.6	SF09Q36t_LP-DIR-T	huji mag 2022-07-07 23:26:48	1.74e-08	7.45e-10	3.29e-10	1.46e-10	8	273	SF09Q36t_LP-DIR-T-724	LT-T-Z:LP-DIR-T	g	1228	pmagpy-4.2.83	SF09Q36t	u	0.0	0	0.0	0.0	9	613.0
	This study		2.2	180.3	49.9	SF09Q36t_LP-DIR-T	huji mag 2022-07-08 11:42:59	1.32e-08	5.34e-10	2.46e-10	1.04e-10	8	273	SF09Q36t_LP-DIR-T-725	LT-T-Z:LP-DIR-T	g	1229	pmagpy-4.2.83	SF09Q36t	u	0.0	0	0.0	0.0	1	643.0
	This study		2.1	183.5	54.6	SF09Q36t_LP-DIR-T	huji mag 2022-07-08 15:15:49	8.85e-09	3.32e-10	1.61e-10	6.46e-11	8	273	SF09Q36t_LP-DIR-T-726	LT-T-Z:LP-DIR-T	g	123	pmagpy-4.2.83	SF09Q36t	u	0.0	0	0.0	0.0	11	673.0
	This study		2.5	187.8	62.3	SF09Q36t_LP-DIR-T	huji mag 2022-07-10 04:01:10	6.81e-09	2.11e-10	1.14e-10	2.36e-10	8	273	SF09Q36t_LP-DIR-T-727	LT-T-Z:LP-DIR-T	g	1231	pmagpy-4.2.83	SF09Q36t	u	0.0	0	0.0	0.0	12	703.0
	This study		2.1	184.9	59.5	SF09Q36t_LP-DIR-T	huji mag 2022-07-10 10:23:19	5.12e-09	1.73e-10	9.7e-11	3.14e-11	8	273	SF09Q36t_LP-DIR-T-728	LT-T-Z:LP-DIR-T	g	1232	pmagpy-4.2.83	SF09Q36t	u	0.0	0	0.0	0.0	13	733.0
	This study		1.9	185.7	64.3	SF09Q36t_LP-DIR-T	huji mag 2022-07-10 13:56:06	3.97e-09	1.13e-10	7.47e-11	2.2e-11	8	273	SF09Q36t_LP-DIR-T-729	LT-T-Z:LP-DIR-T	g	1233	pmagpy-4.2.83	SF09Q36t	u	0.0	0	0.0	0.0	14	763.0
	This study		2.1	185.3	58.4	SF09Q36t_LP-DIR-T	huji mag 2022-07-10 17:39:26	3.15e-09	1.05e-10	6.26e-11	2.3e-11	8	273	SF09Q36t_LP-DIR-T-730	LT-T-Z:LP-DIR-T	g	1234	pmagpy-4.2.83	SF09Q36t	u	0.0	0	0.0	0.0	15	793.0
	This study		1.8	184.6	73.5	SF09Q36t_LP-DIR-T	huji mag 2022-07-11 13:03:32	1.61e-09	3.85e-11	3.43e-11	7.21e-12	8	273	SF09Q36t_LP-DIR-T-731	LT-T-Z:LP-DIR-T	g	1235	pmagpy-4.2.83	SF09Q36t	u	0.0	0	0.0	0.0	16	823.0
	This study		1.6	328.8	68.1	SF09Q36t_LP-DIR-T	huji mag 2022-07-11 16:53:20	7.18e-10	1.61e-11	1.09e-11	2.99e-12	8	273	SF09Q36t_LP-DIR-T-732	LT-T-Z:LP-DIR-T	g	1236	pmagpy-4.2.83	SF09Q36t	u	0.0	0	0.0	0.0	17	853.0
	This study		2.3	305.4	35.6	SF09Q36t_LP-DIR-T	huji mag 2022-07-12 16:36:16	7.44e-10	1.72e-11	2.55e-11	5.74e-12	8	273	SF09Q36t_LP-DIR-T-733	LT-T-Z:LP-DIR-T	g	1237	pmagpy-4.2.83	SF09Q36t	u	0.0	0	0.0	0.0	18	883.0
	This study		3.0	318.4	19.2	SF09Q36t_LP-DIR-T	huji mag 2022-08-25 20:10:22	8.13e-10	2.98e-11	2.91e-11	9.86e-12	8	273	SF09Q36t_LP-DIR-T-734	LT-T-Z:LP-DIR-T	g	1238	pmagpy-4.2.83	SF09Q36t	u	0.0	0	0.0	0.0	19	913.0
	This study		1.6	287.5	-10.9	SF09Q36t_LP-DIR-T	huji mag 2022-08-26 12:43:50	4.31e-10	5.35e-12	2.18e-11	3.37e-12	8	273	SF09Q36t_LP-DIR-T-735	LT-T-Z:LP-DIR-T	g	1239	pmagpy-4.2.83	SF09Q36t	u	0.0	0	0.0	0.0	2	943.0
	This study		2.4	193.8	36.1	SF09Q37t_LP-DIR-T	huji mag 2022-07-04 00:14:04	5.11e-08	2.47e-09	1.16e-09	4.63e-10	8	273	SF09Q37t_LP-DIR-T-736	LT-NO:LP-DIR-T	g	124	pmagpy-4.2.83	SF09Q37t	u	0.0	0	0.0	0.0		273.0
	This study		2.3	192.0	36.9	SF09Q37t_LP-DIR-T	huji mag 2022-07-04 13:07:03	4.97e-08	2.34e-09	1.13e-09	4.46e-10	8	273	SF09Q37t_LP-DIR-T-737	LT-T-Z:LP-DIR-T	g	1241	pmagpy-4.2.83	SF09Q37t	u	0.0	0	0.0	0.0	1	373.0
	This study		2.3	192.6	35.8	SF09Q37t_LP-DIR-T	huji mag 2022-07-05 14:43:45	4.55e-08	2.14e-09	1.14e-09	3.3e-10	8	273	SF09Q37t_LP-DIR-T-738	LT-T-Z:LP-DIR-T	g	1242	pmagpy-4.2.83	SF09Q37t	u	0.0	0	0.0	0.0	2	403.0
	This study		2.3	193.7	35.8	SF09Q37t_LP-DIR-T	huji mag 2022-07-05 23:10:21	4.18e-08	1.89e-09	9.66e-10	3.86e-10	8	273	SF09Q37t_LP-DIR-T-739	LT-T-Z:LP-DIR-T	g	1243	pmagpy-4.2.83	SF09Q37t	u	0.0	0	0.0	0.0	3	433.0
	This study		2.1	193.4	36.0	SF09Q37t_LP-DIR-T	huji mag 2022-07-06 09:49:27	3.59e-08	1.48e-09	8.22e-10	3.34e-10	8	273	SF09Q37t_LP-DIR-T-740	LT-T-Z:LP-DIR-T	g	1244	pmagpy-4.2.83	SF09Q37t	u	0.0	0	0.0	0.0	4	463.0
	This study		1.9	192.8	35.8	SF09Q37t_LP-DIR-T	huji mag 2022-07-06 14:41:19	3.31e-08	1.27e-09	7.39e-10	1.98e-10	8	273	SF09Q37t_LP-DIR-T-741	LT-T-Z:LP-DIR-T	g	1245	pmagpy-4.2.83	SF09Q37t	u	0.0	0	0.0	0.0	5	493.0
	This study		2.1	193.6	36.2	SF09Q37t_LP-DIR-T	huji mag 2022-07-07 00:47:16	3.13e-08	1.41e-09	6.71e-10	2.87e-10	8	273	SF09Q37t_LP-DIR-T-742	LT-T-Z:LP-DIR-T	g	1246	pmagpy-4.2.83	SF09Q37t	u	0.0	0	0.0	0.0	6	523.0
	This study		2.3	194.0	35.3	SF09Q37t_LP-DIR-T	huji mag 2022-07-07 14:15:07	2.85e-08	1.43e-09	6.46e-10	1.63e-10	8	273	SF09Q37t_LP-DIR-T-743	LT-T-Z:LP-DIR-T	g	1247	pmagpy-4.2.83	SF09Q37t	u	0.0	0	0.0	0.0	7	553.0
	This study		2.5	193.1	36.7	SF09Q37t_LP-DIR-T	huji mag 2022-07-07 18:09:00	2.47e-08	1.26e-09	5.56e-10	2.17e-10	8	273	SF09Q37t_LP-DIR-T-744	LT-T-Z:LP-DIR-T	g	1248	pmagpy-4.2.83	SF09Q37t	u	0.0	0	0.0	0.0	8	583.0
	This study		2.5	193.1	36.7	SF09Q37t_LP-DIR-T	huji mag 2022-07-07 23:28:37	2.04e-08	1.04e-09	4.59e-10	1.82e-10	8	273	SF09Q37t_LP-DIR-T-745	LT-T-Z:LP-DIR-T	g	1249	pmagpy-4.2.83	SF09Q37t	u	0.0	0	0.0	0.0	9	613.0
	This study		2.5	193.0	36.9	SF09Q37t_LP-DIR-T	huji mag 2022-07-08 11:44:48	1.49e-08	7.46e-10	3.42e-10	1.28e-10	8	273	SF09Q37t_LP-DIR-T-746	LT-T-Z:LP-DIR-T	g	125	pmagpy-4.2.83	SF09Q37t	u	0.0	0	0.0	0.0	1	643.0
[truncated: 3,736 more rows]
